# Supplementary material for: Systematic re-structure and new species of Sphaerodoridae (Annelida) after morphological revision and molecular phylogenetic analyses of the North East Atlantic fauna
Source: Zookeys. 2019 May 15;845:1–97. doi: 10.3897/zookeys.845.32428 (PMC6531415; doi:10.3897/zookeys.845.32428)
Supplement: XML Treatment for Clavodorum fauchaldi [file zookeys.845.32428-treatment2.xml]

<!DOCTYPE tp:taxon-treatment
  PUBLIC "-//TaxonX//DTD Taxonomic Treatment Publishing DTD v0 20100105//EN" "tax-treatment-NSO.dtd">
<tp:taxon-treatment xmlns:tp="http://www.plazi.org/taxpub"><tp:treatment-meta><kwd-group><label>Taxon classification</label><kwd><named-content xmlns:xlink="http://www.w3.org/1999/xlink" content-type="kingdom">Animalia</named-content></kwd><kwd><named-content xmlns:xlink="http://www.w3.org/1999/xlink" content-type="order">Phyllodocida</named-content></kwd><kwd><named-content xmlns:xlink="http://www.w3.org/1999/xlink" content-type="family">Sphaerodoridae</named-content></kwd></kwd-group><mixed-citation publication-type="journal"><person-group><name><surname>Capa</surname><given-names>María</given-names></name><name><surname>Nygren</surname><given-names>Arne</given-names></name><name><surname>Parapar</surname><given-names>Julio</given-names></name><name><surname>Bakken</surname><given-names>Torkild</given-names></name><name><surname>Meißner</surname><given-names>Karin</given-names></name><name><surname>Moreira</surname><given-names>Juan</given-names></name></person-group><article-title>Systematic re-structure and new species of <tp:taxon-name><tp:taxon-name-part taxon-name-part-type="family">Sphaerodoridae</tp:taxon-name-part></tp:taxon-name> (<tp:taxon-name><tp:taxon-name-part taxon-name-part-type="phylum">Annelida</tp:taxon-name-part></tp:taxon-name>) after morphological revision and molecular phylogenetic analyses of the North East Atlantic fauna</article-title><source>Zookeys</source><day>15</day><month>5</month><year>2019</year><volume>845</volume><fpage>1</fpage><lpage>97</lpage><pub-id pub-id-type="doi">10.3897/zookeys.845.32428</pub-id></mixed-citation></tp:treatment-meta><tp:nomenclature><tp:taxon-name>
              <tp:taxon-name-part taxon-name-part-type="genus" reg="Clavodorum">Clavodorum</tp:taxon-name-part>
              <tp:taxon-name-part taxon-name-part-type="species" reg="fauchaldi">fauchaldi</tp:taxon-name-part>
            </tp:taxon-name><tp:taxon-authority>Desbruyères, 1980</tp:taxon-authority><xref ref-type="fig" rid="F2">Figs 2</xref><xref ref-type="fig" rid="F3">, 3</xref><xref ref-type="fig" rid="F4">, 4A, B</xref><xref ref-type="fig" rid="F5">, 5A</xref><tp:nomenclature-citation-list><tp:nomenclature-citation><tp:taxon-name>
                  <tp:taxon-name-part taxon-name-part-type="genus" reg="Clavodorum">Clavodorum</tp:taxon-name-part>
                  <tp:taxon-name-part taxon-name-part-type="species" reg="fauchaldi">fauchaldi</tp:taxon-name-part>
                </tp:taxon-name><comment>Desbruyères, 1980: 110–112, fig. 1.</comment></tp:nomenclature-citation></tp:nomenclature-citation-list></tp:nomenclature><tp:treatment-sec sec-type="type locality" id="SECID0EH1AG"><title>Type locality.</title><p>Banc Le Danois, Bay of Biscay, <named-content xmlns:xlink="http://www.w3.org/1999/xlink" content-type="dwc:verbatimCoordinates" xlink:type="simple"><named-content content-type="geo-json" specific-use="{&#34;type&#34;:&#34;Point&#34;,&#34;coordinates&#34;:[-4.323333,44.086667]}" id="NCID0EQ1AG" xlink:type="simple">44°05.2'N, 4°19.4'W</named-content></named-content>, 1913 m.</p></tp:treatment-sec><tp:treatment-sec sec-type="material" id="SECID0EV1AG"><title>Material examined.</title><p><bold>Holotype</bold>: <named-content xmlns:xlink="http://www.w3.org/1999/xlink" content-type="dwc:institutional_code" xlink:type="simple">MNHN</named-content> POLY TYPE 1279, Bay of Biscay, Banc Le Danois, <named-content xmlns:xlink="http://www.w3.org/1999/xlink" content-type="dwc:verbatimCoordinates" xlink:type="simple"><named-content content-type="geo-json" specific-use="{&#34;type&#34;:&#34;Point&#34;,&#34;coordinates&#34;:[-4.323333,44.086667]}" id="NCID0EF2AG" xlink:type="simple">44°05.2'N, 4°19.4'W</named-content></named-content>, 1913 m, 1972.</p></tp:treatment-sec><tp:treatment-sec sec-type="material" id="SECID0EK2AG"><title>Additional material.</title><p>(141 specs) <bold>Iceland</bold>: <named-content xmlns:xlink="http://www.w3.org/1999/xlink" content-type="dwc:institutional_code" xlink:type="simple">IINH</named-content> 38781 (55 specs,5 on <abbrev xmlns:xlink="http://www.w3.org/1999/xlink" xlink:title="Scanning Electron Microscope" xlink:type="simple">SEM</abbrev> stub), <named-content xmlns:xlink="http://www.w3.org/1999/xlink" content-type="dwc:verbatimCoordinates" xlink:type="simple"><named-content content-type="geo-json" specific-use="{&#34;type&#34;:&#34;Point&#34;,&#34;coordinates&#34;:[-16.988333,62.341667]}" id="NCID0E12AG" xlink:type="simple">62°20.50'N, 16°59.30'W</named-content></named-content>, 2074 m, 29 Aug 1995; <named-content xmlns:xlink="http://www.w3.org/1999/xlink" content-type="dwc:institutional_code" xlink:type="simple">IINH</named-content> 38782 (25 specs -6 on <abbrev xmlns:xlink="http://www.w3.org/1999/xlink" xlink:title="Scanning Electron Microscope" xlink:type="simple">SEM</abbrev> stub-), <named-content xmlns:xlink="http://www.w3.org/1999/xlink" content-type="dwc:verbatimCoordinates" xlink:type="simple"><named-content content-type="geo-json" specific-use="{&#34;type&#34;:&#34;Point&#34;,&#34;coordinates&#34;:[-16.881000,61.837000]}" id="NCID0EH3AG" xlink:type="simple">61°50.22'N, 16°52.86'W</named-content></named-content>, 2270 m, 29 Aug 1995; <named-content xmlns:xlink="http://www.w3.org/1999/xlink" content-type="dwc:institutional_code" xlink:type="simple">IINH</named-content> 38783 (5 specs), <named-content xmlns:xlink="http://www.w3.org/1999/xlink" content-type="dwc:verbatimCoordinates" xlink:type="simple"><named-content content-type="geo-json" specific-use="{&#34;type&#34;:&#34;Point&#34;,&#34;coordinates&#34;:[-28.835833,65.260167]}" id="NCID0EU3AG" xlink:type="simple">65°15.61'N, 28°50.15'W</named-content></named-content>, 1300 m, 25 Aug 1996; <named-content xmlns:xlink="http://www.w3.org/1999/xlink" content-type="dwc:institutional_code" xlink:type="simple">IINH</named-content> 38784 (2 specs), <named-content xmlns:xlink="http://www.w3.org/1999/xlink" content-type="dwc:verbatimCoordinates" xlink:type="simple"><named-content content-type="geo-json" specific-use="{&#34;type&#34;:&#34;Point&#34;,&#34;coordinates&#34;:[-22.452833,60.033833]}" id="NCID0EB4AG" xlink:type="simple">60°02.03'N, 22°27.17'W</named-content></named-content>, 2537 m, 29 July 2000; <named-content xmlns:xlink="http://www.w3.org/1999/xlink" content-type="dwc:institutional_code" xlink:type="simple">IINH</named-content> 38785 (3 specs), <named-content xmlns:xlink="http://www.w3.org/1999/xlink" content-type="dwc:verbatimCoordinates" xlink:type="simple"><named-content content-type="geo-json" specific-use="{&#34;type&#34;:&#34;Point&#34;,&#34;coordinates&#34;:[-19.810000,62.413333]}" id="NCID0EO4AG" xlink:type="simple">62°24.80'N, 19°48.60'W</named-content></named-content>, 1780 m, 13 Sep 2001; <named-content xmlns:xlink="http://www.w3.org/1999/xlink" content-type="dwc:institutional_code" xlink:type="simple">IINH</named-content> 38786 (1 spec.), <named-content xmlns:xlink="http://www.w3.org/1999/xlink" content-type="dwc:verbatimCoordinates" xlink:type="simple"><named-content content-type="geo-json" specific-use="{&#34;type&#34;:&#34;Point&#34;,&#34;coordinates&#34;:[-16.246667,62.800000]}" id="NCID0E24AG" xlink:type="simple">62°48.00'N, 16°14.80'W</named-content></named-content>, 1813 m, 16 Sep 2001; <named-content xmlns:xlink="http://www.w3.org/1999/xlink" content-type="dwc:institutional_code" xlink:type="simple">IINH</named-content> 38787 (30 specs), <named-content xmlns:xlink="http://www.w3.org/1999/xlink" content-type="dwc:verbatimCoordinates" xlink:type="simple"><named-content content-type="geo-json" specific-use="{&#34;type&#34;:&#34;Point&#34;,&#34;coordinates&#34;:[-19.645167,62.040000]}" id="NCID0EI5AG" xlink:type="simple">62°02.40'N, 19°38.71'W</named-content></named-content>, 1678 m, 3 Sep 2002; <named-content xmlns:xlink="http://www.w3.org/1999/xlink" content-type="dwc:institutional_code" xlink:type="simple">IINH</named-content> 38788 (18 specs), <named-content xmlns:xlink="http://www.w3.org/1999/xlink" content-type="dwc:verbatimCoordinates" xlink:type="simple"><named-content content-type="geo-json" specific-use="{&#34;type&#34;:&#34;Point&#34;,&#34;coordinates&#34;:[-17.164500,62.519000]}" id="NCID0EV5AG" xlink:type="simple">62°31.14'N, 17°09.87'W</named-content></named-content>, 1940 m, 7 Sep 2002; <named-content xmlns:xlink="http://www.w3.org/1999/xlink" content-type="dwc:institutional_code" xlink:type="simple">IINH</named-content> 38789 (1 spec.), <named-content xmlns:xlink="http://www.w3.org/1999/xlink" content-type="dwc:verbatimCoordinates" xlink:type="simple"><named-content content-type="geo-json" specific-use="{&#34;type&#34;:&#34;Point&#34;,&#34;coordinates&#34;:[-17.339500,62.786500]}" id="NCID0EC6AG" xlink:type="simple">62°47.19'N, 17°20.37'W</named-content></named-content>, 1662 m, 8 Sep 2002; <named-content xmlns:xlink="http://www.w3.org/1999/xlink" content-type="dwc:institutional_code" xlink:type="simple">IINH</named-content> 38790 (1 spec.), <named-content xmlns:xlink="http://www.w3.org/1999/xlink" content-type="dwc:verbatimCoordinates" xlink:type="simple"><named-content content-type="geo-json" specific-use="{&#34;type&#34;:&#34;Point&#34;,&#34;coordinates&#34;:[-29.640000,63.503667]}" id="NCID0EP6AG" xlink:type="simple">63°30.22'N, 29°38.40'W</named-content></named-content>, 2233 m, 5 Sep 2003; <named-content xmlns:xlink="http://www.w3.org/1999/xlink" content-type="dwc:institutional_code" xlink:type="simple">ZMBN</named-content> 127252 (1 spec.), South Iceland, 61°38.2'N16°27.7'W, 2355 m, 5 Jun 1983.</p></tp:treatment-sec><tp:treatment-sec sec-type="diagnosis" id="SECID0EZ6AG"><title>Diagnosis.</title><p>Body ellipsoid. Median antenna similar in length to lateral antennae; lateral antennae with three or four basal papillae each; antenniform papillae absent; palps with 2–3 basal papillae each. Dorsal macrotubercles stalked, without terminal papilla, arranged in five longitudinal rows in first 2–3 and last chaetigers, and six longitudinal rows in middle chaetigers; stalk and tubercle of similar length. Additional hemispherical papillae (ca. 10–12) distributed over dorsum in two irregular transverse rows, following a zig-zag pattern. Two rows of stalked smaller tubercles along ventrum, with two tubercles near each parapodium. Parapodia with acicular lobe from chaetiger 1, and large ventral cirri, surpassing length of acicular lobe. One ventral papilla from chaetiger 2–4; and one terminal postchaetal papilla from chaetiger 7–10.</p></tp:treatment-sec><tp:treatment-sec sec-type="description" id="SECID0E56AG"><title>Re-description of holotype.</title><p><italic>Measurements and general morphology.</italic> Holotype oval in shape, measuring 2.7 mm long, 0.4 mm wide for 24 chaetigers.</p><p><!--PageBreak  --><italic>Head.</italic> Head fused to first chaetiger, with elongated and digitiform prostomial appendages, reaching the end of head (Figs <xref ref-type="fig" rid="F2">2A–C</xref>, <xref ref-type="fig" rid="F3">3A</xref>). Palps and lateral antennae similar in length, with 2–4 digitiform, shorter and slightly thinner basal papillae. Median antenna, similar in length to lateral, lacking spurs or basal papillae (Fig. <xref ref-type="fig" rid="F2">2B</xref>). Tentacular cirri ca. half of the length of prostomial appendages and thinned. Some elongated papillae distributed randomly on posterior part of head (Fig. <xref ref-type="fig" rid="F3">3B</xref>). Proboscis retracted in holotype and muscular pharynx through segments 3–6.</p><fig id="F2" position="float" orientation="portrait"><label>Figure 2.</label><caption><p><italic><tp:taxon-name><tp:taxon-name-part taxon-name-part-type="genus" reg="Clavodorum">Clavodorum</tp:taxon-name-part><tp:taxon-name-part taxon-name-part-type="species" reg="fauchaldi">fauchaldi</tp:taxon-name-part></tp:taxon-name></italic> (<named-content xmlns:xlink="http://www.w3.org/1999/xlink" content-type="dwc:institutional_code" xlink:type="simple">IINH</named-content> 38781: <bold>A, D</bold>; <named-content xmlns:xlink="http://www.w3.org/1999/xlink" content-type="dwc:institutional_code" xlink:type="simple">IINH</named-content> 38786: <bold>B, C</bold>), line drawings. <bold>A</bold> Anterior end, dorsal view <bold>B</bold> anterior end, ventral view <bold>C</bold> anterior end, lateral view <bold>D</bold> female, chaetigers 7–9, ventral view, showing genital (?) opening.</p></caption><graphic xmlns:xlink="http://www.w3.org/1999/xlink" xlink:href="zookeys-845-001-g002.jpg" position="float" orientation="portrait" xlink:type="simple" id="oo_300969.jpg"/></fig><fig id="F3" position="float" orientation="portrait"><label>Figure 3.</label><caption><p><italic><tp:taxon-name><tp:taxon-name-part taxon-name-part-type="genus" reg="Clavodorum">Clavodorum</tp:taxon-name-part><tp:taxon-name-part taxon-name-part-type="species" reg="fauchaldi">fauchaldi</tp:taxon-name-part></tp:taxon-name></italic> (<named-content xmlns:xlink="http://www.w3.org/1999/xlink" content-type="dwc:institutional_code" xlink:type="simple">IINH</named-content> 38781: <bold>A–E, K–M</bold>; <named-content xmlns:xlink="http://www.w3.org/1999/xlink" content-type="dwc:institutional_code" xlink:type="simple">IINH</named-content> 38782: <bold>F–J</bold>), scanning electron micrographs. <bold>A</bold> Complete specimen, lateral view <bold>B</bold> anterior end, dorsal view <bold>C</bold> anterior end, ventral view <bold>D</bold> mid-body chaetigers, arrangement of dorsal macrotubercles and papillae <bold>E</bold> dorsal macrotubercles and papillae, detail <bold>F</bold> complete specimen, ventral view <bold>G</bold> mid-body chaetigers, arrangement of ventral tubercles <bold>H, I</bold> mid-body chaetigers, parapodia and ventral tubercles <bold>J</bold> mid-body parapodium, anterior view <bold>K–M</bold> compound chaetae.</p></caption><graphic xmlns:xlink="http://www.w3.org/1999/xlink" xlink:href="zookeys-845-001-g003.jpg" position="float" orientation="portrait" xlink:type="simple" id="oo_300970.jpg"/></fig><p><!--PageBreak  --><italic>Tubercles</italic>. Body with stalked dorsal macrotubercles distributed in five longitudinal rows, on three anterior and two posterior segments and six rows in segments in between, although some detached in holotype; one transverse row per segment (Figs <xref ref-type="fig" rid="F3">3A, D, E</xref>, <xref ref-type="fig" rid="F4">4A</xref>). Stalk ca. the length of the macrotubercle, the latter oval, smooth, lacking terminal papilla <!--PageBreak  -->(Figs <xref ref-type="fig" rid="F2">2A, D</xref>, <xref ref-type="fig" rid="F3">3D, E</xref>). Dorsal papillae in two irregular transverse rows, 4–6 papillae each per segment, rounded in shape (Fig. <xref ref-type="fig" rid="F4">4A</xref>). Ventral surface with two longitudinal rows of oval and stalked tubercles, arranged in two transverse rows per segment; anterior row with smaller tubercles than those of posterior row within each segment (Figs <xref ref-type="fig" rid="F2">2D</xref>, <xref ref-type="fig" rid="F3">3F–I</xref>, <xref ref-type="fig" rid="F4">4B</xref>).</p><fig id="F4" position="float" orientation="portrait"><label>Figure 4.</label><caption><p>Stylized drawings of selected dorsal (left) and ventral (right) segments of species of <italic><tp:taxon-name><tp:taxon-name-part taxon-name-part-type="genus" reg="Clavodorum">Clavodorum</tp:taxon-name-part></tp:taxon-name></italic>, <italic><tp:taxon-name><tp:taxon-name-part taxon-name-part-type="genus" reg="Commensodorum">Commensodorum</tp:taxon-name-part></tp:taxon-name></italic>, <italic><tp:taxon-name><tp:taxon-name-part taxon-name-part-type="genus" reg="Euritmia">Euritmia</tp:taxon-name-part></tp:taxon-name></italic> and <italic><tp:taxon-name><tp:taxon-name-part taxon-name-part-type="genus" reg="Geminofilum">Geminofilum</tp:taxon-name-part></tp:taxon-name></italic> gen. n., showing number and arrangement of epithelial tubercles and papillae.</p></caption><graphic xmlns:xlink="http://www.w3.org/1999/xlink" xlink:href="zookeys-845-001-g004.jpg" position="float" orientation="portrait" xlink:type="simple" id="oo_300971.jpg"/></fig><p><italic>Parapodia</italic>. Parapodia cylindrical, longer than wide, similar in length along body, with almost similar in length ventral cirri, digitiform or slightly tapering in width dis<!--PageBreak  -->tally, well surpassing length of acicular lobe (Figs <xref ref-type="fig" rid="F2">2D</xref>, <xref ref-type="fig" rid="F3">3G–J</xref>). One large and rounded parapodial papilla from segment 2, located on the distal half of the antero-ventral surface of parapodia. One terminal papilla present from chaetiger 8, digitiform (Fig. <xref ref-type="fig" rid="F5">5A</xref>), and increasing its size to posterior chaetigers. One straight acicula supporting each parapodia, curved in first chaetigers.</p><fig id="F5" position="float" orientation="portrait"><label>Figure 5.</label><caption><p>Stylized drawings of parapodia, showing the relative position and arrangement of parapodial lobes, cirri, and papillae, in mid-body chaetigers of all sphaerodorid species reported in the North East Atlantic waters.</p></caption><graphic xmlns:xlink="http://www.w3.org/1999/xlink" xlink:href="zookeys-845-001-g005.jpg" position="float" orientation="portrait" xlink:type="simple" id="oo_300972.jpg"/></fig><p><italic>Chaetae</italic>. All chaetae compound, ca. six in first segment to eight in middle chaetigers; with long, straight, unidentate and finally serrated blades. Blades similar in length between and within chaetigers, ca. ten times longer than maximum blade width (Fig. <xref ref-type="fig" rid="F3">3K–M</xref>).</p><p><italic>Pygidium</italic>. Paired anal cirri similar to dorsal macrotubercles and ventral digitiform anal papilla similar in length to lateral cirri.</p><p><italic>Reproductive features</italic>. Gametes or sexual structures not observed in holotype.</p></tp:treatment-sec><tp:treatment-sec sec-type="variation" id="SECID0EDIBG"><title>Variation.</title><p>Intraspecific variation was assessed by examining a number of samples collected during the BIOICE project, in Iceland. Largest specimen examined 3.75 mm long, 1 mm wide and 28 chaetigers. Most Icelandic specimens measuring ca. 2 mm in length, 0.65 mm in width with 18–24 chaetigers. Median antenna usually as long as lateral antennae, depending on the state of contraction of specimens. Tentacular cirri shorter than prostomial appendages and provided each with two short papillae near the base. One dorsal transverse row of eight longer papillae (clavate or digitiform) behind median antenna and running at level of tentacular cirri; several digitiform papillae surrounding the mouth at each side (usually including one bifid and sometimes one trifid). Muscular pharynx extending over three chaetigers (5–7). In some elongated specimens stalk seems slightly longer than macrotubercle. Postchaetal papilla present from chaetiger 7 to last chaetiger. Parapodial antero-ventral papilla present from chaetigers 2–4, becoming more lateral in chaetigers 8–10; rounded to elongated in shape. Acicula is straight and chaetae blades show some gradation in length, being ventral ones slightly shorter in middle and posterior chaetigers. Several females with oocytes and males observed; both sexes show genital openings near the base of parapodia between chaetigers 8 and 9 (Fig. <xref ref-type="fig" rid="F4">4B</xref>).</p></tp:treatment-sec><tp:treatment-sec sec-type="remarks" id="SECID0ENIBG"><title>Remarks.</title><p>The original description indicates that at least two specimens were found (holotype and another used for <abbrev xmlns:xlink="http://www.w3.org/1999/xlink" xlink:title="Scanning Electron Microscope" xlink:type="simple">SEM</abbrev>) but only the holotype has been deposited in a museum collection (<named-content xmlns:xlink="http://www.w3.org/1999/xlink" content-type="dwc:institutional_code" xlink:type="simple">MNHN</named-content>). All the specimens examined from Iceland bear three basal papillae on lateral antennae, variation that has been added into the diagnoses, at least one or two emerge directly from the base of antennae and the rest probably from the surroundings of the base. This species was described as new due to the uniqueness of its parapodia, with postchaetal lobe absent on anterior segments. However, we consider here that the postchaetal lobe is a postchaetal papilla. Furthermore, both females and males from Iceland samples show a pair of ventral genital openings (Fig. <xref ref-type="fig" rid="F2">2D</xref>); these may be interpreted as sexual structures and therefore this is the first mention for the genus of such features.</p></tp:treatment-sec><tp:treatment-sec sec-type="distribution" id="SECID0E3IBG"><title>Distribution.</title><p>Iceland (present study), Bay of Biscay (<xref ref-type="bibr" rid="B27">Desbruyères 1980</xref>).</p></tp:treatment-sec><tp:treatment-sec sec-type="habitat" id="SECID0EGJBG"><title>Habitat.</title><p>Bathyal soft bottoms (1300–2537 m) (<xref ref-type="bibr" rid="B27">Desbruyères 1980</xref>; this study).</p><!--PageBreak  --><!--PageBreak  --></tp:treatment-sec><ref-list><ref id="B27"><mixed-citation xmlns:xlink="http://www.w3.org/1999/xlink" xlink:type="simple"><!--PageBreak  --><person-group><name name-style="western"><surname>Desbruyères</surname><given-names>D</given-names></name></person-group> (<year>1980</year>) <tp:taxon-name><tp:taxon-name-part taxon-name-part-type="family">Sphaerodoridae</tp:taxon-name-part></tp:taxon-name> (Annélides Polychètes) profonds du Nord-Est Atlantique. Bulletin du Muséum national d’Histoire naturelle, Paris, Séries 4è, 2, Section A (1): 109–128. [In French]</mixed-citation></ref></ref-list></tp:taxon-treatment>
