# Supplementary material for: Systematic re-structure and new species of Sphaerodoridae (Annelida) after morphological revision and molecular phylogenetic analyses of the North East Atlantic fauna
Source: Zookeys. 2019 May 15;845:1–97. doi: 10.3897/zookeys.845.32428 (PMC6531415; doi:10.3897/zookeys.845.32428)
Supplement: XML Treatment for Clavodorum kristiani [file zookeys.845.32428-treatment3.xml]

<!DOCTYPE tp:taxon-treatment
  PUBLIC "-//TaxonX//DTD Taxonomic Treatment Publishing DTD v0 20100105//EN" "tax-treatment-NSO.dtd">
<tp:taxon-treatment xmlns:tp="http://www.plazi.org/taxpub"><tp:treatment-meta><kwd-group><label>Taxon classification</label><kwd><named-content xmlns:xlink="http://www.w3.org/1999/xlink" content-type="kingdom">Animalia</named-content></kwd><kwd><named-content xmlns:xlink="http://www.w3.org/1999/xlink" content-type="order">Phyllodocida</named-content></kwd><kwd><named-content xmlns:xlink="http://www.w3.org/1999/xlink" content-type="family">Sphaerodoridae</named-content></kwd></kwd-group><mixed-citation publication-type="journal"><person-group><name><surname>Capa</surname><given-names>María</given-names></name><name><surname>Nygren</surname><given-names>Arne</given-names></name><name><surname>Parapar</surname><given-names>Julio</given-names></name><name><surname>Bakken</surname><given-names>Torkild</given-names></name><name><surname>Meißner</surname><given-names>Karin</given-names></name><name><surname>Moreira</surname><given-names>Juan</given-names></name></person-group><article-title>Systematic re-structure and new species of <tp:taxon-name><tp:taxon-name-part taxon-name-part-type="family">Sphaerodoridae</tp:taxon-name-part></tp:taxon-name> (<tp:taxon-name><tp:taxon-name-part taxon-name-part-type="phylum">Annelida</tp:taxon-name-part></tp:taxon-name>) after morphological revision and molecular phylogenetic analyses of the North East Atlantic fauna</article-title><source>Zookeys</source><day>15</day><month>5</month><year>2019</year><volume>845</volume><fpage>1</fpage><lpage>97</lpage><pub-id pub-id-type="doi">10.3897/zookeys.845.32428</pub-id></mixed-citation></tp:treatment-meta><tp:nomenclature><tp:taxon-name>
              <tp:taxon-name-part taxon-name-part-type="genus" reg="Clavodorum">Clavodorum</tp:taxon-name-part>
              <tp:taxon-name-part taxon-name-part-type="species" reg="kristiani">kristiani</tp:taxon-name-part>
            </tp:taxon-name><tp:taxon-authority>(Hartmann-Schröder, 1993), comb. n.</tp:taxon-authority><tp:taxon-status xmlns:xlink="http://www.w3.org/1999/xlink" xlink:type="simple">nom. n.</tp:taxon-status><xref ref-type="fig" rid="F4">Figs 4C, D</xref><xref ref-type="fig" rid="F5">, 5B</xref><xref ref-type="fig" rid="F6">, 6</xref><xref ref-type="fig" rid="F7">, 7</xref><xref ref-type="fig" rid="F8">, 8A</xref><tp:nomenclature-citation-list><tp:nomenclature-citation><tp:taxon-name>
                  <tp:taxon-name-part taxon-name-part-type="genus" reg="Sphaerodoridium">Sphaerodoridium</tp:taxon-name-part>
                  <tp:taxon-name-part taxon-name-part-type="species" reg="fauchaldi">fauchaldi</tp:taxon-name-part>
                </tp:taxon-name><comment>Hartmann-Schröder, 1993: 123–125, figs 1–9; <xref ref-type="bibr" rid="B48">Hartmann-Schröder 1996</xref>: 234–235, fig. 104; Aguirrezabalaga and Cebeiro 2005: 16–19, figs 5, 6; <xref ref-type="bibr" rid="B70">Moreira and Parapar 2007</xref>: 377–378, fig. 3 B–E; <xref ref-type="bibr" rid="B75">Moreira et al. 2011</xref>: 26, fig. 3; <xref ref-type="bibr" rid="B69">Moreira 2012</xref>: 28–29, fig. 6.</comment></tp:nomenclature-citation></tp:nomenclature-citation-list></tp:nomenclature><tp:treatment-sec sec-type="type locality" id="SECID0EJMBG"><title>Type locality.</title><p>North Sea, <named-content xmlns:xlink="http://www.w3.org/1999/xlink" content-type="dwc:verbatimCoordinates" xlink:type="simple"><named-content content-type="geo-json" specific-use="{&#34;type&#34;:&#34;Point&#34;,&#34;coordinates&#34;:[-0.971833,58.283000]}" id="NCID0ESMBG" xlink:type="simple">58°16.98'N, 0°58.31'W</named-content></named-content>, 172 m.</p></tp:treatment-sec><tp:treatment-sec sec-type="material" id="SECID0EXMBG"><title>Material examined.</title><p><bold>Holotype</bold>: <named-content xmlns:xlink="http://www.w3.org/1999/xlink" content-type="dwc:institutional_code" xlink:type="simple">ZMH</named-content> P21082, North Sea, (N. Scotland) <named-content xmlns:xlink="http://www.w3.org/1999/xlink" content-type="dwc:verbatimCoordinates" xlink:type="simple"><named-content content-type="geo-json" specific-use="{&#34;type&#34;:&#34;Point&#34;,&#34;coordinates&#34;:[-0.971833,58.283000]}" id="NCID0EHNBG" xlink:type="simple">58°16.98'N, 0°58.31'W</named-content></named-content>, 172 m.</p></tp:treatment-sec><tp:treatment-sec sec-type="material" id="SECID0EMNBG"><title>Additional material.</title><p>(140 specs) <bold>Norwegian Sea</bold>: <named-content xmlns:xlink="http://www.w3.org/1999/xlink" content-type="dwc:institutional_code" xlink:type="simple">NTNU-VM</named-content> 74198 (3 specs in <abbrev xmlns:xlink="http://www.w3.org/1999/xlink" xlink:title="Scanning Electron Microscope" xlink:type="simple">SEM</abbrev> stub), Sandsfjord, <named-content xmlns:xlink="http://www.w3.org/1999/xlink" content-type="dwc:verbatimCoordinates" xlink:type="simple"><named-content content-type="geo-json" specific-use="{&#34;type&#34;:&#34;Point&#34;,&#34;coordinates&#34;:[5.445000,62.205000]}" id="NCID0E3NBG" xlink:type="simple">62°12.3'N, 5°26.7'E</named-content></named-content>, 85 m, 18 Oct 1987; <named-content xmlns:xlink="http://www.w3.org/1999/xlink" content-type="dwc:institutional_code" xlink:type="simple">ZMBN</named-content> 127253 (1 spec.), Sandsfjord, <named-content xmlns:xlink="http://www.w3.org/1999/xlink" content-type="dwc:verbatimCoordinates" xlink:type="simple"><named-content content-type="geo-json" specific-use="{&#34;type&#34;:&#34;Point&#34;,&#34;coordinates&#34;:[5.445000,62.205000]}" id="NCID0EJOBG" xlink:type="simple">62°12.3'N, 5°26.7'E</named-content></named-content>, 85 m, 18 Oct 1987; <named-content xmlns:xlink="http://www.w3.org/1999/xlink" content-type="dwc:institutional_code" xlink:type="simple">ZMBN</named-content> 127256 (1 spec. for DNA sequencing, SPH274), Møre og Romsdal, <named-content xmlns:xlink="http://www.w3.org/1999/xlink" content-type="dwc:verbatimCoordinates" xlink:type="simple"><named-content content-type="geo-json" specific-use="{&#34;type&#34;:&#34;Point&#34;,&#34;coordinates&#34;:[6.654000,63.313500]}" id="NCID0EWOBG" xlink:type="simple">63°18.81'N, 6°39.24'E</named-content></named-content>, 226 m, 26 Sep 2012; <named-content xmlns:xlink="http://www.w3.org/1999/xlink" content-type="dwc:institutional_code" xlink:type="simple">ZMBN</named-content> 127257 (1 spec. for DNA sequencing, SPH275), Norwegian Sea, Møre og Romsdal, <named-content xmlns:xlink="http://www.w3.org/1999/xlink" content-type="dwc:verbatimCoordinates" xlink:type="simple"><named-content content-type="geo-json" specific-use="{&#34;type&#34;:&#34;Point&#34;,&#34;coordinates&#34;:[6.654000,63.313500]}" id="NCID0EDPBG" xlink:type="simple">63°18.81'N, 6°39.24'E</named-content></named-content>, 226 m, 26 Sep 2012; NTNU VM 68172 (1 spec. used for DNA sequencing, SPH276), Ytre Mørebanken, <named-content xmlns:xlink="http://www.w3.org/1999/xlink" content-type="dwc:verbatimCoordinates" xlink:type="simple"><named-content content-type="geo-json" specific-use="{&#34;type&#34;:&#34;Point&#34;,&#34;coordinates&#34;:[62.614333,4.495667]}" id="NCID0ELPBG" xlink:type="simple">004°29.74'N, 62°36.86'E</named-content></named-content>, 203 m, 03. Oct. 2012; <named-content xmlns:xlink="http://www.w3.org/1999/xlink" content-type="dwc:institutional_code" xlink:type="simple">ZMBN</named-content> 103139 (1 spec. used for DNA sequencing, SPH075), <named-content xmlns:xlink="http://www.w3.org/1999/xlink" content-type="dwc:verbatimCoordinates" xlink:type="simple"><named-content content-type="geo-json" specific-use="{&#34;type&#34;:&#34;Point&#34;,&#34;coordinates&#34;:[4.495700,62.614300]}" id="NCID0EYPBG" xlink:type="simple">62°36.858'N, 4°29.742'E</named-content></named-content>, Møre og Romsdal, 203 m, 3 Oct. 2012; NTNU VM 65127 (5 spec.), Halsafjord, Ytterfjorden, <named-content xmlns:xlink="http://www.w3.org/1999/xlink" content-type="dwc:verbatimCoordinates" xlink:type="simple"><named-content content-type="geo-json" specific-use="{&#34;type&#34;:&#34;Point&#34;,&#34;coordinates&#34;:[7.731667,63.169500]}" id="NCID0EAQBG" xlink:type="simple">63°10.17'N, 7°43.9'E</named-content></named-content>, 150 m, 25 May 1884; <named-content xmlns:xlink="http://www.w3.org/1999/xlink" content-type="dwc:institutional_code" xlink:type="simple">ZMBN</named-content> 127254 (1 spec. used for DNA sequencing, SPH314), Bergen, <named-content xmlns:xlink="http://www.w3.org/1999/xlink" content-type="dwc:verbatimCoordinates" xlink:type="simple"><named-content content-type="geo-json" specific-use="{&#34;type&#34;:&#34;Point&#34;,&#34;coordinates&#34;:[5.197750,60.269683]}" id="NCID0ENQBG" xlink:type="simple">60°16.181'N, 5°11.865'E</named-content></named-content>, 120 m, 25 Jul 2014; <named-content xmlns:xlink="http://www.w3.org/1999/xlink" content-type="dwc:institutional_code" xlink:type="simple">ZMBN</named-content> 127255 (1 spec. used for DNA sequencing, SPH315), Bergen, <named-content xmlns:xlink="http://www.w3.org/1999/xlink" content-type="dwc:verbatimCoordinates" xlink:type="simple"><named-content content-type="geo-json" specific-use="{&#34;type&#34;:&#34;Point&#34;,&#34;coordinates&#34;:[5.197750,60.269683]}" id="NCID0E1QBG" xlink:type="simple">60°16.181'N, 5°11.865'E</named-content></named-content>, 120 m, 25 Jul 2014; <named-content xmlns:xlink="http://www.w3.org/1999/xlink" content-type="dwc:institutional_code" xlink:type="simple">ZMBN</named-content> 125433 (1 spec. used for DNA sequencing, SPH312), Rogaland, Kvitsøy, <named-content xmlns:xlink="http://www.w3.org/1999/xlink" content-type="dwc:verbatimCoordinates" xlink:type="simple"><named-content content-type="geo-json" specific-use="{&#34;type&#34;:&#34;Point&#34;,&#34;coordinates&#34;:[5.448817,59.029850]}" id="NCID0EHRBG" xlink:type="simple">59°1.791'N, 5°26.929'E</named-content></named-content>, 58 m, 10 Jun 2014; <named-content xmlns:xlink="http://www.w3.org/1999/xlink" content-type="dwc:institutional_code" xlink:type="simple">ZMBN</named-content> 127258 (1 spec. used for DNA sequencing, SPH313 photographed alive, Fig. <xref ref-type="fig" rid="F8">8A</xref>), Rogaland, Karmøysundet, <named-content xmlns:xlink="http://www.w3.org/1999/xlink" content-type="dwc:verbatimCoordinates" xlink:type="simple"><named-content content-type="geo-json" specific-use="{&#34;type&#34;:&#34;Point&#34;,&#34;coordinates&#34;:[5.325067,59.287883]}" id="NCID0EYRBG" xlink:type="simple">59°17.273'N, 5°19.504'E</named-content></named-content>, 74 m, 08 Jun 2014; <named-content xmlns:xlink="http://www.w3.org/1999/xlink" content-type="dwc:institutional_code" xlink:type="simple">ZMBN</named-content> 127259 (1 spec. used for DNA sequencing, SPH326), Rogaland, Karmøysundet, <named-content xmlns:xlink="http://www.w3.org/1999/xlink" content-type="dwc:verbatimCoordinates" xlink:type="simple"><named-content content-type="geo-json" specific-use="{&#34;type&#34;:&#34;Point&#34;,&#34;coordinates&#34;:[5.325067,59.287883]}" id="NCID0EFSBG" xlink:type="simple">59°17.273'N, 5°19.504'E</named-content></named-content>, 74 m, 08 Jun 2014. <bold>Continental shelf, Galicia, NW Spain</bold>: <named-content xmlns:xlink="http://www.w3.org/1999/xlink" content-type="dwc:institutional_code" xlink:type="simple">MNCN</named-content> 16.01/18456 (27 specs), <named-content xmlns:xlink="http://www.w3.org/1999/xlink" content-type="dwc:verbatimCoordinates" xlink:type="simple"><named-content content-type="geo-json" specific-use="{&#34;type&#34;:&#34;Point&#34;,&#34;coordinates&#34;:[-8.573833,43.590833]}" id="NCID0EUSBG" xlink:type="simple">43°35.45'N, 08°34.43'W</named-content></named-content>, 152 m, 8 Sep 2002; <named-content xmlns:xlink="http://www.w3.org/1999/xlink" content-type="dwc:institutional_code" xlink:type="simple">MNCN</named-content> 16.01/18457 (52 specs), <named-content xmlns:xlink="http://www.w3.org/1999/xlink" content-type="dwc:verbatimCoordinates" xlink:type="simple"><named-content content-type="geo-json" specific-use="{&#34;type&#34;:&#34;Point&#34;,&#34;coordinates&#34;:[-8.609333,43.568833]}" id="NCID0EBTBG" xlink:type="simple">43°34.13'N, 8°36.56'W</named-content></named-content>, 152 m, 14 Sep 2003; <named-content xmlns:xlink="http://www.w3.org/1999/xlink" content-type="dwc:institutional_code" xlink:type="simple">MNCN</named-content> 16.01/18458 (42 specs), <named-content xmlns:xlink="http://www.w3.org/1999/xlink" content-type="dwc:verbatimCoordinates" xlink:type="simple"><named-content content-type="geo-json" specific-use="{&#34;type&#34;:&#34;Point&#34;,&#34;coordinates&#34;:[-9.325333,42.506500]}" id="NCID0EOTBG" xlink:type="simple">42°30.39'N, 09°19.52'W</named-content></named-content>, 147 m, 17 Sep 2004; <named-content xmlns:xlink="http://www.w3.org/1999/xlink" content-type="dwc:institutional_code" xlink:type="simple">MNCN</named-content> 16.01/18459 (41 specs), <named-content xmlns:xlink="http://www.w3.org/1999/xlink" content-type="dwc:verbatimCoordinates" xlink:type="simple"><named-content content-type="geo-json" specific-use="{&#34;type&#34;:&#34;Point&#34;,&#34;coordinates&#34;:[-9.378000,42.263667]}" id="NCID0E2TBG" xlink:type="simple">42°15.82'N, 09°22.68'W</named-content></named-content>, 260 m, 23 Oct 2009. <bold>Morocco</bold>, <named-content xmlns:xlink="http://www.w3.org/1999/xlink" content-type="dwc:institutional_code" xlink:type="simple">ZMBN</named-content> 103140 (1 spec. used for DNA sequencing, SPH025), Atlantic Ocean, <named-content xmlns:xlink="http://www.w3.org/1999/xlink" content-type="dwc:verbatimCoordinates" xlink:type="simple"><named-content content-type="geo-json" specific-use="{&#34;type&#34;:&#34;Point&#34;,&#34;coordinates&#34;:[-13.272000,28.000806]}" id="NCID0EKUBG" xlink:type="simple">28°0.04836'N, 13°16.32'W</named-content></named-content>, 100 m, 4 Dec 2011.</p></tp:treatment-sec><tp:treatment-sec sec-type="diagnosis" id="SECID0EPUBG"><title>Diagnosis.</title><p>Body ellipsoid. Median antenna shorter than lateral antennae; lateral antennae and palps with 1–2 basal papillae each; antenniform papillae absent. Dorsal macrotubercles stalked, without terminal papilla, arranged in five longitudinal rows in first three chaetigers, and six longitudinal rows in following chaetigers; stalk and tubercle of similar length. Additional epithelial papillae on dorsum absent. Six to eight longitudinal rows of smaller tubercles with short stalk on ventrum; two tubercles near each parapodium slightly larger than others. Parapodia with long, oval acicular lobe from chaetiger 4; ventral cirri large, reaching or surpassing length of acicular lobe. Three <!--PageBreak  -->parapodial papillae: one on antero-lateral surface from chaetiger 2, one ventral from chaetiger 3–4 and one terminal digitiform papilla from chaetiger 1, behind chaetae.</p></tp:treatment-sec><tp:treatment-sec sec-type="description" id="SECID0EXUBG"><title>Re-description of holotype.</title><p><italic>Measurements and general morphology</italic>. Body ellipsoid, measuring 1.0 mm long, 0.4 m wide, with nine segments; with rounded anterior and posterior ends, with slightly flat ventrum. Segmentation inconspicuous and pigmentation absent in preserved specimen (Fig. <xref ref-type="fig" rid="F8">8A</xref>).</p><p><italic>Head.</italic> Head fused to first chaetiger, with elongated and digitiform prostomial appendages, reaching the end of peristomium (Figs <xref ref-type="fig" rid="F6">6A</xref>, <xref ref-type="fig" rid="F7">7C</xref>). Lateral antennae slightly longer than palps, with 1–2 digitiform, shorter and thinner basal papillae each. Me<!--PageBreak  -->dian antenna shorter than lateral, lacking spurs or basal papillae. Five prostomial papillae between lateral antennae and palps (Figs <xref ref-type="fig" rid="F6">6A, B</xref>, <xref ref-type="fig" rid="F7">7C</xref>). Tentacular cirri approx. half of length of prostomial appendages and thinner, with a basal papilla each (Figs <xref ref-type="fig" rid="F6">6A, C</xref>, <xref ref-type="fig" rid="F7">7C</xref>). An irregular transverse row of ca. 6–10 elongated papillae behind median antenna and tentacular cirri. Up to eight elongated papillae surrounding mouth (Fig. <xref ref-type="fig" rid="F6">6B, C</xref>).</p><fig id="F6" position="float" orientation="portrait"><label>Figure 6.</label><caption><p><italic><tp:taxon-name><tp:taxon-name-part taxon-name-part-type="genus" reg="Clavodorum">Clavodorum</tp:taxon-name-part><tp:taxon-name-part taxon-name-part-type="species" reg="kristiani">kristiani</tp:taxon-name-part></tp:taxon-name></italic> comb. n., nom. n. (<named-content xmlns:xlink="http://www.w3.org/1999/xlink" content-type="dwc:institutional_code" xlink:type="simple">MNCN</named-content> 16.01/18458: <bold>A, B</bold>; <named-content xmlns:xlink="http://www.w3.org/1999/xlink" content-type="dwc:institutional_code" xlink:type="simple">MNCN</named-content> 16.01/18459: <bold>C, D</bold>; <named-content xmlns:xlink="http://www.w3.org/1999/xlink" content-type="dwc:institutional_code" xlink:type="simple">MNCN</named-content> 16.01/18457: <bold>E</bold>), line drawings. <bold>A</bold> Anterior end, dorsal view <bold>B</bold> same, ventral view <bold>C</bold> anterior end, lateral view <bold>D</bold> posterior end, ventral view <bold>E</bold> mid-body chaetigers, ventral view.</p></caption><graphic xmlns:xlink="http://www.w3.org/1999/xlink" xlink:href="zookeys-845-001-g006.jpg" position="float" orientation="portrait" xlink:type="simple" id="oo_300973.jpg"/></fig><fig id="F7" position="float" orientation="portrait"><label>Figure 7.</label><caption><p><italic><tp:taxon-name><tp:taxon-name-part taxon-name-part-type="genus" reg="Clavodorum">Clavodorum</tp:taxon-name-part><tp:taxon-name-part taxon-name-part-type="species" reg="kristiani">kristiani</tp:taxon-name-part></tp:taxon-name></italic> comb. n., nom. n. (Norway, <named-content xmlns:xlink="http://www.w3.org/1999/xlink" content-type="dwc:institutional_code" xlink:type="simple">NTNU-VM</named-content> 74198). <bold>A</bold> Complete specimen, lateral view <bold>B</bold> anterior end, lateral view <bold>C</bold> same, slightly frontal <bold>D</bold> dorsal stalked macrotubercle, detail <bold>E</bold> left parapodium, chaetiger 1, latero-ventral view <bold>F</bold> same, chaetiger 7 <bold>G</bold> same, posterior chaetiger <bold>H</bold> chaetae fascicle, mid-body parapodium <bold>I, J</bold> chaetae, mid-body parapodium, detail.</p></caption><graphic xmlns:xlink="http://www.w3.org/1999/xlink" xlink:href="zookeys-845-001-g007.jpg" position="float" orientation="portrait" xlink:type="simple" id="oo_300974.jpg"/></fig><p><italic>Tubercles.</italic> Body with stalked dorsal macrotubercles distributed in five longitudinal rows on three anterior segments and six rows in following segments; one transverse row per segment (Figs <xref ref-type="fig" rid="F4">4C</xref>, <xref ref-type="fig" rid="F6">6A</xref>, <xref ref-type="fig" rid="F8">8A</xref>). Stalk shorter or as long as macrotubercle, the later oval, smooth, and lacking terminal papilla (Fig. <xref ref-type="fig" rid="F7">7D</xref>). Ventral surface with 6–8 longi<!--PageBreak  -->tudinal rows of oval to rounded smaller tubercles with short stalk (Figs <xref ref-type="fig" rid="F4">4D</xref>, <xref ref-type="fig" rid="F6">6E</xref>); one (sometimes two) tubercles in between parapodia areas and six in parapodial areas; two tubercles closer to each parapodium slightly larger than others. Dorsum and lateral surfaces lacking papillae (Fig. <xref ref-type="fig" rid="F6">6C</xref>).</p><p><italic>Parapodia.</italic> Parapodia cylindrical, longer than wide, increasing in length in mid-body. Acicular lobe long, oval from chaetiger 4 (Fig. <xref ref-type="fig" rid="F6">6C, E</xref>). Ventral cirri digitiform to conical, slightly tapering in width distally; as long or slightly shorter than parapodia in chaetigers 1–3; in following chaetigers at least reaching distal end of acicular lobe <!--PageBreak  -->(Fig.&amp;nbsp;7E, G). Parapodial papillae numbering usually up to three: one terminal digitiform papilla (“postchaetal lobe”) present from chaetiger 1 (sometimes two papillae in a few mid-body chaetigers); one large spherical to ellipsoid papilla from chaetiger 3–4, on proximal half of ventral surface of parapodia; one digitiform papilla from chaetiger 2, centred on anterior surface of parapodia (Figs <xref ref-type="fig" rid="F5">5B</xref>, <xref ref-type="fig" rid="F6">6E</xref>, <xref ref-type="fig" rid="F7">7E–G</xref>). One straight acicula supporting each parapodium.</p><p><italic>Chaetae.</italic> All chaetae compound, ca. 7–8 in first segment to 12–13 in middle chaetigers; with long, straight, unidentate and finally serrated blades (Fig. <xref ref-type="fig" rid="F7">7H–J</xref>). Blades similar in length within chaetigers, slightly shorter in mid-body to posterior chaetigers; ca. 6–7 times longer than maximum width (Fig. <xref ref-type="fig" rid="F7">7I, J</xref>).</p><p><italic>Pygidium.</italic> Paired anal cirri similar to dorsal macrotubercles and ventral digitiform anal papilla similar in length to lateral cirri (Figs <xref ref-type="fig" rid="F6">6D</xref>, <xref ref-type="fig" rid="F7">7A</xref>).</p><p><italic>Internal structures</italic>. Muscular pharynx between segments 2 and 4. Eyes or nuchal organs not seen in holotype.</p><p><italic>Reproductive features.</italic> Gametes or sexual structures not observed in holotype.</p></tp:treatment-sec><tp:treatment-sec sec-type="variation" id="SECID0ED3BG"><title>Variation.</title><p>Additional material measuring 1.0–3.5 mm in length and 0.33–0.37 mm wide; with 10–20 (usually 17–18) chaetigers. Live specimens unpigmented, with dorsum covered with small sediment particles, except for dorsal macrotubercles (Fig. <xref ref-type="fig" rid="F8">8A</xref>). Two oval eyes at level of median antenna or chaetiger 1–2, in some specimens (Fig. <xref ref-type="fig" rid="F8">8A</xref>). Stalk of dorsal macrotubercle is as long as the tubercle but in many specimens is contracted and therefore seems much shorter (e.g., Fig. <xref ref-type="fig" rid="F6">6C</xref> vs 6D). Usually, up to seven ventral stalked papillae in mid-body chaetigers but first two and last 2–3 chaetigers may show six (rarely five) papillae. Some specimens show the inter-parapodial tubercle displaced to parapodial areas. Ventral parapodial papilla usually appears in chaetiger 3–4 but in one specimen first appears in chaetiger 7. Otherwise, postchaetal papilla, lateral papilla, and acicular lobe appear constantly in chaetigers 1, 2, and 4 respectively. Muscular pharynx through segments 3–5. Genital openings distinguished in larger females and males (&gt; 2 mm long) as swallowing of the tissue near the base of parapodia between chaetigers 8 and 9 (Figs <xref ref-type="fig" rid="F4">4D</xref>, <xref ref-type="fig" rid="F6">6E</xref>).</p><fig id="F8" position="float" orientation="portrait"><label>Figure 8.</label><caption><p>Photographs of live specimens (included in analyses shown in Fig. <xref ref-type="fig" rid="F1">1</xref>). <bold>A</bold><italic><tp:taxon-name><tp:taxon-name-part taxon-name-part-type="genus" reg="Clavodorum">Clavodorum</tp:taxon-name-part><tp:taxon-name-part taxon-name-part-type="species" reg="kristiani">kristiani</tp:taxon-name-part></tp:taxon-name></italic> comb. n., nom. n. (<named-content xmlns:xlink="http://www.w3.org/1999/xlink" content-type="dwc:institutional_code" xlink:type="simple">ZMBN</named-content> 127258, SPH313) <bold>B</bold><italic><tp:taxon-name><tp:taxon-name-part taxon-name-part-type="genus" reg="Geminofilum">Geminofilum</tp:taxon-name-part><tp:taxon-name-part taxon-name-part-type="species" reg="distichum">distichum</tp:taxon-name-part></tp:taxon-name></italic> comb. n. from Skagerrak (<named-content xmlns:xlink="http://www.w3.org/1999/xlink" content-type="dwc:institutional_code" xlink:type="simple">ZMBN</named-content> 127263, SPH295) <bold>C</bold><italic><tp:taxon-name><tp:taxon-name-part taxon-name-part-type="genus" reg="Geminofilum">Geminofilum</tp:taxon-name-part></tp:taxon-name></italic> sp. 1, from UK (SPH324) <bold>D</bold><italic><tp:taxon-name><tp:taxon-name-part taxon-name-part-type="genus" reg="Sphaerephesia">Sphaerephesia</tp:taxon-name-part><tp:taxon-name-part taxon-name-part-type="species" reg="philippi">philippi</tp:taxon-name-part></tp:taxon-name></italic> comb. n., from Skagerrak (<named-content xmlns:xlink="http://www.w3.org/1999/xlink" content-type="dwc:institutional_code" xlink:type="simple">ZMBN</named-content> 125432, SPH297) E <italic><tp:taxon-name><tp:taxon-name-part taxon-name-part-type="genus" reg="Sphaerephesia">Sphaerephesia</tp:taxon-name-part><tp:taxon-name-part taxon-name-part-type="species" reg="philippi">philippi</tp:taxon-name-part></tp:taxon-name></italic> comb. n., from Finnmark (<named-content xmlns:xlink="http://www.w3.org/1999/xlink" content-type="dwc:institutional_code" xlink:type="simple">ZMBN</named-content> 127311, SPH304).</p></caption><graphic xmlns:xlink="http://www.w3.org/1999/xlink" xlink:href="zookeys-845-001-g008.jpg" position="float" orientation="portrait" xlink:type="simple" id="oo_300975.jpg"/></fig></tp:treatment-sec><tp:treatment-sec sec-type="etymology" id="SECID0E46BG"><title>Etymology.</title><p>This species, originally described as <italic><tp:taxon-name><tp:taxon-name-part taxon-name-part-type="genus" reg="Sphaerodoridium">Sphaerodoridium</tp:taxon-name-part><tp:taxon-name-part taxon-name-part-type="species" reg="fauchaldi">fauchaldi</tp:taxon-name-part></tp:taxon-name></italic> was dedicated to our colleague and prolific annelid systematist Kristian Fauchald (Hartmann-Schröder, 1993). The new name given to it, after the genus <italic><tp:taxon-name><tp:taxon-name-part taxon-name-part-type="genus" reg="Sphaerodorum">Sphaerodorum</tp:taxon-name-part></tp:taxon-name></italic> is synonymised with <italic><tp:taxon-name><tp:taxon-name-part taxon-name-part-type="genus" reg="Clavodorum">Clavodorum</tp:taxon-name-part></tp:taxon-name></italic> and therefore the species is homonym to the previously described <italic><tp:taxon-name><tp:taxon-name-part taxon-name-part-type="genus" reg="Clavodorum">Clavodorum</tp:taxon-name-part><tp:taxon-name-part taxon-name-part-type="species" reg="fauchaldi">fauchaldi</tp:taxon-name-part></tp:taxon-name></italic> Desbruyères, 1980, aims to maintain tribute to Kristian, and therefore <italic><tp:taxon-name><tp:taxon-name-part taxon-name-part-type="genus" reg="Clavodorum"/><tp:taxon-name-part taxon-name-part-type="species" reg="kristiani">kristiani</tp:taxon-name-part></tp:taxon-name></italic> is proposed.</p></tp:treatment-sec><tp:treatment-sec sec-type="remarks" id="SECID0ESBAI"><title>Remarks.</title><p>The present diagnosis is based in the original description of <italic><tp:taxon-name><tp:taxon-name-part taxon-name-part-type="genus" reg="Sphaerodoridium">Sphaerodoridium</tp:taxon-name-part><tp:taxon-name-part taxon-name-part-type="species" reg="fauchaldi">fauchaldi</tp:taxon-name-part></tp:taxon-name></italic> by <xref ref-type="bibr" rid="B47">Hartmann-Schröder (1993)</xref>, additional observations (<xref ref-type="bibr" rid="B2">Aguirrezabalaga and Ceberio 2005</xref>, <xref ref-type="bibr" rid="B70">Moreira and Parapar 2007</xref>) and examination of the holotype, and several specimens from NW Spain and Nordic Seas. This species was described based on one small specimen (1.0 mm long, Fig. <xref ref-type="fig" rid="F2">2D, E</xref>); several minor differences were reported in material from the Bay of Biscay and NW Spain (<xref ref-type="bibr" rid="B2">Aguirrezabalaga and Ceberio 2005</xref>, <xref ref-type="bibr" rid="B70">Moreira and Parapar 2007</xref>) but these can be due to the size and state of maturity of the holotype. For instance, <xref ref-type="bibr" rid="B47">Hartmann-Schröder (1993)</xref><!--PageBreak  -->did not mention the presence of a ventral parapodial papilla, that is present in specimens reported by <xref ref-type="bibr" rid="B2">Aguirrezabalaga and Ceberio (2005)</xref> and <xref ref-type="bibr" rid="B70">Moreira and Parapar (2007)</xref> and in those examined in this study; however, this papilla could have been mistaken with a ventral small tubercle by <xref ref-type="bibr" rid="B47">Hartmann-Schröder (1993)</xref>, and in fact one ventral papilla seems half-drawn in the original description (<xref ref-type="bibr" rid="B47">Hartmann-Schröder 1993</xref>: Fig. <xref ref-type="fig" rid="F8">8</xref>). Otherwise, this species is well characterized and can easily be distinguished from other <italic><tp:taxon-name><tp:taxon-name-part taxon-name-part-type="genus" reg="Clavodorum">Clavodorum</tp:taxon-name-part></tp:taxon-name></italic>-<italic><tp:taxon-name><tp:taxon-name-part taxon-name-part-type="genus" reg="Sphaerodoridium">Sphaerodoridium</tp:taxon-name-part></tp:taxon-name></italic> species from the NE Atlantic, based on the number and arrangement of small ventral tubercles and lack of additional epithelial papillae.</p></tp:treatment-sec><tp:treatment-sec sec-type="distribution" id="SECID0EDEAI"><title>Distribution.</title><p>We are reporting the species for the first time for the Norwegian Sea and Morocco. Previous records of the species include: North Sea (<xref ref-type="bibr" rid="B47">Hartmann-Schröder 1993</xref>); Bay of Biscay (<xref ref-type="bibr" rid="B2">Aguirrezabalaga and Ceberio 2005</xref>); NW Iberian Peninsula (<xref ref-type="bibr" rid="B70">Moreira and Parapar 2007</xref>, <xref ref-type="bibr" rid="B75">Moreira et al. 2011</xref>).</p></tp:treatment-sec><tp:treatment-sec sec-type="habitat" id="SECID0EZEAI"><title>Habitat.</title><p>Continental shelf, sandy sediments (70–1000 m) (<xref ref-type="bibr" rid="B75">Moreira et al. 2011</xref>, and present study).</p></tp:treatment-sec><tp:treatment-sec><!--Section generated to contain objects referenced in tp:taxon-treatment.--><fig id="F4" position="float" orientation="portrait"><label>Figure 4.</label><caption><p>Stylized drawings of selected dorsal (left) and ventral (right) segments of species of <italic><tp:taxon-name><tp:taxon-name-part taxon-name-part-type="genus" reg="Clavodorum">Clavodorum</tp:taxon-name-part></tp:taxon-name></italic>, <italic><tp:taxon-name><tp:taxon-name-part taxon-name-part-type="genus" reg="Commensodorum">Commensodorum</tp:taxon-name-part></tp:taxon-name></italic>, <italic><tp:taxon-name><tp:taxon-name-part taxon-name-part-type="genus" reg="Euritmia">Euritmia</tp:taxon-name-part></tp:taxon-name></italic> and <italic><tp:taxon-name><tp:taxon-name-part taxon-name-part-type="genus" reg="Geminofilum">Geminofilum</tp:taxon-name-part></tp:taxon-name></italic> gen. n., showing number and arrangement of epithelial tubercles and papillae.</p></caption><graphic xmlns:xlink="http://www.w3.org/1999/xlink" xlink:href="zookeys-845-001-g004.jpg" position="float" orientation="portrait" xlink:type="simple" id="oo_300971.jpg"/></fig><fig id="F5" position="float" orientation="portrait"><label>Figure 5.</label><caption><p>Stylized drawings of parapodia, showing the relative position and arrangement of parapodial lobes, cirri, and papillae, in mid-body chaetigers of all sphaerodorid species reported in the North East Atlantic waters.</p></caption><graphic xmlns:xlink="http://www.w3.org/1999/xlink" xlink:href="zookeys-845-001-g005.jpg" position="float" orientation="portrait" xlink:type="simple" id="oo_300972.jpg"/></fig><fig id="F1" position="float" orientation="portrait"><label>Figure 1.</label><caption><p>Consensus tree obtained after Bayesian analysis of the combined nuclear and mitochondrial dataset. Coloured squared on nodes (as indicated in the bottom of the figure) indicate (from top left to bottom right): TBI, Bayesian posterior probabilities of total dataset; TML, Maximum Likelihood Boostrap values of total dataset; NUC, Bayesian posterior probabilities of nuclear partition; MIT, Bayesian posterior probabilities of mitochondrial partition.</p></caption><graphic xmlns:xlink="http://www.w3.org/1999/xlink" xlink:href="zookeys-845-001-g001.jpg" position="float" orientation="portrait" xlink:type="simple" id="oo_300968.jpg"/></fig><fig id="F2" position="float" orientation="portrait"><label>Figure 2.</label><caption><p><italic><tp:taxon-name><tp:taxon-name-part taxon-name-part-type="genus" reg="Clavodorum">Clavodorum</tp:taxon-name-part><tp:taxon-name-part taxon-name-part-type="species" reg="fauchaldi">fauchaldi</tp:taxon-name-part></tp:taxon-name></italic> (<named-content xmlns:xlink="http://www.w3.org/1999/xlink" content-type="dwc:institutional_code" xlink:type="simple">IINH</named-content> 38781: <bold>A, D</bold>; <named-content xmlns:xlink="http://www.w3.org/1999/xlink" content-type="dwc:institutional_code" xlink:type="simple">IINH</named-content> 38786: <bold>B, C</bold>), line drawings. <bold>A</bold> Anterior end, dorsal view <bold>B</bold> anterior end, ventral view <bold>C</bold> anterior end, lateral view <bold>D</bold> female, chaetigers 7–9, ventral view, showing genital (?) opening.</p></caption><graphic xmlns:xlink="http://www.w3.org/1999/xlink" xlink:href="zookeys-845-001-g002.jpg" position="float" orientation="portrait" xlink:type="simple" id="oo_300969.jpg"/></fig></tp:treatment-sec><ref-list><ref id="B48"><mixed-citation xmlns:xlink="http://www.w3.org/1999/xlink" xlink:type="simple"><person-group><name name-style="western"><surname>Hartmann-Schröder</surname><given-names>G</given-names></name></person-group> (<year>1996</year>) <source><tp:taxon-name><tp:taxon-name-part taxon-name-part-type="phylum">Annelida</tp:taxon-name-part></tp:taxon-name>, Borstenwürmer, <tp:taxon-name><tp:taxon-name-part taxon-name-part-type="class">Polychaeta</tp:taxon-name-part></tp:taxon-name> (2<sup>nd</sup> edn). Die Tierwelt Deutschlands und der angrenzenden Meeresteile nach ihren Merkmalen und nach ihrer Lebensweise. 58.</source><publisher-name>Gustav Fischer</publisher-name>, <publisher-loc>Jena</publisher-loc>, <size units="page">648 pp</size>. [In German] <ext-link xlink:type="simple" ext-link-type="doi" xlink:href="10.1038/134648b0">https://doi.org/10.1038/134648b0</ext-link></mixed-citation></ref><ref id="B70"><mixed-citation xmlns:xlink="http://www.w3.org/1999/xlink" xlink:type="simple"><!--PageBreak  --><person-group><name name-style="western"><surname>Moreira</surname><given-names>J</given-names></name><name name-style="western"><surname>Parapar</surname><given-names>J</given-names></name></person-group> (<year>2007</year>) <article-title><tp:taxon-name><tp:taxon-name-part taxon-name-part-type="family">Sphaerodoridae</tp:taxon-name-part></tp:taxon-name> (<tp:taxon-name><tp:taxon-name-part taxon-name-part-type="phylum">Annelida</tp:taxon-name-part></tp:taxon-name>: <tp:taxon-name><tp:taxon-name-part taxon-name-part-type="class">Polychaeta</tp:taxon-name-part></tp:taxon-name>) from the DIVA-Artabria I project (2002 cruise) with description of a new species from the Ártabro Gulf (NW Iberian Peninsula).</article-title><source>Cahiers de Biologie Marine</source><volume>48</volume>: <fpage>373</fpage>–<lpage>379</lpage>.</mixed-citation></ref><ref id="B75"><mixed-citation xmlns:xlink="http://www.w3.org/1999/xlink" xlink:type="simple"><person-group><name name-style="western"><surname>Moreira</surname><given-names>J</given-names></name><name name-style="western"><surname>Lucas</surname><given-names>Y</given-names></name><name name-style="western"><surname>Parapar</surname><given-names>J</given-names></name></person-group> (<year>2011</year>) <article-title>Sphaerodorids (<tp:taxon-name><tp:taxon-name-part taxon-name-part-type="class">Polychaeta</tp:taxon-name-part></tp:taxon-name>, <tp:taxon-name><tp:taxon-name-part taxon-name-part-type="family">Sphaerodoridae</tp:taxon-name-part></tp:taxon-name>) from the continental margin off the NW Iberian Peninsula, with first record of <italic><tp:taxon-name><tp:taxon-name-part taxon-name-part-type="genus">Sphaerodoropsis</tp:taxon-name-part><tp:taxon-name-part taxon-name-part-type="species">sibuetae</tp:taxon-name-part></tp:taxon-name></italic> and <italic><tp:taxon-name><tp:taxon-name-part taxon-name-part-type="genus">S.</tp:taxon-name-part><tp:taxon-name-part taxon-name-part-type="species">amoreuxi</tp:taxon-name-part></tp:taxon-name></italic> since the original description.</article-title><source>Graellsia</source><volume>67</volume>: <fpage>23</fpage>–<lpage>33</lpage>. <ext-link xlink:type="simple" ext-link-type="doi" xlink:href="10.3989/graellsia.2011.v67.034">https://doi.org/10.3989/graellsia.2011.v67.034</ext-link></mixed-citation></ref><ref id="B69"><mixed-citation xmlns:xlink="http://www.w3.org/1999/xlink" xlink:type="simple"><person-group><name name-style="western"><surname>Moreira</surname><given-names>J</given-names></name></person-group> (<year>2012</year>) Familia <tp:taxon-name><tp:taxon-name-part taxon-name-part-type="family">Sphaerodoridae</tp:taxon-name-part></tp:taxon-name> Malmgren, 1867. In: Parapar J, Alós C, Núñez J, Moreira J, López E, Aguirrezabalaga F, Besteiro C, Martínez A, Ramos MA, et al. (Eds) <tp:taxon-name><tp:taxon-name-part taxon-name-part-type="phylum">Annelida</tp:taxon-name-part></tp:taxon-name><tp:taxon-name><tp:taxon-name-part taxon-name-part-type="class">Polychaeta</tp:taxon-name-part></tp:taxon-name> III. Fauna Ibérica vol. 36. Museo Nacional de Ciencias Naturales, CSIC, Madrid, 16–43. [In Spanish] <ext-link xlink:type="simple" ext-link-type="doi" xlink:href="10.3989/scimar.2006.70n1159">https://doi.org/10.3989/scimar.2006.70n1159</ext-link></mixed-citation></ref><ref id="B47"><mixed-citation xmlns:xlink="http://www.w3.org/1999/xlink" xlink:type="simple"><person-group><name name-style="western"><surname>Hartmann-Schröder</surname><given-names>G</given-names></name></person-group> (<year>1993</year>) <article-title><italic><tp:taxon-name><tp:taxon-name-part taxon-name-part-type="genus">Sphaerodoridium</tp:taxon-name-part><tp:taxon-name-part taxon-name-part-type="species">fauchaldi</tp:taxon-name-part></tp:taxon-name></italic> sp. n., ein neuer Polychaet der Familie <tp:taxon-name><tp:taxon-name-part taxon-name-part-type="family">Sphaerodoridae</tp:taxon-name-part></tp:taxon-name> aus der Nordsee (<tp:taxon-name><tp:taxon-name-part taxon-name-part-type="class">Polychaeta</tp:taxon-name-part></tp:taxon-name>).</article-title><source>Mitteilungen aus dem Hamburgischen zoologischen Museum und Institut</source><volume>90</volume>: <fpage>123</fpage>–<lpage>125</lpage>. [In German] <ext-link xlink:type="simple" ext-link-type="doi" xlink:href="10.1086/357128">https://doi.org/10.1086/357128</ext-link></mixed-citation></ref><ref id="B2"><mixed-citation xmlns:xlink="http://www.w3.org/1999/xlink" xlink:type="simple"><person-group><name name-style="western"><surname>Aguirrezabalaga</surname><given-names>F</given-names></name><name name-style="western"><surname>Ceberio</surname><given-names>A</given-names></name></person-group> (<year>2005</year>) <article-title><italic><tp:taxon-name><tp:taxon-name-part taxon-name-part-type="genus">Sphaerodoropsis</tp:taxon-name-part><tp:taxon-name-part taxon-name-part-type="species">amoureuxi</tp:taxon-name-part></tp:taxon-name></italic> and <italic><tp:taxon-name><tp:taxon-name-part taxon-name-part-type="genus">S.</tp:taxon-name-part><tp:taxon-name-part taxon-name-part-type="species">stellifer</tp:taxon-name-part></tp:taxon-name></italic>, two new species of <tp:taxon-name><tp:taxon-name-part taxon-name-part-type="family">Sphaerodoridae</tp:taxon-name-part></tp:taxon-name> (<tp:taxon-name><tp:taxon-name-part taxon-name-part-type="class">Polychaeta</tp:taxon-name-part></tp:taxon-name>) from the Capbreton Canyon (Bay of Biscay, NE Atlantic).</article-title><source>Cahiers de Biologie Marine</source><volume>46</volume>: <fpage>9</fpage>–<lpage>20</lpage>. <ext-link xlink:type="simple" ext-link-type="doi" xlink:href="10.3989/scimar.2006.70s1141">https://doi.org/10.3989/scimar.2006.70s1141</ext-link></mixed-citation></ref></ref-list></tp:taxon-treatment>
