# Supplementary material for: Systematic re-structure and new species of Sphaerodoridae (Annelida) after morphological revision and molecular phylogenetic analyses of the North East Atlantic fauna
Source: Zookeys. 2019 May 15;845:1–97. doi: 10.3897/zookeys.845.32428 (PMC6531415; doi:10.3897/zookeys.845.32428)
Supplement: XML Treatment for Commensodorum [file zookeys.845.32428-treatment4.xml]

<!DOCTYPE tp:taxon-treatment
  PUBLIC "-//TaxonX//DTD Taxonomic Treatment Publishing DTD v0 20100105//EN" "tax-treatment-NSO.dtd">
<tp:taxon-treatment xmlns:tp="http://www.plazi.org/taxpub"><tp:treatment-meta><kwd-group><label>Taxon classification</label><kwd><named-content xmlns:xlink="http://www.w3.org/1999/xlink" content-type="kingdom">Animalia</named-content></kwd><kwd><named-content xmlns:xlink="http://www.w3.org/1999/xlink" content-type="order">Phyllodocida</named-content></kwd><kwd><named-content xmlns:xlink="http://www.w3.org/1999/xlink" content-type="family">Sphaerodoridae</named-content></kwd></kwd-group><mixed-citation publication-type="journal"><person-group><name><surname>Capa</surname><given-names>María</given-names></name><name><surname>Nygren</surname><given-names>Arne</given-names></name><name><surname>Parapar</surname><given-names>Julio</given-names></name><name><surname>Bakken</surname><given-names>Torkild</given-names></name><name><surname>Meißner</surname><given-names>Karin</given-names></name><name><surname>Moreira</surname><given-names>Juan</given-names></name></person-group><article-title>Systematic re-structure and new species of <tp:taxon-name><tp:taxon-name-part taxon-name-part-type="family">Sphaerodoridae</tp:taxon-name-part></tp:taxon-name> (<tp:taxon-name><tp:taxon-name-part taxon-name-part-type="phylum">Annelida</tp:taxon-name-part></tp:taxon-name>) after morphological revision and molecular phylogenetic analyses of the North East Atlantic fauna</article-title><source>Zookeys</source><day>15</day><month>5</month><year>2019</year><volume>845</volume><fpage>1</fpage><lpage>97</lpage><pub-id pub-id-type="doi">10.3897/zookeys.845.32428</pub-id></mixed-citation></tp:treatment-meta><tp:nomenclature><tp:taxon-name>
              <tp:taxon-name-part taxon-name-part-type="genus" reg="Commensodorum">Commensodorum</tp:taxon-name-part>
            </tp:taxon-name><tp:taxon-authority>Fauchald, 1974</tp:taxon-authority><tp:nomenclature-citation-list><tp:nomenclature-citation><tp:taxon-name>
                  <tp:taxon-name-part taxon-name-part-type="genus" reg="Commensodorum">Commensodorum</tp:taxon-name-part>
                </tp:taxon-name><comment>Fauchald, 1974: 265–266; <xref ref-type="bibr" rid="B19">Capa et al. 2014</xref>: 16.</comment></tp:nomenclature-citation></tp:nomenclature-citation-list></tp:nomenclature><tp:treatment-sec sec-type="type species" id="SECID0ERGAI"><title>Type species.</title><p><italic><tp:taxon-name><tp:taxon-name-part taxon-name-part-type="genus" reg="Sphaerodoridium">Sphaerodoridium</tp:taxon-name-part><tp:taxon-name-part taxon-name-part-type="species" reg="commensalis">commensalis</tp:taxon-name-part></tp:taxon-name></italic> Lützen, 1961.</p></tp:treatment-sec><tp:treatment-sec sec-type="diagnosis" id="SECID0ECHAI"><title>Diagnosis.</title><p>Body ellipsoid. Head with a median and a pair of lateral antennae; antenniform papillae absent; all appendages short. Tubercles sessile, conical, or pear-shaped, in four longitudinal rows, one transverse row per segment, except for first chaetiger with only two. Minute epithelial papillae on dorsal and ventral surfaces, in ca. 5–6 transverse rows per segment. Parapodia with rounded and small ventral cirri, not surpassing tip of acicular lobe. Stout hooks in anterior chaetigers absent. All chaetae simple, unidentate chaetae, enlarged subdistally, with serrated edge.</p></tp:treatment-sec><tp:treatment-sec sec-type="remarks" id="SECID0EHHAI"><title>Remarks.</title><p>Referring to the main dorsal tubercles in <italic><tp:taxon-name><tp:taxon-name-part taxon-name-part-type="genus" reg="Commensodorum">Commensodorum</tp:taxon-name-part></tp:taxon-name></italic> as macrotubercles (e.g., <xref ref-type="bibr" rid="B31">Fauchald 1974</xref>) is herein avoided due to their smaller size compared to other members of the family. Members of this group have not been included in molecular analyses due to absence of material properly fixed for DNA extraction and sequencing and therefore relationships with other sphaerodorids remains unknown. The number of longitudinal rows of dorsal tubercles resembles the arrangement of macrotubercles in members of <italic><tp:taxon-name><tp:taxon-name-part taxon-name-part-type="genus" reg="Sphaerephesia">Sphaerephesia</tp:taxon-name-part></tp:taxon-name></italic> (as redefined in this study). However, tubercles in <italic><tp:taxon-name><tp:taxon-name-part taxon-name-part-type="genus" reg="Commensodorum">Commensodorum</tp:taxon-name-part></tp:taxon-name></italic> are smaller than in any other sphaerodorid. Shape of simple chaetae somehow resembles those of <italic><tp:taxon-name><tp:taxon-name-part taxon-name-part-type="genus" reg="Euritmia">Euritmia</tp:taxon-name-part></tp:taxon-name></italic>, but they are thinner in the only species described in the genus, <italic><tp:taxon-name><tp:taxon-name-part taxon-name-part-type="genus" reg="Commensodorum">Commensodorum</tp:taxon-name-part><tp:taxon-name-part taxon-name-part-type="species" reg="commensalis">commensalis</tp:taxon-name-part></tp:taxon-name></italic> (Lützen, 1961).</p><p>The genus is monotypic.</p><p><italic><tp:taxon-name><tp:taxon-name-part taxon-name-part-type="genus" reg="Commensodorum">Commensodorum</tp:taxon-name-part><tp:taxon-name-part taxon-name-part-type="species" reg="commensalis">commensalis</tp:taxon-name-part></tp:taxon-name></italic> (Lützen, 1961).</p><p>Type locality: Gullmarfjord, Sweden, 35 m.</p><!--PageBreak  --></tp:treatment-sec><ref-list><ref id="B19"><mixed-citation xmlns:xlink="http://www.w3.org/1999/xlink" xlink:type="simple"><person-group><name name-style="western"><surname>Capa</surname><given-names>M</given-names></name><name name-style="western"><surname>Bakken</surname><given-names>T</given-names></name><name name-style="western"><surname>Purschke</surname><given-names>G</given-names></name></person-group> (<year>2014</year>) <tp:taxon-name><tp:taxon-name-part taxon-name-part-type="family">Sphaerodoridae</tp:taxon-name-part></tp:taxon-name> Malmgren, 1867. In: Westheide W, Purschke G (Eds) Handbook of Zoology. A Natural History of the Phyla of the Animal Kingdom. <tp:taxon-name><tp:taxon-name-part taxon-name-part-type="phylum">Annelida</tp:taxon-name-part></tp:taxon-name>: Polychaetes. De Gruyter, Ösnabruck.</mixed-citation></ref><ref id="B31"><mixed-citation xmlns:xlink="http://www.w3.org/1999/xlink" xlink:type="simple"><person-group><name name-style="western"><surname>Fauchald</surname><given-names>K</given-names></name></person-group> (<year>1974</year>) <article-title><tp:taxon-name><tp:taxon-name-part taxon-name-part-type="family">Sphaerodoridae</tp:taxon-name-part></tp:taxon-name> (<tp:taxon-name><tp:taxon-name-part taxon-name-part-type="class">Polychaeta</tp:taxon-name-part></tp:taxon-name>: <tp:taxon-name><tp:taxon-name-part taxon-name-part-type="class">Errantia</tp:taxon-name-part></tp:taxon-name>) from world-wide areas.</article-title><source>Journal of Natural History</source><volume>8</volume>: <fpage>257</fpage>–<lpage>289</lpage>. <ext-link xlink:type="simple" ext-link-type="doi" xlink:href="10.1080/00222937400770241">https://doi.org/10.1080/00222937400770241</ext-link></mixed-citation></ref></ref-list></tp:taxon-treatment>
