# Supplementary material for: Systematic re-structure and new species of Sphaerodoridae (Annelida) after morphological revision and molecular phylogenetic analyses of the North East Atlantic fauna
Source: Zookeys. 2019 May 15;845:1–97. doi: 10.3897/zookeys.845.32428 (PMC6531415; doi:10.3897/zookeys.845.32428)
Supplement: XML Treatment for Commensodorum commensalis [file zookeys.845.32428-treatment5.xml]

<!DOCTYPE tp:taxon-treatment
  PUBLIC "-//TaxonX//DTD Taxonomic Treatment Publishing DTD v0 20100105//EN" "tax-treatment-NSO.dtd">
<tp:taxon-treatment xmlns:tp="http://www.plazi.org/taxpub"><tp:treatment-meta><kwd-group><label>Taxon classification</label><kwd><named-content xmlns:xlink="http://www.w3.org/1999/xlink" content-type="kingdom">Animalia</named-content></kwd><kwd><named-content xmlns:xlink="http://www.w3.org/1999/xlink" content-type="order">Phyllodocida</named-content></kwd><kwd><named-content xmlns:xlink="http://www.w3.org/1999/xlink" content-type="family">Sphaerodoridae</named-content></kwd></kwd-group><mixed-citation publication-type="journal"><person-group><name><surname>Capa</surname><given-names>María</given-names></name><name><surname>Nygren</surname><given-names>Arne</given-names></name><name><surname>Parapar</surname><given-names>Julio</given-names></name><name><surname>Bakken</surname><given-names>Torkild</given-names></name><name><surname>Meißner</surname><given-names>Karin</given-names></name><name><surname>Moreira</surname><given-names>Juan</given-names></name></person-group><article-title>Systematic re-structure and new species of <tp:taxon-name><tp:taxon-name-part taxon-name-part-type="family">Sphaerodoridae</tp:taxon-name-part></tp:taxon-name> (<tp:taxon-name><tp:taxon-name-part taxon-name-part-type="phylum">Annelida</tp:taxon-name-part></tp:taxon-name>) after morphological revision and molecular phylogenetic analyses of the North East Atlantic fauna</article-title><source>Zookeys</source><day>15</day><month>5</month><year>2019</year><volume>845</volume><fpage>1</fpage><lpage>97</lpage><pub-id pub-id-type="doi">10.3897/zookeys.845.32428</pub-id></mixed-citation></tp:treatment-meta><tp:nomenclature><tp:taxon-name>
              <tp:taxon-name-part taxon-name-part-type="genus" reg="Commensodorum">Commensodorum</tp:taxon-name-part>
              <tp:taxon-name-part taxon-name-part-type="species" reg="commensalis">commensalis</tp:taxon-name-part>
            </tp:taxon-name><tp:taxon-authority>(Lützen, 1961)</tp:taxon-authority><xref ref-type="fig" rid="F4">Figs 4E, F</xref><xref ref-type="fig" rid="F5">, 5C</xref><xref ref-type="fig" rid="F9">, 9</xref><tp:nomenclature-citation-list><tp:nomenclature-citation><tp:taxon-name>
                  <tp:taxon-name-part taxon-name-part-type="genus" reg="Sphaerodoridium">Sphaerodoridium</tp:taxon-name-part>
                  <tp:taxon-name-part taxon-name-part-type="species" reg="commensalis">commensalis</tp:taxon-name-part>
                </tp:taxon-name><comment>Lützen, 1961: 409–416, fig. 1.</comment></tp:nomenclature-citation></tp:nomenclature-citation-list></tp:nomenclature><tp:treatment-sec sec-type="type locality" id="SECID0EFLAI"><title>Type locality.</title><p>Blåbergsholmen Island, Gullmarfjord, Sweden, 35 m.</p></tp:treatment-sec><tp:treatment-sec sec-type="material" id="SECID0EKLAI"><title>Material examined.</title><p><bold>Holotype</bold>: ZMUC-POL-1984, Sweden: Gullmarfjord, Blåbergsholmen Island, 35 m, 30 Oct 1960.</p></tp:treatment-sec><tp:treatment-sec sec-type="material" id="SECID0ESLAI"><title>Additional material.</title><p>(2 specs) <bold>Skagerrak</bold>, <named-content xmlns:xlink="http://www.w3.org/1999/xlink" content-type="dwc:institutional_code" xlink:type="simple">NTNU-VM</named-content> 73780 (1 spec. on <abbrev xmlns:xlink="http://www.w3.org/1999/xlink" xlink:title="Scanning Electron Microscope" xlink:type="simple">SEM</abbrev> stub) (1 spec.), Lindön, <named-content xmlns:xlink="http://www.w3.org/1999/xlink" content-type="dwc:verbatimCoordinates" xlink:type="simple"><named-content content-type="geo-json" specific-use="{&#34;type&#34;:&#34;Point&#34;,&#34;coordinates&#34;:[11.158667,58.798333]}" id="NCID0ECMAI" xlink:type="simple">58°47.90'N, 11°09.52'E</named-content></named-content>, 46 m, 7 May 2008. <named-content xmlns:xlink="http://www.w3.org/1999/xlink" content-type="dwc:institutional_code" xlink:type="simple">ZMBN</named-content> 127260 (1 spec.), Tvedestrand, <named-content xmlns:xlink="http://www.w3.org/1999/xlink" content-type="dwc:verbatimCoordinates" xlink:type="simple"><named-content content-type="geo-json" specific-use="{&#34;type&#34;:&#34;Point&#34;,&#34;coordinates&#34;:[9.003583,58.565483]}" id="NCID0EPMAI" xlink:type="simple">58°33.929'N, 9°0.215'E</named-content></named-content>, 34 m, 27 May 2011.</p></tp:treatment-sec><tp:treatment-sec sec-type="diagnosis" id="SECID0EUMAI"><title>Diagnosis.</title><p>Body ellipsoid, up to 2.5 mm long. Head with short appendages, without spurs or basal papillae; antenniform papillae absent. Tubercles sessile, conical or pear-shaped, small, arranged in four longitudinal rows on dorsum, one transverse row per segment; except for first chaetiger with only two. Additional epithelial papillae minute over dorsal and ventral surfaces, in ca. 5–6 transverse rows per segment. Parapodia lacking papillae, acicular lobe, and ventral cirrus small and ellipsoid. Stout hooks in anterior chaetigers absent. All chaetae simple, unidentate, with broadened distal end, and serrated edge.</p></tp:treatment-sec><tp:treatment-sec sec-type="description" id="SECID0EZMAI"><title>Re-description of holotype.</title><p><italic>Measurements and general morphology.</italic> Holotype 2.5 mm long, 0.7 mm wide, with 17 chaetigers; body ellipsoid, with convex dorsum and flattened ventrum; segmentation slightly noticeable, especially on ventral side (Fig. <xref ref-type="fig" rid="F9">9A, F</xref>). Pigmentation absent on preserved material.</p><fig id="F9" position="float" orientation="portrait"><label>Figure 9.</label><caption><p><italic><tp:taxon-name><tp:taxon-name-part taxon-name-part-type="genus" reg="Commensodorum">Commensodorum</tp:taxon-name-part><tp:taxon-name-part taxon-name-part-type="species" reg="commensalis">commensalis</tp:taxon-name-part></tp:taxon-name></italic> (Skagerrak, NTNU VM 73780). <bold>A</bold> Complete specimen, lateral view <bold>B</bold> anterior end, lateral view <bold>C</bold> mid-body chaetigers, lateral view <bold>D</bold> dorsal tubercle, mid-body chaetiger, detail <bold>E</bold> epithelium between dorsal tubercles, detail <bold>F</bold> parapodia, chaetigers 12–14, lateral view <bold>G</bold> parapodium, anterior chaetiger, lateral view <bold>H</bold> parapodium, mid-body chaetiger, anterior view <bold>I</bold> parapodium, posterior chaetiger <bold>J, K</bold> simple chaetae, anterior and posterior chaetigers <bold>L</bold> epithelium, detail, showing granules.</p></caption><graphic xmlns:xlink="http://www.w3.org/1999/xlink" xlink:href="zookeys-845-001-g009.jpg" position="float" orientation="portrait" xlink:type="simple" id="oo_300976.jpg"/></fig><p><italic>Head</italic>. Head fused to first chaetiger (Fig. <xref ref-type="fig" rid="F9">9A, B</xref>). Prostomial appendages conical, slightly longer than wide. A pair of palps, bigger than lateral and median antennae (Fig. <xref ref-type="fig" rid="F9">9B</xref>). Dorsal antenniform papillae absent. Few small hemispherical papillae scattered on head surface (only noticeable under <abbrev xmlns:xlink="http://www.w3.org/1999/xlink" xlink:title="Scanning Electron Microscope" xlink:type="simple">SEM</abbrev>, Fig. <xref ref-type="fig" rid="F9">9B</xref>). Tentacular cirri ellipsoid, smaller than palps, similar in size and shape to median antenna (Fig. <xref ref-type="fig" rid="F9">9B</xref>). Eyes not observed.</p><p><italic>Tubercles</italic>. Dorsum with four longitudinal rows of larger tubercles; in one transverse row per segment (Figs <xref ref-type="fig" rid="F5">5E</xref>, <xref ref-type="fig" rid="F9">9A, C</xref>). First chaetiger only with two tubercles. Distance between dorsalmost rows larger than there and lateral rows of tubercles. Tubercles sessile, ellipsoid or pear shaped (Fig. <xref ref-type="fig" rid="F9">9C–E</xref>), with some pores on distal end (Fig. <xref ref-type="fig" rid="F9">9D</xref>). Dorsal papillae minute, hemispherical, arranged in ca. six transverse rows per segment (Figs <xref ref-type="fig" rid="F4">4E</xref>, <xref ref-type="fig" rid="F9">9C, E</xref>). Ventrum with fewer and larger papillae, more abundant near parapodial bases, than in mid-ventral line; with <abbrev xmlns:xlink="http://www.w3.org/1999/xlink" xlink:title="nuchal organ pits" id="ABBRID0EDQAI" xlink:type="simple">no</abbrev> clear arrangement pattern (Figs <xref ref-type="fig" rid="F4">4F</xref>, <xref ref-type="fig" rid="F9">9F</xref>).</p><p><italic>Parapodia</italic>. Parapodia conical, as long as wide in three or four anterior chaetigers, 2–3 times longer in medium and posterior chaetigers. Acicular lobes ellipsoid, from first chaetiger (Fig. <xref ref-type="fig" rid="F9">9G, H</xref>). Ventral cirri similar in shape and size as acicular lobe (Fig. <xref ref-type="fig" rid="F9">9H</xref>). Parapodial papillae absent (Fig. <xref ref-type="fig" rid="F5">5C</xref>).</p><p><italic>Chaetae</italic>. All parapodia with 4–5 simple chaetae (Fig. <xref ref-type="fig" rid="F9">9G–I</xref>); blade serrated on cutting edge and slight recurved distal tip; distal framed by thickened edges (Fig. <xref ref-type="fig" rid="F9">9I–K</xref>). One straight acicula per parapodium. Large, recurved hooks in the first chaetiger absent.</p><p><italic>Pygidium</italic>. Pygidium with two dorsolateral and one mid-ventral ellipsoid cirri, similar in size.</p><p><!--PageBreak  --><italic>Reproductive features.</italic> Holotype, gravid female, with oocytes measuring ca. 200 µm. Largest specimen also with oocytes, but smaller. Sexual structures or genital openings not observed.</p><!--PageBreak  --></tp:treatment-sec><tp:treatment-sec sec-type="variation" id="SECID0EWRAI"><title>Variation.</title><p>Largest specimens examined 4 mm long, 0.9 mm wide and 22 chaetigers. Smallest specimens with 19 chaetigers, 0.5 mm long. General morphology is homogenous among material studied. All specimens bear short prostomial appendages, ellipsoid or pear-shaped dorsal tubercles and minute epithelial papillae barely noticeable under stereomicroscope. One specimen (ZMUB 127260) is a gravid female with spheroid eggs occupying most of the body. Genital openings not observed in specimens examined.</p></tp:treatment-sec><tp:treatment-sec sec-type="remarks" id="SECID0E2RAI"><title>Remarks.</title><p>Epithelium described as transparent in live specimens (<xref ref-type="bibr" rid="B61">Lützen 1961</xref>), allowing the observation of the nuchal organs (as pharyngeal glands) and the coiled gut. These are not visible in currently preserved specimens, with opaque epithelium. Original drawings of specimen with 22 chaetigers, does not correspond with the holotype. The body shape is ellipsoid, with blunt anterior and posterior ends, unlike the original description with tapering anterior end, probably due to contraction of specimens after fixation. Head appendages are short and ellipsoid in all specimens examined, not digitiform as in original description (<xref ref-type="bibr" rid="B61">Lützen 1961</xref>), also probably due to contraction. The main dorsal tubercles, four per chaetiger, were described as clavate (‘forme de massue’), additionally other mid-dorsal ‘capsules’ were described in anterior chaetigers, but they were not spotted in the material examined. Additional minute papillae are displayed forming ca. six transverse rows per segment.</p><p><italic><tp:taxon-name><tp:taxon-name-part taxon-name-part-type="genus" reg="Commensodorum">Commensodorum</tp:taxon-name-part><tp:taxon-name-part taxon-name-part-type="species" reg="commensalis">commensalis</tp:taxon-name-part></tp:taxon-name></italic> differs from other sphaerodorids in the presence of a unique combination of morphological features: four longitudinal rows of small dorsal tubercles, arranged in a single transverse row per segment, and the presence of simple chaetae. Sphaerodorids with simple chaetae comprise members of <italic><tp:taxon-name><tp:taxon-name-part taxon-name-part-type="genus" reg="Euritmia">Euritmia</tp:taxon-name-part></tp:taxon-name></italic>, including the recently synonymised <italic><tp:taxon-name><tp:taxon-name-part taxon-name-part-type="genus" reg="Amacrodorum">Amacrodorum</tp:taxon-name-part></tp:taxon-name></italic> (<xref ref-type="bibr" rid="B21">Capa et al. 2016b</xref>), lacking large epithelial tubercles but with epithelium covered with small papillae. In addition, members of <italic><tp:taxon-name><tp:taxon-name-part taxon-name-part-type="genus" reg="Sphaerodorum">Sphaerodorum</tp:taxon-name-part></tp:taxon-name></italic> typically bear simple chaetae, but macrotubercles are arranged in two longitudinal rows and have clearly defined terminal papillae, absent in <italic><tp:taxon-name><tp:taxon-name-part taxon-name-part-type="genus" reg="Commensodorum">Commensodorum</tp:taxon-name-part></tp:taxon-name></italic>, and bear in addition two longitudinal rows of dorsal microtubercles (small tubercles also provided with a terminal papilla).</p></tp:treatment-sec><tp:treatment-sec sec-type="distribution" id="SECID0EWTAI"><title>Distribution.</title><p>Skagerrak, ? United Kingdom (<xref ref-type="bibr" rid="B61">Lützen 1961</xref>, <xref ref-type="bibr" rid="B53">Howson and Picton 1997</xref>, <xref ref-type="bibr" rid="B36">Frid et al. 2009</xref>, present study).</p></tp:treatment-sec><tp:treatment-sec sec-type="habitat" id="SECID0EIUAI"><title>Habitat.</title><p>Originally described as commensal of <italic><tp:taxon-name><tp:taxon-name-part taxon-name-part-type="genus" reg="Terebellides">Terebellides</tp:taxon-name-part><tp:taxon-name-part taxon-name-part-type="species" reg="stroemii">stroemii</tp:taxon-name-part></tp:taxon-name></italic> Sars, 1835 (<xref ref-type="bibr" rid="B61">Lützen 1961</xref>), at 35 m. The species has only a few times been reported in the literature since and is not necessarily associated exclusively with <italic><tp:taxon-name><tp:taxon-name-part taxon-name-part-type="genus" reg="Terebellides">Terebellides</tp:taxon-name-part></tp:taxon-name></italic> (<xref ref-type="bibr" rid="B36">Frid et al. 2009</xref>).</p></tp:treatment-sec><tp:treatment-sec><!--Section generated to contain objects referenced in tp:taxon-treatment.--><fig id="F4" position="float" orientation="portrait"><label>Figure 4.</label><caption><p>Stylized drawings of selected dorsal (left) and ventral (right) segments of species of <italic><tp:taxon-name><tp:taxon-name-part taxon-name-part-type="genus" reg="Clavodorum">Clavodorum</tp:taxon-name-part></tp:taxon-name></italic>, <italic><tp:taxon-name><tp:taxon-name-part taxon-name-part-type="genus" reg="Commensodorum">Commensodorum</tp:taxon-name-part></tp:taxon-name></italic>, <italic><tp:taxon-name><tp:taxon-name-part taxon-name-part-type="genus" reg="Euritmia">Euritmia</tp:taxon-name-part></tp:taxon-name></italic> and <italic><tp:taxon-name><tp:taxon-name-part taxon-name-part-type="genus" reg="Geminofilum">Geminofilum</tp:taxon-name-part></tp:taxon-name></italic> gen. n., showing number and arrangement of epithelial tubercles and papillae.</p></caption><graphic xmlns:xlink="http://www.w3.org/1999/xlink" xlink:href="zookeys-845-001-g004.jpg" position="float" orientation="portrait" xlink:type="simple" id="oo_300971.jpg"/></fig><fig id="F5" position="float" orientation="portrait"><label>Figure 5.</label><caption><p>Stylized drawings of parapodia, showing the relative position and arrangement of parapodial lobes, cirri, and papillae, in mid-body chaetigers of all sphaerodorid species reported in the North East Atlantic waters.</p></caption><graphic xmlns:xlink="http://www.w3.org/1999/xlink" xlink:href="zookeys-845-001-g005.jpg" position="float" orientation="portrait" xlink:type="simple" id="oo_300972.jpg"/></fig></tp:treatment-sec><ref-list><ref id="B61"><mixed-citation xmlns:xlink="http://www.w3.org/1999/xlink" xlink:type="simple"><person-group><name name-style="western"><surname>Lützen</surname><given-names>J</given-names></name></person-group> (<year>1961</year>) <article-title>Sur une nouvelle espèce de polychète <italic><tp:taxon-name><tp:taxon-name-part taxon-name-part-type="genus">Sphaerodoridium</tp:taxon-name-part><tp:taxon-name-part taxon-name-part-type="species">commensalis</tp:taxon-name-part></tp:taxon-name></italic> n. gen., n. spec. (<tp:taxon-name><tp:taxon-name-part taxon-name-part-type="class">Polychaeta</tp:taxon-name-part></tp:taxon-name><tp:taxon-name><tp:taxon-name-part taxon-name-part-type="class">Errantia</tp:taxon-name-part></tp:taxon-name>, famille des <tp:taxon-name><tp:taxon-name-part taxon-name-part-type="family">Sphaerodoridae</tp:taxon-name-part></tp:taxon-name>) vivant en commensal de <italic><tp:taxon-name><tp:taxon-name-part taxon-name-part-type="genus">Terebellides</tp:taxon-name-part><tp:taxon-name-part taxon-name-part-type="species">stroemi</tp:taxon-name-part></tp:taxon-name></italic> Sars.</article-title><source>Cahiers de Biologie Marine</source><volume>2</volume>: <fpage>409</fpage>–<lpage>416</lpage>. [In French]</mixed-citation></ref><ref id="B21"><mixed-citation xmlns:xlink="http://www.w3.org/1999/xlink" xlink:type="simple"><person-group><name name-style="western"><surname>Capa</surname><given-names>M</given-names></name><name name-style="western"><surname>Osborn</surname><given-names>K</given-names></name><name name-style="western"><surname>Bakken</surname><given-names>T</given-names></name></person-group> (<year>2016b</year>) <article-title><tp:taxon-name><tp:taxon-name-part taxon-name-part-type="family">Sphaerodoridae</tp:taxon-name-part></tp:taxon-name> (<tp:taxon-name><tp:taxon-name-part taxon-name-part-type="phylum">Annelida</tp:taxon-name-part></tp:taxon-name>) of the deep Northwestern Atlantic, including remarkable new species of <italic><tp:taxon-name><tp:taxon-name-part taxon-name-part-type="genus">Euritmia</tp:taxon-name-part></tp:taxon-name></italic> and <italic><tp:taxon-name><tp:taxon-name-part taxon-name-part-type="genus">Sphaerephesia</tp:taxon-name-part></tp:taxon-name></italic>.</article-title><source>ZooKeys</source><volume>615</volume>: <fpage>1</fpage>–<lpage>32</lpage>. <ext-link xlink:type="simple" ext-link-type="doi" xlink:href="10.3897/zookeys.615.9530.figure1">https://doi.org/10.3897/zookeys.615.9530.figure1</ext-link></mixed-citation></ref><ref id="B53"><mixed-citation xmlns:xlink="http://www.w3.org/1999/xlink" xlink:type="simple"><person-group><name name-style="western"><surname>Howson</surname><given-names>CM</given-names></name><name name-style="western"><surname>Picton</surname><given-names>BE</given-names></name></person-group> (<year>1997</year>) <source>The species directory of the marine fauna and flora of the British Isles and surrounding seas.</source><publisher-name>Ulster Museum publication</publisher-name>, <publisher-loc>no. 276. The Ulster Museum: Belfast</publisher-loc>, <size units="page">508 pp</size>.</mixed-citation></ref><ref id="B36"><mixed-citation xmlns:xlink="http://www.w3.org/1999/xlink" xlink:type="simple"><person-group><name name-style="western"><surname>Frid</surname><given-names>CLJ</given-names></name><name name-style="western"><surname>Garwood</surname><given-names>PR</given-names></name><name name-style="western"><surname>Robinson</surname><given-names>LA</given-names></name></person-group> (<year>2009</year>) <article-title>The North Sea benthic system: a 36-year time-series.</article-title><source>Journal of the Marine Biological Association of the United Kingdom</source><volume>89</volume>(<issue>1</issue>): <fpage>1</fpage>–<lpage>10</lpage>. <ext-link xlink:type="simple" ext-link-type="doi" xlink:href="10.1017/s0025315408002956">https://doi.org/10.1017/s0025315408002956</ext-link></mixed-citation></ref></ref-list></tp:taxon-treatment>
