# Supplementary material for: Systematic re-structure and new species of Sphaerodoridae (Annelida) after morphological revision and molecular phylogenetic analyses of the North East Atlantic fauna
Source: Zookeys. 2019 May 15;845:1–97. doi: 10.3897/zookeys.845.32428 (PMC6531415; doi:10.3897/zookeys.845.32428)
Supplement: XML Treatment for Euritmia [file zookeys.845.32428-treatment6.xml]

<!DOCTYPE tp:taxon-treatment
  PUBLIC "-//TaxonX//DTD Taxonomic Treatment Publishing DTD v0 20100105//EN" "tax-treatment-NSO.dtd">
<tp:taxon-treatment xmlns:tp="http://www.plazi.org/taxpub"><tp:treatment-meta><kwd-group><label>Taxon classification</label><kwd><named-content xmlns:xlink="http://www.w3.org/1999/xlink" content-type="kingdom">Animalia</named-content></kwd><kwd><named-content xmlns:xlink="http://www.w3.org/1999/xlink" content-type="order">Phyllodocida</named-content></kwd><kwd><named-content xmlns:xlink="http://www.w3.org/1999/xlink" content-type="family">Sphaerodoridae</named-content></kwd></kwd-group><mixed-citation publication-type="journal"><person-group><name><surname>Capa</surname><given-names>María</given-names></name><name><surname>Nygren</surname><given-names>Arne</given-names></name><name><surname>Parapar</surname><given-names>Julio</given-names></name><name><surname>Bakken</surname><given-names>Torkild</given-names></name><name><surname>Meißner</surname><given-names>Karin</given-names></name><name><surname>Moreira</surname><given-names>Juan</given-names></name></person-group><article-title>Systematic re-structure and new species of <tp:taxon-name><tp:taxon-name-part taxon-name-part-type="family">Sphaerodoridae</tp:taxon-name-part></tp:taxon-name> (<tp:taxon-name><tp:taxon-name-part taxon-name-part-type="phylum">Annelida</tp:taxon-name-part></tp:taxon-name>) after morphological revision and molecular phylogenetic analyses of the North East Atlantic fauna</article-title><source>Zookeys</source><day>15</day><month>5</month><year>2019</year><volume>845</volume><fpage>1</fpage><lpage>97</lpage><pub-id pub-id-type="doi">10.3897/zookeys.845.32428</pub-id></mixed-citation></tp:treatment-meta><tp:nomenclature><tp:taxon-name>
              <tp:taxon-name-part taxon-name-part-type="genus" reg="Euritmia">Euritmia</tp:taxon-name-part>
            </tp:taxon-name><tp:taxon-authority>Sardá-Borroy, 1987</tp:taxon-authority><tp:nomenclature-citation-list><tp:nomenclature-citation><tp:taxon-name>
                  <tp:taxon-name-part taxon-name-part-type="genus" reg="Euritmia">Euritmia</tp:taxon-name-part>
                </tp:taxon-name><comment>Sardá-Borroy, 1987: 48; <xref ref-type="bibr" rid="B69">Moreira 2012</xref>: 41; <xref ref-type="bibr" rid="B19">Capa et al. 2014</xref>: 16; <xref ref-type="bibr" rid="B17">Capa et al. 2016a</xref>: 9.</comment></tp:nomenclature-citation><tp:nomenclature-citation><tp:taxon-name>
                  <tp:taxon-name-part taxon-name-part-type="genus" reg="Amacrodorum">Amacrodorum</tp:taxon-name-part>
                </tp:taxon-name><comment>Kudenov, 1987: 917–918.</comment></tp:nomenclature-citation></tp:nomenclature-citation-list></tp:nomenclature><tp:treatment-sec sec-type="type species" id="SECID0EHXAI"><title>Type species.</title><p><italic><tp:taxon-name><tp:taxon-name-part taxon-name-part-type="genus" reg="Euritmia">Euritmia</tp:taxon-name-part><tp:taxon-name-part taxon-name-part-type="species" reg="hamulisetosa">hamulisetosa</tp:taxon-name-part></tp:taxon-name></italic> Sardá-Borroy, 1987</p><!--PageBreak  --></tp:treatment-sec><tp:treatment-sec sec-type="diagnosis" id="SECID0EZXAI"><title>Diagnosis.</title><p>Body short and ellipsoid. Head with short appendages, without spurs or basal papillae; antenniform papillae absent. Small tubercles or papillae spherical, sessile, smooth, without a terminal papilla, scattered over body surface and parapodia with apparent random distribution (over eight dorsal irregular longitudinal rows, and three or more transverse rows). Parapodia with short, rounded, ventral cirri, not surpassing the tip of acicular lobe. Stout hooks in anterior chaetigers absent. All chaetae simple unidentate, enlarged subdistally, with serrated edge.</p></tp:treatment-sec><tp:treatment-sec sec-type="remarks" id="SECID0E5XAI"><title>Remarks.</title><p>The genus <italic><tp:taxon-name><tp:taxon-name-part taxon-name-part-type="genus" reg="Euritmia">Euritmia</tp:taxon-name-part></tp:taxon-name></italic> was erected to gather sphaerodorids with tubercles scattered over the dorsum and simple chaetae, differing in morphology from chaetae present in other sphaerodorids (<xref ref-type="bibr" rid="B87">Sardá-Borroy 1987</xref>, <xref ref-type="bibr" rid="B19">Capa et al. 2014</xref>) (i.e., <italic><tp:taxon-name><tp:taxon-name-part taxon-name-part-type="genus" reg="Sphaerodorum">Sphaerodorum</tp:taxon-name-part></tp:taxon-name></italic> and <italic><tp:taxon-name><tp:taxon-name-part taxon-name-part-type="genus" reg="Commensodorum">Commensodorum</tp:taxon-name-part></tp:taxon-name></italic>). The lack of morphological differences across members of <italic><tp:taxon-name><tp:taxon-name-part taxon-name-part-type="genus" reg="Euritmia">Euritmia</tp:taxon-name-part></tp:taxon-name></italic> and <italic><tp:taxon-name><tp:taxon-name-part taxon-name-part-type="genus" reg="Amacrodorum">Amacrodorum</tp:taxon-name-part></tp:taxon-name></italic>, a genus erected in the same year (<xref ref-type="bibr" rid="B57">Kudenov 1987</xref>) concluded in the recent synonimization of <italic><tp:taxon-name><tp:taxon-name-part taxon-name-part-type="genus" reg="Amacrodorum">Amacrodorum</tp:taxon-name-part></tp:taxon-name></italic> (<xref ref-type="bibr" rid="B21">Capa et al. 2016b</xref>). The presence of the characteristic simple chaetae is also shared by species of <italic><tp:taxon-name><tp:taxon-name-part taxon-name-part-type="genus" reg="Sphaerodoropsis">Sphaerodoropsis</tp:taxon-name-part></tp:taxon-name></italic> species belonging to the informal Group 4, sensu <xref ref-type="bibr" rid="B13">Borowski (1994)</xref>, whose dorsal tubercles are also small compared to other sphaerodorids, but similar to those present in <italic><tp:taxon-name><tp:taxon-name-part taxon-name-part-type="genus" reg="Euritmia">Euritmia</tp:taxon-name-part></tp:taxon-name></italic>, and arranged in several transverse rows per segment. No sequences of members of <italic><tp:taxon-name><tp:taxon-name-part taxon-name-part-type="genus" reg="Euritmia">Euritmia</tp:taxon-name-part></tp:taxon-name></italic> or this group of <italic><tp:taxon-name><tp:taxon-name-part taxon-name-part-type="genus" reg="Sphaerodoropsis">Sphaerodoropsis</tp:taxon-name-part></tp:taxon-name></italic> have been produced to date to assess their relationships and position within the sphaerodorid tree, but it will be most interesting to test if these two groups (<italic><tp:taxon-name><tp:taxon-name-part taxon-name-part-type="genus" reg="Euritmia">Euritmia</tp:taxon-name-part></tp:taxon-name></italic> and <italic><tp:taxon-name><tp:taxon-name-part taxon-name-part-type="genus" reg="Sphaerodoropsis">Sphaerodoropsis</tp:taxon-name-part></tp:taxon-name></italic> Group 4) are closely related. Members of this group of <italic><tp:taxon-name><tp:taxon-name-part taxon-name-part-type="genus" reg="Sphaerodoropsis">Sphaerodoropsis</tp:taxon-name-part></tp:taxon-name></italic> are not reported in the NEA, or found in the present study.</p><p>The species currently considered in the genus are:</p><p><italic><tp:taxon-name><tp:taxon-name-part taxon-name-part-type="genus" reg="Euritmia">Euritmia</tp:taxon-name-part><tp:taxon-name-part taxon-name-part-type="species" reg="bipapillata">bipapillata</tp:taxon-name-part></tp:taxon-name></italic> (Kudenov, 1987)</p><p>Type locality: Akutan Island, Alaska, 59 m.</p><p><italic><tp:taxon-name><tp:taxon-name-part taxon-name-part-type="genus" reg="Euritmia">Euritmia</tp:taxon-name-part><tp:taxon-name-part taxon-name-part-type="species" reg="capense">capense</tp:taxon-name-part></tp:taxon-name></italic> (Day, 1963)</p><p>Type locality: Cape Town, South Africa, unknown depth.</p><p><italic><tp:taxon-name><tp:taxon-name-part taxon-name-part-type="genus" reg="Euritmia">Euritmia</tp:taxon-name-part><tp:taxon-name-part taxon-name-part-type="species" reg="carolensis">carolensis</tp:taxon-name-part></tp:taxon-name></italic> Capa, Osborn &amp; Bakken, 2016.</p><p>Type locality: Off South Carolina, USA, 799 m.</p><p><italic><tp:taxon-name><tp:taxon-name-part taxon-name-part-type="genus" reg="Euritmia">Euritmia</tp:taxon-name-part><tp:taxon-name-part taxon-name-part-type="species" reg="hamulisetosa">hamulisetosa</tp:taxon-name-part></tp:taxon-name></italic> Sardá-Borroy, 1987.</p><p>Type locality: Cádiz, Spain, 0.5–10 m.</p><p><italic><tp:taxon-name><tp:taxon-name-part taxon-name-part-type="genus" reg="Euritmia">Euritmia</tp:taxon-name-part><tp:taxon-name-part taxon-name-part-type="species" reg="nordica">nordica</tp:taxon-name-part></tp:taxon-name></italic> sp. n.</p><p>Type locality: Greenland, Denmark Strait, 321 m.</p></tp:treatment-sec><ref-list><ref id="B69"><mixed-citation xmlns:xlink="http://www.w3.org/1999/xlink" xlink:type="simple"><person-group><name name-style="western"><surname>Moreira</surname><given-names>J</given-names></name></person-group> (<year>2012</year>) Familia <tp:taxon-name><tp:taxon-name-part taxon-name-part-type="family">Sphaerodoridae</tp:taxon-name-part></tp:taxon-name> Malmgren, 1867. In: Parapar J, Alós C, Núñez J, Moreira J, López E, Aguirrezabalaga F, Besteiro C, Martínez A, Ramos MA, et al. (Eds) <tp:taxon-name><tp:taxon-name-part taxon-name-part-type="phylum">Annelida</tp:taxon-name-part></tp:taxon-name><tp:taxon-name><tp:taxon-name-part taxon-name-part-type="class">Polychaeta</tp:taxon-name-part></tp:taxon-name> III. Fauna Ibérica vol. 36. Museo Nacional de Ciencias Naturales, CSIC, Madrid, 16–43. [In Spanish] <ext-link xlink:type="simple" ext-link-type="doi" xlink:href="10.3989/scimar.2006.70n1159">https://doi.org/10.3989/scimar.2006.70n1159</ext-link></mixed-citation></ref><ref id="B19"><mixed-citation xmlns:xlink="http://www.w3.org/1999/xlink" xlink:type="simple"><person-group><name name-style="western"><surname>Capa</surname><given-names>M</given-names></name><name name-style="western"><surname>Bakken</surname><given-names>T</given-names></name><name name-style="western"><surname>Purschke</surname><given-names>G</given-names></name></person-group> (<year>2014</year>) <tp:taxon-name><tp:taxon-name-part taxon-name-part-type="family">Sphaerodoridae</tp:taxon-name-part></tp:taxon-name> Malmgren, 1867. In: Westheide W, Purschke G (Eds) Handbook of Zoology. A Natural History of the Phyla of the Animal Kingdom. <tp:taxon-name><tp:taxon-name-part taxon-name-part-type="phylum">Annelida</tp:taxon-name-part></tp:taxon-name>: Polychaetes. De Gruyter, Ösnabruck.</mixed-citation></ref><ref id="B17"><mixed-citation xmlns:xlink="http://www.w3.org/1999/xlink" xlink:type="simple"><person-group><name name-style="western"><surname>Capa</surname><given-names>M</given-names></name><name name-style="western"><surname>Aguado</surname><given-names>MT</given-names></name><name name-style="western"><surname>Bakken</surname><given-names>T</given-names></name></person-group> (<year>2016a</year>) <article-title>Phylogenetic hypothesis of <tp:taxon-name><tp:taxon-name-part taxon-name-part-type="family">Sphaerodoridae</tp:taxon-name-part></tp:taxon-name> Malmgren, 1867 (<tp:taxon-name><tp:taxon-name-part taxon-name-part-type="phylum">Annelida</tp:taxon-name-part></tp:taxon-name>) and its position within <tp:taxon-name><tp:taxon-name-part taxon-name-part-type="order">Phyllodocida</tp:taxon-name-part></tp:taxon-name>.</article-title><source>Cladistics</source><volume>32</volume>: <fpage>335</fpage>–<lpage>350</lpage>. <ext-link xlink:type="simple" ext-link-type="doi" xlink:href="10.1111/cla.12134">https://doi.org/10.1111/cla.12134</ext-link></mixed-citation></ref><ref id="B87"><mixed-citation xmlns:xlink="http://www.w3.org/1999/xlink" xlink:type="simple"><person-group><name name-style="western"><surname>Sardá-Borroy</surname><given-names>R</given-names></name></person-group> (<year>1987</year>) <article-title><tp:taxon-name><tp:taxon-name-part taxon-name-part-type="family">Sphaerodoridae</tp:taxon-name-part></tp:taxon-name> (<tp:taxon-name><tp:taxon-name-part taxon-name-part-type="phylum">Annelida</tp:taxon-name-part></tp:taxon-name>, <tp:taxon-name><tp:taxon-name-part taxon-name-part-type="class">Polychaeta</tp:taxon-name-part></tp:taxon-name>) from the region of the Gibraltar Strait with description of <italic><tp:taxon-name><tp:taxon-name-part taxon-name-part-type="genus">Euritmia</tp:taxon-name-part><tp:taxon-name-part taxon-name-part-type="species">hamulisetosa</tp:taxon-name-part></tp:taxon-name></italic> gen. et sp. n.</article-title><source>Zoologica Scripta</source><volume>16</volume>(<issue>1</issue>): <fpage>47</fpage>–<lpage>50</lpage>. <ext-link xlink:type="simple" ext-link-type="doi" xlink:href="10.1111/j.1463-6409.1987.tb00051.x">https://doi.org/10.1111/j.1463-6409.1987.tb00051.x</ext-link></mixed-citation></ref><ref id="B57"><mixed-citation xmlns:xlink="http://www.w3.org/1999/xlink" xlink:type="simple"><person-group><name name-style="western"><surname>Kudenov</surname><given-names>JD</given-names></name></person-group> (<year>1987</year>) <article-title>Four species of <tp:taxon-name><tp:taxon-name-part taxon-name-part-type="family">Sphaerodoridae</tp:taxon-name-part></tp:taxon-name> (<tp:taxon-name><tp:taxon-name-part taxon-name-part-type="phylum">Annelida</tp:taxon-name-part></tp:taxon-name>: <tp:taxon-name><tp:taxon-name-part taxon-name-part-type="class">Polychaeta</tp:taxon-name-part></tp:taxon-name>) including one new genus and three new species from Alaska.</article-title><source>Proceedings of the Biological Society of Washington</source><volume>100</volume>(<issue>4</issue>): <fpage>917</fpage>–<lpage>926</lpage>.</mixed-citation></ref><ref id="B21"><mixed-citation xmlns:xlink="http://www.w3.org/1999/xlink" xlink:type="simple"><person-group><name name-style="western"><surname>Capa</surname><given-names>M</given-names></name><name name-style="western"><surname>Osborn</surname><given-names>K</given-names></name><name name-style="western"><surname>Bakken</surname><given-names>T</given-names></name></person-group> (<year>2016b</year>) <article-title><tp:taxon-name><tp:taxon-name-part taxon-name-part-type="family">Sphaerodoridae</tp:taxon-name-part></tp:taxon-name> (<tp:taxon-name><tp:taxon-name-part taxon-name-part-type="phylum">Annelida</tp:taxon-name-part></tp:taxon-name>) of the deep Northwestern Atlantic, including remarkable new species of <italic><tp:taxon-name><tp:taxon-name-part taxon-name-part-type="genus">Euritmia</tp:taxon-name-part></tp:taxon-name></italic> and <italic><tp:taxon-name><tp:taxon-name-part taxon-name-part-type="genus">Sphaerephesia</tp:taxon-name-part></tp:taxon-name></italic>.</article-title><source>ZooKeys</source><volume>615</volume>: <fpage>1</fpage>–<lpage>32</lpage>. <ext-link xlink:type="simple" ext-link-type="doi" xlink:href="10.3897/zookeys.615.9530.figure1">https://doi.org/10.3897/zookeys.615.9530.figure1</ext-link></mixed-citation></ref><ref id="B13"><mixed-citation xmlns:xlink="http://www.w3.org/1999/xlink" xlink:type="simple"><person-group><name name-style="western"><surname>Borowski</surname><given-names>C</given-names></name></person-group> (<year>1994</year>) <article-title>Three new deep-sea species of <tp:taxon-name><tp:taxon-name-part taxon-name-part-type="family">Sphaerodoridae</tp:taxon-name-part></tp:taxon-name> (<tp:taxon-name><tp:taxon-name-part taxon-name-part-type="phylum">Annelida</tp:taxon-name-part></tp:taxon-name>, <tp:taxon-name><tp:taxon-name-part taxon-name-part-type="class">Polychaeta</tp:taxon-name-part></tp:taxon-name>) from the eastern tropical South Pacific.</article-title><source>Zoologica Scripta</source><volume>23</volume>: <fpage>193</fpage>–<lpage>203</lpage>. <ext-link xlink:type="simple" ext-link-type="doi" xlink:href="10.1111/j.1463-6409.1994.tb00384.x">https://doi.org/10.1111/j.1463-6409.1994.tb00384.x</ext-link></mixed-citation></ref></ref-list></tp:taxon-treatment>
