# Supplementary material for: Systematic re-structure and new species of Sphaerodoridae (Annelida) after morphological revision and molecular phylogenetic analyses of the North East Atlantic fauna
Source: Zookeys. 2019 May 15;845:1–97. doi: 10.3897/zookeys.845.32428 (PMC6531415; doi:10.3897/zookeys.845.32428)
Supplement: XML Treatment for Euritmia hamulisetosa [file zookeys.845.32428-treatment7.xml]

<!DOCTYPE tp:taxon-treatment
  PUBLIC "-//TaxonX//DTD Taxonomic Treatment Publishing DTD v0 20100105//EN" "tax-treatment-NSO.dtd">
<tp:taxon-treatment xmlns:tp="http://www.plazi.org/taxpub"><tp:treatment-meta><kwd-group><label>Taxon classification</label><kwd><named-content xmlns:xlink="http://www.w3.org/1999/xlink" content-type="kingdom">Animalia</named-content></kwd><kwd><named-content xmlns:xlink="http://www.w3.org/1999/xlink" content-type="order">Phyllodocida</named-content></kwd><kwd><named-content xmlns:xlink="http://www.w3.org/1999/xlink" content-type="family">Sphaerodoridae</named-content></kwd></kwd-group><mixed-citation publication-type="journal"><person-group><name><surname>Capa</surname><given-names>María</given-names></name><name><surname>Nygren</surname><given-names>Arne</given-names></name><name><surname>Parapar</surname><given-names>Julio</given-names></name><name><surname>Bakken</surname><given-names>Torkild</given-names></name><name><surname>Meißner</surname><given-names>Karin</given-names></name><name><surname>Moreira</surname><given-names>Juan</given-names></name></person-group><article-title>Systematic re-structure and new species of <tp:taxon-name><tp:taxon-name-part taxon-name-part-type="family">Sphaerodoridae</tp:taxon-name-part></tp:taxon-name> (<tp:taxon-name><tp:taxon-name-part taxon-name-part-type="phylum">Annelida</tp:taxon-name-part></tp:taxon-name>) after morphological revision and molecular phylogenetic analyses of the North East Atlantic fauna</article-title><source>Zookeys</source><day>15</day><month>5</month><year>2019</year><volume>845</volume><fpage>1</fpage><lpage>97</lpage><pub-id pub-id-type="doi">10.3897/zookeys.845.32428</pub-id></mixed-citation></tp:treatment-meta><tp:nomenclature><tp:taxon-name>
              <tp:taxon-name-part taxon-name-part-type="genus" reg="Euritmia">Euritmia</tp:taxon-name-part>
              <tp:taxon-name-part taxon-name-part-type="species" reg="hamulisetosa">hamulisetosa</tp:taxon-name-part>
            </tp:taxon-name><tp:taxon-authority>Sardá-Borroy, 1987</tp:taxon-authority><xref ref-type="fig" rid="F4">Figs 4G, H</xref><xref ref-type="fig" rid="F5">, 5D</xref><tp:nomenclature-citation-list><tp:nomenclature-citation><tp:taxon-name>
                  <tp:taxon-name-part taxon-name-part-type="genus" reg="Euritmia">Euritmia</tp:taxon-name-part>
                  <tp:taxon-name-part taxon-name-part-type="species" reg="hamulisetosa">hamulisetosa</tp:taxon-name-part>
                </tp:taxon-name><comment>Sardá-Borroy, 1987: 48–49, fig. 1, 2; <xref ref-type="bibr" rid="B69">Moreira 2012</xref>: 41–43, fig. 12F, 14.</comment></tp:nomenclature-citation></tp:nomenclature-citation-list></tp:nomenclature><tp:treatment-sec sec-type="type locality" id="SECID0EY6AI"><title>Type locality.</title><p>Cádiz, South of Iberian Peninsula, 0.5–10 m.</p><!--PageBreak  --></tp:treatment-sec><tp:treatment-sec sec-type="diagnosis" id="SECID0E56AI"><title>Diagnosis.</title><p>Body short and ellipsoid, up to 0.6 mm long. Head with short appendages, without spurs or basal papillae; antenniform papillae absent. Epithelial papillae sessile, spherical, arranged in four transverse rows per segment. Ventrum with a pair of papillae near the parapodial bases and two additional longitudinal rows. Ventral papillae, in four transverse rows per segment. Microtubercles (small tubercles with a collar and terminal papillae) absent. Parapodia with a large dorsal papilla, digitiform acicular lobe, and spherical ventral cirrus. Stout hooks in anterior chaetigers absent. Six simple chaetae with serrated edge, enlarged subdistally, with a distal spine and filament in opposite directions.</p></tp:treatment-sec><tp:treatment-sec sec-type="material" id="SECID0EDABI"><title>Material examined.</title><p>No specimens were available for this study.</p></tp:treatment-sec><tp:treatment-sec sec-type="remarks" id="SECID0EIABI"><title>Remarks.</title><p>In the original description, the dorsal epithelial tubercles were termed macrotubercles (<xref ref-type="bibr" rid="B87">Sardá-Borroy 1987</xref>). These have later been interpreted as papillae due to their size and arrangement in comparison to other sphaerodorids (e.g., <xref ref-type="bibr" rid="B21">Capa et al. 2016b</xref>). The parapodia were originally described with double parapodial lobes and a small globular cirrus (<xref ref-type="bibr" rid="B87">Sardá-Borroy 1987</xref>). These were interpreted differently as it was clear the large lobes represent the acicular lobe and ventral cirrus, and ventral papillae placed at the base of parapodia (Fig. <xref ref-type="fig" rid="F5">5D</xref>; <xref ref-type="bibr" rid="B19">Capa et al. 2014</xref>).</p><p><italic><tp:taxon-name><tp:taxon-name-part taxon-name-part-type="genus" reg="Euritmia">Euritmia</tp:taxon-name-part><tp:taxon-name-part taxon-name-part-type="species" reg="hamulisetosa">hamulisetosa</tp:taxon-name-part></tp:taxon-name></italic> is distinguished from other congeners by the unique combination of two features: the arrangement of dorsal papillae in four transverse rows per segment (Fig. <xref ref-type="fig" rid="F4">4G</xref>) and the presence of parapodial papillae on the anterior and posterior surfaces (Fig. <xref ref-type="fig" rid="F5">5D</xref>). <italic><tp:taxon-name><tp:taxon-name-part taxon-name-part-type="genus" reg="Euritmia">Euritmia</tp:taxon-name-part><tp:taxon-name-part taxon-name-part-type="species" reg="capense">capense</tp:taxon-name-part></tp:taxon-name></italic> (Day, 1963) bears two transverse rows of papillae per segment and five parapodial papillae (one dorsal, one ventral and three smaller ones on anterior and posterior parapodial surfaces). <italic><tp:taxon-name><tp:taxon-name-part taxon-name-part-type="genus" reg="Euritmia">Euritmia</tp:taxon-name-part><tp:taxon-name-part taxon-name-part-type="species" reg="bipapillata">bipapillata</tp:taxon-name-part></tp:taxon-name></italic> (Kudenov, 1987) has three transverse rows of dorsal papillae and one papilla on anterior surface of parapodia; <italic><tp:taxon-name><tp:taxon-name-part taxon-name-part-type="genus" reg="Euritmia">Euritmia</tp:taxon-name-part><tp:taxon-name-part taxon-name-part-type="species" reg="carolensis">carolensis</tp:taxon-name-part></tp:taxon-name></italic> (Capa, Osborn &amp; Bakken, 2016) has three transverse rows of papillae and <abbrev xmlns:xlink="http://www.w3.org/1999/xlink" xlink:title="nuchal organ pits" id="ABBRID0EYCBI" xlink:type="simple">no</abbrev> parapodial papillae (<xref ref-type="bibr" rid="B21">Capa et al. 2016b</xref>). <italic><tp:taxon-name><tp:taxon-name-part taxon-name-part-type="genus" reg="Euritmia">Euritmia</tp:taxon-name-part><tp:taxon-name-part taxon-name-part-type="species" reg="nordica">nordica</tp:taxon-name-part></tp:taxon-name></italic> sp. n. bears three transverse rows per segment (with a characteristic longitudinal mid-dorsal bare area) and <abbrev xmlns:xlink="http://www.w3.org/1999/xlink" xlink:title="nuchal organ pits" id="ABBRID0ELDBI" xlink:type="simple">no</abbrev> papillae on parapodia (present study).</p></tp:treatment-sec><tp:treatment-sec sec-type="distribution" id="SECID0EPDBI"><title>Distribution.</title><p>Gibraltar Strait and Mediterranean coast of the Iberian Peninsula (<xref ref-type="bibr" rid="B87">Sardá-Borroy 1987</xref>, <xref ref-type="bibr" rid="B69">Moreira 2012</xref>).</p></tp:treatment-sec><tp:treatment-sec sec-type="habitat" id="SECID0E4DBI"><title>Habitat.</title><p>Littoral algae and dentritic bottoms to 10 m (<xref ref-type="bibr" rid="B69">Moreira 2012</xref>).</p></tp:treatment-sec><tp:treatment-sec><!--Section generated to contain objects referenced in tp:taxon-treatment.--><fig id="F4" position="float" orientation="portrait"><label>Figure 4.</label><caption><p>Stylized drawings of selected dorsal (left) and ventral (right) segments of species of <italic><tp:taxon-name><tp:taxon-name-part taxon-name-part-type="genus" reg="Clavodorum">Clavodorum</tp:taxon-name-part></tp:taxon-name></italic>, <italic><tp:taxon-name><tp:taxon-name-part taxon-name-part-type="genus" reg="Commensodorum">Commensodorum</tp:taxon-name-part></tp:taxon-name></italic>, <italic><tp:taxon-name><tp:taxon-name-part taxon-name-part-type="genus" reg="Euritmia">Euritmia</tp:taxon-name-part></tp:taxon-name></italic> and <italic><tp:taxon-name><tp:taxon-name-part taxon-name-part-type="genus" reg="Geminofilum">Geminofilum</tp:taxon-name-part></tp:taxon-name></italic> gen. n., showing number and arrangement of epithelial tubercles and papillae.</p></caption><graphic xmlns:xlink="http://www.w3.org/1999/xlink" xlink:href="zookeys-845-001-g004.jpg" position="float" orientation="portrait" xlink:type="simple" id="oo_300971.jpg"/></fig><fig id="F5" position="float" orientation="portrait"><label>Figure 5.</label><caption><p>Stylized drawings of parapodia, showing the relative position and arrangement of parapodial lobes, cirri, and papillae, in mid-body chaetigers of all sphaerodorid species reported in the North East Atlantic waters.</p></caption><graphic xmlns:xlink="http://www.w3.org/1999/xlink" xlink:href="zookeys-845-001-g005.jpg" position="float" orientation="portrait" xlink:type="simple" id="oo_300972.jpg"/></fig></tp:treatment-sec><ref-list><ref id="B69"><mixed-citation xmlns:xlink="http://www.w3.org/1999/xlink" xlink:type="simple"><person-group><name name-style="western"><surname>Moreira</surname><given-names>J</given-names></name></person-group> (<year>2012</year>) Familia <tp:taxon-name><tp:taxon-name-part taxon-name-part-type="family">Sphaerodoridae</tp:taxon-name-part></tp:taxon-name> Malmgren, 1867. In: Parapar J, Alós C, Núñez J, Moreira J, López E, Aguirrezabalaga F, Besteiro C, Martínez A, Ramos MA, et al. (Eds) <tp:taxon-name><tp:taxon-name-part taxon-name-part-type="phylum">Annelida</tp:taxon-name-part></tp:taxon-name><tp:taxon-name><tp:taxon-name-part taxon-name-part-type="class">Polychaeta</tp:taxon-name-part></tp:taxon-name> III. Fauna Ibérica vol. 36. Museo Nacional de Ciencias Naturales, CSIC, Madrid, 16–43. [In Spanish] <ext-link xlink:type="simple" ext-link-type="doi" xlink:href="10.3989/scimar.2006.70n1159">https://doi.org/10.3989/scimar.2006.70n1159</ext-link></mixed-citation></ref><ref id="B87"><mixed-citation xmlns:xlink="http://www.w3.org/1999/xlink" xlink:type="simple"><person-group><name name-style="western"><surname>Sardá-Borroy</surname><given-names>R</given-names></name></person-group> (<year>1987</year>) <article-title><tp:taxon-name><tp:taxon-name-part taxon-name-part-type="family">Sphaerodoridae</tp:taxon-name-part></tp:taxon-name> (<tp:taxon-name><tp:taxon-name-part taxon-name-part-type="phylum">Annelida</tp:taxon-name-part></tp:taxon-name>, <tp:taxon-name><tp:taxon-name-part taxon-name-part-type="class">Polychaeta</tp:taxon-name-part></tp:taxon-name>) from the region of the Gibraltar Strait with description of <italic><tp:taxon-name><tp:taxon-name-part taxon-name-part-type="genus">Euritmia</tp:taxon-name-part><tp:taxon-name-part taxon-name-part-type="species">hamulisetosa</tp:taxon-name-part></tp:taxon-name></italic> gen. et sp. n.</article-title><source>Zoologica Scripta</source><volume>16</volume>(<issue>1</issue>): <fpage>47</fpage>–<lpage>50</lpage>. <ext-link xlink:type="simple" ext-link-type="doi" xlink:href="10.1111/j.1463-6409.1987.tb00051.x">https://doi.org/10.1111/j.1463-6409.1987.tb00051.x</ext-link></mixed-citation></ref><ref id="B21"><mixed-citation xmlns:xlink="http://www.w3.org/1999/xlink" xlink:type="simple"><person-group><name name-style="western"><surname>Capa</surname><given-names>M</given-names></name><name name-style="western"><surname>Osborn</surname><given-names>K</given-names></name><name name-style="western"><surname>Bakken</surname><given-names>T</given-names></name></person-group> (<year>2016b</year>) <article-title><tp:taxon-name><tp:taxon-name-part taxon-name-part-type="family">Sphaerodoridae</tp:taxon-name-part></tp:taxon-name> (<tp:taxon-name><tp:taxon-name-part taxon-name-part-type="phylum">Annelida</tp:taxon-name-part></tp:taxon-name>) of the deep Northwestern Atlantic, including remarkable new species of <italic><tp:taxon-name><tp:taxon-name-part taxon-name-part-type="genus">Euritmia</tp:taxon-name-part></tp:taxon-name></italic> and <italic><tp:taxon-name><tp:taxon-name-part taxon-name-part-type="genus">Sphaerephesia</tp:taxon-name-part></tp:taxon-name></italic>.</article-title><source>ZooKeys</source><volume>615</volume>: <fpage>1</fpage>–<lpage>32</lpage>. <ext-link xlink:type="simple" ext-link-type="doi" xlink:href="10.3897/zookeys.615.9530.figure1">https://doi.org/10.3897/zookeys.615.9530.figure1</ext-link></mixed-citation></ref><ref id="B19"><mixed-citation xmlns:xlink="http://www.w3.org/1999/xlink" xlink:type="simple"><person-group><name name-style="western"><surname>Capa</surname><given-names>M</given-names></name><name name-style="western"><surname>Bakken</surname><given-names>T</given-names></name><name name-style="western"><surname>Purschke</surname><given-names>G</given-names></name></person-group> (<year>2014</year>) <tp:taxon-name><tp:taxon-name-part taxon-name-part-type="family">Sphaerodoridae</tp:taxon-name-part></tp:taxon-name> Malmgren, 1867. In: Westheide W, Purschke G (Eds) Handbook of Zoology. A Natural History of the Phyla of the Animal Kingdom. <tp:taxon-name><tp:taxon-name-part taxon-name-part-type="phylum">Annelida</tp:taxon-name-part></tp:taxon-name>: Polychaetes. De Gruyter, Ösnabruck.</mixed-citation></ref></ref-list></tp:taxon-treatment>
