# Supplementary material for: Systematic re-structure and new species of Sphaerodoridae (Annelida) after morphological revision and molecular phylogenetic analyses of the North East Atlantic fauna
Source: Zookeys. 2019 May 15;845:1–97. doi: 10.3897/zookeys.845.32428 (PMC6531415; doi:10.3897/zookeys.845.32428)
Supplement: XML Treatment for Euritmia nordica [file zookeys.845.32428-treatment8.xml]

<!DOCTYPE tp:taxon-treatment
  PUBLIC "-//TaxonX//DTD Taxonomic Treatment Publishing DTD v0 20100105//EN" "tax-treatment-NSO.dtd">
<tp:taxon-treatment xmlns:tp="http://www.plazi.org/taxpub"><tp:treatment-meta><kwd-group><label>Taxon classification</label><kwd><named-content xmlns:xlink="http://www.w3.org/1999/xlink" content-type="kingdom">Animalia</named-content></kwd><kwd><named-content xmlns:xlink="http://www.w3.org/1999/xlink" content-type="order">Phyllodocida</named-content></kwd><kwd><named-content xmlns:xlink="http://www.w3.org/1999/xlink" content-type="family">Sphaerodoridae</named-content></kwd></kwd-group><mixed-citation publication-type="journal"><person-group><name><surname>Capa</surname><given-names>María</given-names></name><name><surname>Nygren</surname><given-names>Arne</given-names></name><name><surname>Parapar</surname><given-names>Julio</given-names></name><name><surname>Bakken</surname><given-names>Torkild</given-names></name><name><surname>Meißner</surname><given-names>Karin</given-names></name><name><surname>Moreira</surname><given-names>Juan</given-names></name></person-group><article-title>Systematic re-structure and new species of <tp:taxon-name><tp:taxon-name-part taxon-name-part-type="family">Sphaerodoridae</tp:taxon-name-part></tp:taxon-name> (<tp:taxon-name><tp:taxon-name-part taxon-name-part-type="phylum">Annelida</tp:taxon-name-part></tp:taxon-name>) after morphological revision and molecular phylogenetic analyses of the North East Atlantic fauna</article-title><source>Zookeys</source><day>15</day><month>5</month><year>2019</year><volume>845</volume><fpage>1</fpage><lpage>97</lpage><pub-id pub-id-type="doi">10.3897/zookeys.845.32428</pub-id></mixed-citation></tp:treatment-meta><tp:nomenclature><tp:taxon-name>
              <tp:taxon-name-part taxon-name-part-type="genus" reg="Euritmia">Euritmia</tp:taxon-name-part>
              <tp:taxon-name-part taxon-name-part-type="species" reg="nordica">nordica</tp:taxon-name-part>
              <object-id xmlns:xlink="http://www.w3.org/1999/xlink" content-type="zoobank" xlink:type="simple">http://zoobank.org/77E0A063-122F-46C9-93CB-E7DDD04DA297</object-id>
            </tp:taxon-name><tp:taxon-authority>Capa &amp; Bakken</tp:taxon-authority><tp:taxon-status xmlns:xlink="http://www.w3.org/1999/xlink" xlink:type="simple">sp. n.</tp:taxon-status><xref ref-type="fig" rid="F4">Figs 4I–J</xref><xref ref-type="fig" rid="F5">, 5E</xref><xref ref-type="fig" rid="F10">, 10</xref></tp:nomenclature><tp:treatment-sec sec-type="type locality" id="SECID0E3FBI"><title>Type locality.</title><p>Greenland Sea, off eastern Greenland in Denmark Strait, 321 m.</p></tp:treatment-sec><tp:treatment-sec sec-type="material" id="SECID0EBGBI"><title>Material examined.</title><p><bold>Holotype</bold>: <named-content xmlns:xlink="http://www.w3.org/1999/xlink" content-type="dwc:institutional_code" xlink:type="simple">SMF</named-content> 25281, Greenland, Denmark Strait, <named-content xmlns:xlink="http://www.w3.org/1999/xlink" content-type="dwc:verbatimCoordinates" xlink:type="simple"><named-content content-type="geo-json" specific-use="{&#34;type&#34;:&#34;Point&#34;,&#34;coordinates&#34;:[-26.746333,67.646167]}" id="NCID0ERGBI" xlink:type="simple">67°38.77'N, 26°44.78'W</named-content></named-content>, 321 m, 14 Sep 2011. <bold>Paratype</bold>: <named-content xmlns:xlink="http://www.w3.org/1999/xlink" content-type="dwc:institutional_code" xlink:type="simple">ZMBN</named-content> 127261 (1 spec. on <abbrev xmlns:xlink="http://www.w3.org/1999/xlink" xlink:title="Scanning Electron Microscope" xlink:type="simple">SEM</abbrev> stub), Norwegian Sea, <named-content xmlns:xlink="http://www.w3.org/1999/xlink" content-type="dwc:verbatimCoordinates" xlink:type="simple"><named-content content-type="geo-json" specific-use="{&#34;type&#34;:&#34;Point&#34;,&#34;coordinates&#34;:[4.689000,63.037200]}" id="NCID0EAHBI" xlink:type="simple">63°2.232'N, 4°41.34'E</named-content></named-content>, 760 m, 30 Sep 2013.</p></tp:treatment-sec><tp:treatment-sec sec-type="diagnosis" id="SECID0EFHBI"><title>Diagnosis.</title><p>Body short and ellipsoid, up to 1.5 mm long. Head with short appendages, without spurs or basal papillae; antenniform papillae absent. Dorsum with sessile <!--PageBreak  --><!--PageBreak  -->spherical papillae arranged in three transverse rows, and up to 18, per segment. Ventrum with a pair of papillae near each parapodial bases and two additional longitudinal rows. Parapodia without papillae; digitiform acicular lobe and spherical ventral cirrus. Six or seven simple chaetae with serrated edges, enlarged subdistally, with a distal spine and filament in opposite directions.</p></tp:treatment-sec><tp:treatment-sec sec-type="description" id="SECID0EOHBI"><title>Description.</title><p><italic>Measurements and general morphology</italic>. Holotype 0.9 mm long, 0.5 mm wide, with 12 chaetigers. Body ellipsoid, with strongly convex dorsum and flattened ventrum (Fig. <xref ref-type="fig" rid="F10">10A</xref>). Epithelium with transverse wrinkles, segmentation not noticeable (Fig. <xref ref-type="fig" rid="F10">10A, D</xref>). Pigmentation absent on preserved material.</p><fig id="F10" position="float" orientation="portrait"><label>Figure 10.</label><caption><p><italic><tp:taxon-name><tp:taxon-name-part taxon-name-part-type="genus" reg="Euritmia">Euritmia</tp:taxon-name-part><tp:taxon-name-part taxon-name-part-type="species" reg="nordica">nordica</tp:taxon-name-part></tp:taxon-name></italic> sp. n., paratype (<named-content xmlns:xlink="http://www.w3.org/1999/xlink" content-type="dwc:institutional_code" xlink:type="simple">ZMBN</named-content> 127261), scanning electron micrographs. <bold>A</bold> Anterior end, frontal view <bold>B</bold> anterior end, ventral view <bold>C</bold> anterior end with head appendages, frontal view <bold>D</bold>&amp;nbsp;epithelial dorsal papillae, chaetiger 3, detail <bold>E</bold> dorsal papilla, chaetiger 2 <bold>F</bold> parapodia, left side, chaetigers 3–5, anterior view <bold>G</bold> parapodium, left side, chaetiger 1, anterior view (insert: detail of pores ventral to ventral cirrus) <bold>H</bold> parapodium, left side, chaetiger 2, anterior view <bold>I</bold> simple chaetae, anterior chaetiger <bold>J&amp;nbsp</bold>;simple chaetae, anterior chaetiger <bold>K</bold> simple chaetae, detail of distal spines on blade.</p></caption><graphic xmlns:xlink="http://www.w3.org/1999/xlink" xlink:href="zookeys-845-001-g010.jpg" position="float" orientation="portrait" xlink:type="simple" id="oo_300977.jpg"/></fig><p><italic>Head</italic>. Head fused to first chaetiger (Fig. <xref ref-type="fig" rid="F10">10B, C</xref>). Prostomial appendages digitate, with a pair of palps, a pair of lateral antennae slightly longer than palps, a median antenna half as long as lateral antennae (Fig. <xref ref-type="fig" rid="F10">10B, C</xref>). Dorsal antenniform papillae absent or not conspicuous. Few small hemispherical papillae scattered on head surface, ca. 5–6 confined among palps and antennae. Tentacular cirri, digitate, shorter than palps, similar in size and shape to median antenna (Fig. <xref ref-type="fig" rid="F10">10C</xref>). Eyes not observed.</p><p><italic>Tubercles</italic>. Dorsum with about eight rows of similar sized and ellipsoid papillae, in three irregular transverse rows of per segment (Fig. <xref ref-type="fig" rid="F10">10A, D–F</xref>); adding up to ca. 15–18 per segment on mid-body chaetigers (Fig. <xref ref-type="fig" rid="F4">4I</xref>). Ventrum with fewer spherical papillae, arranged at base of parapodia with two parallel papillae (Fig. <xref ref-type="fig" rid="F10">10B, F</xref>), and additional two longitudinal rows (10B, C), in total ca. six papillae per segment (Figs <xref ref-type="fig" rid="F4">4J</xref>, <xref ref-type="fig" rid="F10">10B, C</xref>). Mid-dorsal body bare of papillae (Fig. <xref ref-type="fig" rid="F10">10B</xref>).</p><p><italic>Parapodia</italic>. Parapodia conical, as long as wide in all chaetigers (Fig. <xref ref-type="fig" rid="F10">10F, H</xref>), similar throughout. Acicular lobe digitate longer than ventral cirri; ventral cirri ellipsoid (Fig. <xref ref-type="fig" rid="F10">10F–H</xref>). Most segments with <abbrev xmlns:xlink="http://www.w3.org/1999/xlink" xlink:title="nuchal organ pits" id="ABBRID0EJLBI" xlink:type="simple">no</abbrev> additional papillae or parapodial appendages, exceptionally one or two small parapodial papillae near the base of ventral cirrus (Fig. <xref ref-type="fig" rid="F5">5E</xref>, <xref ref-type="fig" rid="F10">10F</xref>).</p><p><italic>Chaetae</italic>. Large, recurved hooks in the first chaetiger absent. All parapodia with 6–7 simple chaetae; blade serrated on cutting edge and a recurved distal tip (Fig. <xref ref-type="fig" rid="F10">10C, G–K</xref>).</p><p><italic>Pygidium</italic>. Pygidium with two small and spherical tubercles and a small digitiform ventral cirrus.</p><p><italic>Internal features</italic>. A pair of rounded eyes observed under the epithelium, in the head. Muscular pharynx not observed.</p><p><italic>Reproductive features</italic>. Two large eggs are visible in the coelom of the holotype.</p></tp:treatment-sec><tp:treatment-sec sec-type="variation" id="SECID0EJMBI"><title>Variation.</title><p>Paratype 1.5 mm long, 0.6 mm wide, with 19 chaetigers (anterior end on <abbrev xmlns:xlink="http://www.w3.org/1999/xlink" xlink:title="Scanning Electron Microscope" xlink:type="simple">SEM</abbrev> stub). Papillae on ventrum in three transverse rows per segment, positioned as two parallel at base of parapodia and one towards mid-body (Fig. <xref ref-type="fig" rid="F10">10B</xref>). Parapodia are smooth in most chaetigers of both holo- and paratype but variation has been observed, with one parapodium with one small papilla and the following with two papillae, located at the base of the ventral cirrus (Fig. <xref ref-type="fig" rid="F10">10F</xref>). Sexual structures (unknown gender) observed as inflated ventral cirri with pore openings in first chaetiger in the paratype (Figs <xref ref-type="fig" rid="F4">4J</xref>, <xref ref-type="fig" rid="F10">10G</xref>).</p></tp:treatment-sec><tp:treatment-sec sec-type="etymology" id="SECID0E6MBI"><title>Etymology.</title><p>The epithet of this species, <italic><tp:taxon-name><tp:taxon-name-part taxon-name-part-type="genus" reg="Euritmia"/><tp:taxon-name-part taxon-name-part-type="species" reg="nordica">nordica</tp:taxon-name-part></tp:taxon-name></italic>, refers to the geographical region where this species has currently been found. Nordic or The North gathers the north-western European countries, including Scandinavia and Fennoscandia.</p><!--PageBreak  --></tp:treatment-sec><tp:treatment-sec sec-type="remarks" id="SECID0EQNBI"><title>Remarks.</title><p><italic><tp:taxon-name><tp:taxon-name-part taxon-name-part-type="genus" reg="Euritmia">Euritmia</tp:taxon-name-part><tp:taxon-name-part taxon-name-part-type="species" reg="nordica">nordica</tp:taxon-name-part></tp:taxon-name></italic> sp. n. is characterized by a unique combination of features: dorsum provided with similar sized, ellipsoid tubercles arranged in three transverse rows per segment, leaving a conspicuous longitudinal bare mid-dorsal area; two longitudinal zig-zag rows of small and ellipsoid papillae on ventrum (with ca. six papillae per segment); parapodia lacking papillae (with some exceptions). <italic><tp:taxon-name><tp:taxon-name-part taxon-name-part-type="genus" reg="Euritmia">Euritmia</tp:taxon-name-part><tp:taxon-name-part taxon-name-part-type="species" reg="nordica">nordica</tp:taxon-name-part></tp:taxon-name></italic> sp. n. resembles <italic><tp:taxon-name><tp:taxon-name-part taxon-name-part-type="genus" reg="Euritmia">E.</tp:taxon-name-part><tp:taxon-name-part taxon-name-part-type="species" reg="carolensis">carolensis</tp:taxon-name-part></tp:taxon-name></italic> due to the arrangement of dorsal papillae in three transverse rows per segment and the absence of parapodial papillae. Differences between members of these two species rely on size and number of dorsal epithelial papillae, larger and more abundant in <italic><tp:taxon-name><tp:taxon-name-part taxon-name-part-type="genus" reg="Euritmia">E.</tp:taxon-name-part><tp:taxon-name-part taxon-name-part-type="species" reg="carolensis">carolensis</tp:taxon-name-part></tp:taxon-name></italic> (covering most of the dorsum, while in <italic><tp:taxon-name><tp:taxon-name-part taxon-name-part-type="genus" reg="Euritmia">E.</tp:taxon-name-part><tp:taxon-name-part taxon-name-part-type="species" reg="nordica">nordica</tp:taxon-name-part></tp:taxon-name></italic> sp. n. the dorsum is mainly smooth); chaetae in <italic><tp:taxon-name><tp:taxon-name-part taxon-name-part-type="genus" reg="Euritmia">E.</tp:taxon-name-part><tp:taxon-name-part taxon-name-part-type="species" reg="nordica">nordica</tp:taxon-name-part></tp:taxon-name></italic> sp. n. are broader subdistally and recurved at the distal end, while <italic><tp:taxon-name><tp:taxon-name-part taxon-name-part-type="genus" reg="Euritmia">E.</tp:taxon-name-part><tp:taxon-name-part taxon-name-part-type="species" reg="carolensis">carolensis</tp:taxon-name-part></tp:taxon-name></italic> has a slim appearance and a straighter distal tip. Moreover, <italic><tp:taxon-name><tp:taxon-name-part taxon-name-part-type="genus" reg="Euritmia">E.</tp:taxon-name-part><tp:taxon-name-part taxon-name-part-type="species" reg="nordica">nordica</tp:taxon-name-part></tp:taxon-name></italic> sp. n. presents an inflated cirrus in the first chaetiger, with pore openings on its base (Fig. <xref ref-type="fig" rid="F10">10G</xref>), similar to what was described in <italic><tp:taxon-name><tp:taxon-name-part taxon-name-part-type="genus" reg="Sphaerodoropsis">Sphaerodoropsis</tp:taxon-name-part><tp:taxon-name-part taxon-name-part-type="species" reg="halldori">halldori</tp:taxon-name-part></tp:taxon-name></italic>, on chaetiger 6 of males (<xref ref-type="bibr" rid="B72">Moreira and Parapar 2012</xref>). This is the first time that potentially sexual structures are described in members of <italic><tp:taxon-name><tp:taxon-name-part taxon-name-part-type="genus" reg="Euritmia">Euritmia</tp:taxon-name-part></tp:taxon-name></italic>, and therefore it is unknown if the attributes described herein are species specific.</p><p><italic><tp:taxon-name><tp:taxon-name-part taxon-name-part-type="genus" reg="Euritmia">Euritmia</tp:taxon-name-part><tp:taxon-name-part taxon-name-part-type="species" reg="nordica">nordica</tp:taxon-name-part></tp:taxon-name></italic> sp. n. is distinguished from <italic><tp:taxon-name><tp:taxon-name-part taxon-name-part-type="genus" reg="Euritmia">E.</tp:taxon-name-part><tp:taxon-name-part taxon-name-part-type="species" reg="bipapillata">bipapillata</tp:taxon-name-part></tp:taxon-name></italic>, described from Alaska, in the absence of parapodial papillae, while <italic><tp:taxon-name><tp:taxon-name-part taxon-name-part-type="genus" reg="Euritmia">E.</tp:taxon-name-part><tp:taxon-name-part taxon-name-part-type="species" reg="bipapillata">bipapillata</tp:taxon-name-part></tp:taxon-name></italic> has one papilla on anterior surface of parapodia (Kudenov, 1987). <italic><tp:taxon-name><tp:taxon-name-part taxon-name-part-type="genus" reg="Euritmia">Euritmia</tp:taxon-name-part><tp:taxon-name-part taxon-name-part-type="species" reg="hamulisetosa">hamulisetosa</tp:taxon-name-part></tp:taxon-name></italic> from southern Spain has dorsal papillae in four transverse rows per segment and parapodial papillae (<xref ref-type="bibr" rid="B87">Sardá-Borroy 1987</xref>), unlike <italic><tp:taxon-name><tp:taxon-name-part taxon-name-part-type="genus" reg="Euritmia">E.</tp:taxon-name-part><tp:taxon-name-part taxon-name-part-type="species" reg="nordica">nordica</tp:taxon-name-part></tp:taxon-name></italic> sp. n. with three transverse rows of dorsal papillae and smooth parapodia. <italic><tp:taxon-name><tp:taxon-name-part taxon-name-part-type="genus" reg="Euritmia">Euritmia</tp:taxon-name-part><tp:taxon-name-part taxon-name-part-type="species" reg="capense">capense</tp:taxon-name-part></tp:taxon-name></italic>, from South Africa, bears two transverse rows of papillae per segment and five parapodial papillae (<xref ref-type="bibr" rid="B26">Day 1963</xref>).</p></tp:treatment-sec><tp:treatment-sec sec-type="distribution" id="SECID0EUTBI"><title>Distribution.</title><p>The species is known from Denmark Strait, East of Greenland (holotype), and the Norwegian Sea.</p></tp:treatment-sec><tp:treatment-sec sec-type="habitat" id="SECID0EZTBI"><title>Habitat.</title><p>The specimens were found in soft bottom, in areas influenced with cold water (approximately 0 °C). The paratype was found inside the tube of an undescribed species of <italic><tp:taxon-name><tp:taxon-name-part taxon-name-part-type="genus" reg="Ampharete">Ampharete</tp:taxon-name-part></tp:taxon-name></italic>.</p></tp:treatment-sec><tp:treatment-sec><!--Section generated to contain objects referenced in tp:taxon-treatment.--><fig id="F4" position="float" orientation="portrait"><label>Figure 4.</label><caption><p>Stylized drawings of selected dorsal (left) and ventral (right) segments of species of <italic><tp:taxon-name><tp:taxon-name-part taxon-name-part-type="genus" reg="Clavodorum">Clavodorum</tp:taxon-name-part></tp:taxon-name></italic>, <italic><tp:taxon-name><tp:taxon-name-part taxon-name-part-type="genus" reg="Commensodorum">Commensodorum</tp:taxon-name-part></tp:taxon-name></italic>, <italic><tp:taxon-name><tp:taxon-name-part taxon-name-part-type="genus" reg="Euritmia">Euritmia</tp:taxon-name-part></tp:taxon-name></italic> and <italic><tp:taxon-name><tp:taxon-name-part taxon-name-part-type="genus" reg="Geminofilum">Geminofilum</tp:taxon-name-part></tp:taxon-name></italic> gen. n., showing number and arrangement of epithelial tubercles and papillae.</p></caption><graphic xmlns:xlink="http://www.w3.org/1999/xlink" xlink:href="zookeys-845-001-g004.jpg" position="float" orientation="portrait" xlink:type="simple" id="oo_300971.jpg"/></fig><fig id="F5" position="float" orientation="portrait"><label>Figure 5.</label><caption><p>Stylized drawings of parapodia, showing the relative position and arrangement of parapodial lobes, cirri, and papillae, in mid-body chaetigers of all sphaerodorid species reported in the North East Atlantic waters.</p></caption><graphic xmlns:xlink="http://www.w3.org/1999/xlink" xlink:href="zookeys-845-001-g005.jpg" position="float" orientation="portrait" xlink:type="simple" id="oo_300972.jpg"/></fig></tp:treatment-sec><ref-list><ref id="B72"><mixed-citation xmlns:xlink="http://www.w3.org/1999/xlink" xlink:type="simple"><person-group><name name-style="western"><surname>Moreira</surname><given-names>J</given-names></name><name name-style="western"><surname>Parapar</surname><given-names>J</given-names></name></person-group> (<year>2012</year>) <article-title>Two new species of <italic><tp:taxon-name><tp:taxon-name-part taxon-name-part-type="genus">Sphaerodoropsis</tp:taxon-name-part></tp:taxon-name></italic> Hartman &amp; Fauchald, 1971 (<tp:taxon-name><tp:taxon-name-part taxon-name-part-type="class">Polychaeta</tp:taxon-name-part></tp:taxon-name>: <tp:taxon-name><tp:taxon-name-part taxon-name-part-type="family">Sphaerodoridae</tp:taxon-name-part></tp:taxon-name>) from Iceland (BIOICE programme).</article-title><source>Marine Biology Research</source><volume>8</volume>: <fpage>584</fpage>–<lpage>593</lpage>. <ext-link xlink:type="simple" ext-link-type="doi" xlink:href="10.1080/17451000.2011.638929">https://doi.org/10.1080/17451000.2011.638929</ext-link></mixed-citation></ref><ref id="B87"><mixed-citation xmlns:xlink="http://www.w3.org/1999/xlink" xlink:type="simple"><person-group><name name-style="western"><surname>Sardá-Borroy</surname><given-names>R</given-names></name></person-group> (<year>1987</year>) <article-title><tp:taxon-name><tp:taxon-name-part taxon-name-part-type="family">Sphaerodoridae</tp:taxon-name-part></tp:taxon-name> (<tp:taxon-name><tp:taxon-name-part taxon-name-part-type="phylum">Annelida</tp:taxon-name-part></tp:taxon-name>, <tp:taxon-name><tp:taxon-name-part taxon-name-part-type="class">Polychaeta</tp:taxon-name-part></tp:taxon-name>) from the region of the Gibraltar Strait with description of <italic><tp:taxon-name><tp:taxon-name-part taxon-name-part-type="genus">Euritmia</tp:taxon-name-part><tp:taxon-name-part taxon-name-part-type="species">hamulisetosa</tp:taxon-name-part></tp:taxon-name></italic> gen. et sp. n.</article-title><source>Zoologica Scripta</source><volume>16</volume>(<issue>1</issue>): <fpage>47</fpage>–<lpage>50</lpage>. <ext-link xlink:type="simple" ext-link-type="doi" xlink:href="10.1111/j.1463-6409.1987.tb00051.x">https://doi.org/10.1111/j.1463-6409.1987.tb00051.x</ext-link></mixed-citation></ref><ref id="B26"><mixed-citation xmlns:xlink="http://www.w3.org/1999/xlink" xlink:type="simple"><person-group><name name-style="western"><surname>Day</surname><given-names>JH</given-names></name></person-group> (<year>1963</year>) <article-title>The Polychaete fauna of South Africa. Part 8: New species and records from grab samples and dredgings. Bulletin of the British Museum (Natural History), Ser.</article-title><source>Zoology</source><volume>10</volume>(<issue>7</issue>): <fpage>383</fpage>–<lpage>445</lpage>. <ext-link xlink:type="simple" ext-link-type="doi" xlink:href="10.5962/bhl.part.20530">https://doi.org/10.5962/bhl.part.20530</ext-link></mixed-citation></ref></ref-list></tp:taxon-treatment>
