# Supplementary material for: Systematic re-structure and new species of Sphaerodoridae (Annelida) after morphological revision and molecular phylogenetic analyses of the North East Atlantic fauna
Source: Zookeys. 2019 May 15;845:1–97. doi: 10.3897/zookeys.845.32428 (PMC6531415; doi:10.3897/zookeys.845.32428)
Supplement: XML Treatment for Geminofilum [file zookeys.845.32428-treatment9.xml]

<!DOCTYPE tp:taxon-treatment
  PUBLIC "-//TaxonX//DTD Taxonomic Treatment Publishing DTD v0 20100105//EN" "tax-treatment-NSO.dtd">
<tp:taxon-treatment xmlns:tp="http://www.plazi.org/taxpub"><tp:treatment-meta><kwd-group><label>Taxon classification</label><kwd><named-content xmlns:xlink="http://www.w3.org/1999/xlink" content-type="kingdom">Animalia</named-content></kwd><kwd><named-content xmlns:xlink="http://www.w3.org/1999/xlink" content-type="order">Phyllodocida</named-content></kwd><kwd><named-content xmlns:xlink="http://www.w3.org/1999/xlink" content-type="family">Sphaerodoridae</named-content></kwd></kwd-group><mixed-citation publication-type="journal"><person-group><name><surname>Capa</surname><given-names>María</given-names></name><name><surname>Nygren</surname><given-names>Arne</given-names></name><name><surname>Parapar</surname><given-names>Julio</given-names></name><name><surname>Bakken</surname><given-names>Torkild</given-names></name><name><surname>Meißner</surname><given-names>Karin</given-names></name><name><surname>Moreira</surname><given-names>Juan</given-names></name></person-group><article-title>Systematic re-structure and new species of <tp:taxon-name><tp:taxon-name-part taxon-name-part-type="family">Sphaerodoridae</tp:taxon-name-part></tp:taxon-name> (<tp:taxon-name><tp:taxon-name-part taxon-name-part-type="phylum">Annelida</tp:taxon-name-part></tp:taxon-name>) after morphological revision and molecular phylogenetic analyses of the North East Atlantic fauna</article-title><source>Zookeys</source><day>15</day><month>5</month><year>2019</year><volume>845</volume><fpage>1</fpage><lpage>97</lpage><pub-id pub-id-type="doi">10.3897/zookeys.845.32428</pub-id></mixed-citation></tp:treatment-meta><tp:nomenclature><tp:taxon-name>
              <tp:taxon-name-part taxon-name-part-type="genus" reg="Geminofilum">Geminofilum</tp:taxon-name-part>
              <object-id xmlns:xlink="http://www.w3.org/1999/xlink" content-type="zoobank" xlink:type="simple">http://zoobank.org/35550293-C24E-44D9-8748-D56C437BCB97</object-id>
            </tp:taxon-name><tp:taxon-status xmlns:xlink="http://www.w3.org/1999/xlink" xlink:type="simple">gen. n.</tp:taxon-status><tp:nomenclature-citation-list><tp:nomenclature-citation><tp:taxon-name>
                  <tp:taxon-name-part taxon-name-part-type="genus" reg="Sphaerodoropsis">Sphaerodoropsis</tp:taxon-name-part>
                </tp:taxon-name><comment>Hartman &amp; Fauchald, 1971: 69 (in part); <xref ref-type="bibr" rid="B31">Fauchald 1974</xref>: 261 (in part); <xref ref-type="bibr" rid="B13">Borowski 1994</xref>: 23 (in part); <xref ref-type="bibr" rid="B69">Moreira 2012</xref>: 30 (in part); <xref ref-type="bibr" rid="B19">Capa et al. 2014</xref>: 18 (in part).</comment></tp:nomenclature-citation></tp:nomenclature-citation-list></tp:nomenclature><tp:treatment-sec sec-type="type species" id="SECID0EEWBI"><title>Type species.</title><p><italic><tp:taxon-name><tp:taxon-name-part taxon-name-part-type="genus" reg="Sphaerodorum">Sphaerodorum</tp:taxon-name-part><tp:taxon-name-part taxon-name-part-type="species" reg="distichum">distichum</tp:taxon-name-part></tp:taxon-name></italic> Eliason, 1962.</p></tp:treatment-sec><tp:treatment-sec sec-type="diagnosis" id="SECID0EVWBI"><title>Diagnosis.</title><p>Body short and cylindrical. Head with a median and a pair of lateral antennae; antenniform papillae absent or present; all appendages short. Tubercles sessile, spherical or hemispherical, arranged in two transverse rows per segment. Additional epithelial papillae on dorsal (sometimes absent) and ventral surfaces. Parapodia <!--PageBreak  -->with elongated ventral cirri, as long as acicular lobe. Stout hooks in anterior chaetigers absent. All chaetae compound, unidentate, with serrated edge.</p></tp:treatment-sec><tp:treatment-sec sec-type="remarks" id="SECID0E4WBI"><title>Remarks.</title><p>Analyses of molecular data presented here reveal that members of previously considered <italic><tp:taxon-name><tp:taxon-name-part taxon-name-part-type="genus" reg="Sphaerodoropsis">Sphaerodoropsis</tp:taxon-name-part></tp:taxon-name></italic> Group 3, according to <xref ref-type="bibr" rid="B13">Borowski (1994)</xref>, form a monophyletic group, morphologically quite distinct (with dorsal macrotubercles, arranged in two transverse rows per segment and genetically (long branch compared to other clades; Fig. <xref ref-type="fig" rid="F1">1</xref>). This clade is sister to <italic><tp:taxon-name><tp:taxon-name-part taxon-name-part-type="genus" reg="Sphaerephesia">Sphaerephesia</tp:taxon-name-part></tp:taxon-name></italic><italic>sensu stricto</italic> in the present study (sphaerodorids with four dorsal longitudinal rows of sessile macrotubercles). Since the type species of <italic><tp:taxon-name><tp:taxon-name-part taxon-name-part-type="genus" reg="Sphaerodoropsis">Sphaerodoropsis</tp:taxon-name-part></tp:taxon-name>, <tp:taxon-name><tp:taxon-name-part taxon-name-part-type="genus" reg="Sphaerodoropsis">Sphaerodoropsis</tp:taxon-name-part><tp:taxon-name-part taxon-name-part-type="species" reg="sphaerulifer">sphaerulifer</tp:taxon-name-part></tp:taxon-name></italic> does not possess the main diagnostic features of this clade, and instead bears dorsal macrotubercles in a single transverse row (e.g., <xref ref-type="bibr" rid="B68">Moore 1909</xref>, <xref ref-type="bibr" rid="B57">Kudenov 1987</xref>), the erection of a new genus for accommodating these other species is needed. <italic><tp:taxon-name><tp:taxon-name-part taxon-name-part-type="genus" reg="Geminofilum">Geminofilum</tp:taxon-name-part><tp:taxon-name-part taxon-name-part-type="species" reg="distichum">distichum</tp:taxon-name-part></tp:taxon-name></italic> (Eliason, 1962), comb. n., is the selected type species of the new genus because it is the oldest described species in the group that has been included in the present molecular analyses.</p><p>It is here assumed that <italic><tp:taxon-name><tp:taxon-name-part taxon-name-part-type="genus" reg="Geminofilum">Geminofilum</tp:taxon-name-part></tp:taxon-name></italic> gen. n. includes all sphaerodorids presenting two transverse rows of macrotubercles, but confirmation of this hypothesis is needed, since several of the species with this morphological feature have not been included in the analyses. <italic><tp:taxon-name><tp:taxon-name-part taxon-name-part-type="genus" reg="Geminofilum">Geminofilum</tp:taxon-name-part></tp:taxon-name></italic> gen. n. would therefore be represented by the following 15 species, all of which require nomenclatural changes:</p><p><italic><tp:taxon-name><tp:taxon-name-part taxon-name-part-type="genus" reg="Geminofilum">Geminofilum</tp:taxon-name-part><tp:taxon-name-part taxon-name-part-type="species" reg="arctowskyensis">arctowskyensis</tp:taxon-name-part></tp:taxon-name></italic> (Hartmann-Schröder &amp; Rosenfeldt, 1988), comb. n.</p><p>Type locality: South Shetland Islands, Antarctica, 265 m.</p><p><italic><tp:taxon-name><tp:taxon-name-part taxon-name-part-type="genus" reg="Geminofilum">Geminofilum</tp:taxon-name-part><tp:taxon-name-part taxon-name-part-type="species" reg="bisphaeroserialis">bisphaeroserialis</tp:taxon-name-part></tp:taxon-name></italic> (Hartmann-Schröder, 1974), comb. n.</p><p>Type locality: South of Durban, South Africa, 20 m.</p><p><italic><tp:taxon-name><tp:taxon-name-part taxon-name-part-type="genus" reg="Geminofilum">Geminofilum</tp:taxon-name-part><tp:taxon-name-part taxon-name-part-type="species" reg="distichum">distichum</tp:taxon-name-part></tp:taxon-name></italic> (Eliason, 1962), comb. n.</p><p>Type locality: Skagerrak, North East Atlantic, 460 m.</p><p><italic><tp:taxon-name><tp:taxon-name-part taxon-name-part-type="genus" reg="Geminofilum">Geminofilum</tp:taxon-name-part><tp:taxon-name-part taxon-name-part-type="species" reg="fauchaldi">fauchaldi</tp:taxon-name-part></tp:taxon-name></italic> (Hartmann-Schröder, 1979), comb. n.</p><p>Type locality: Pt. Hedland, Western Australia, shallow depth.</p><p><italic><tp:taxon-name><tp:taxon-name-part taxon-name-part-type="genus" reg="Geminofilum">Geminofilum</tp:taxon-name-part><tp:taxon-name-part taxon-name-part-type="species" reg="garciaalvarezi">garciaalvarezi</tp:taxon-name-part></tp:taxon-name></italic> (Moreira, Cacabelos &amp; Troncoso, 2004), comb. n.</p><p>Type locality: Baiona, NW Spain, 7 m.</p><p><italic><tp:taxon-name><tp:taxon-name-part taxon-name-part-type="genus" reg="Geminofilum">Geminofilum</tp:taxon-name-part><tp:taxon-name-part taxon-name-part-type="species" reg="halldori">halldori</tp:taxon-name-part></tp:taxon-name></italic> (Moreira &amp; Parapar, 2012), comb. n.</p><p>Type locality: Western Iceland, 1162 m.</p><p><italic><tp:taxon-name><tp:taxon-name-part taxon-name-part-type="genus" reg="Geminofilum">Geminofilum</tp:taxon-name-part><tp:taxon-name-part taxon-name-part-type="species" reg="heteropapillatum">heteropapillatum</tp:taxon-name-part></tp:taxon-name></italic> (Hartmann-Schröder, 1987), comb. n.</p><p>Type locality: Geelong, Victoria, Australia, shallow depth (coralline algae).</p><p><italic><tp:taxon-name><tp:taxon-name-part taxon-name-part-type="genus" reg="Geminofilum">Geminofilum</tp:taxon-name-part><tp:taxon-name-part taxon-name-part-type="species" reg="multipapillatum">multipapillatum</tp:taxon-name-part></tp:taxon-name></italic> (Hartmann-Schröder, 1974), comb. n.</p><p>Type locality: Mtwara, Tanzania, shallow depth (in coral reef).</p><p><italic><tp:taxon-name><tp:taxon-name-part taxon-name-part-type="genus" reg="Geminofilum">Geminofilum</tp:taxon-name-part><tp:taxon-name-part taxon-name-part-type="species" reg="oculatum">oculatum</tp:taxon-name-part></tp:taxon-name></italic> (Fauchald, 1974), comb. n.</p><p>Type locality: Antarctic Peninsula, 412 m.</p><p><italic><tp:taxon-name><tp:taxon-name-part taxon-name-part-type="genus" reg="Geminofilum">Geminofilum</tp:taxon-name-part><tp:taxon-name-part taxon-name-part-type="species" reg="paracapense">paracapense</tp:taxon-name-part></tp:taxon-name></italic> (Hartmann-Schröder, 1974), comb. n.</p><p>Type locality: Diaz Point, Namibia, SW Africa, unknown depth.</p><p><italic><tp:taxon-name><tp:taxon-name-part taxon-name-part-type="genus" reg="Geminofilum">Geminofilum</tp:taxon-name-part><tp:taxon-name-part taxon-name-part-type="species" reg="pycnos">pycnos</tp:taxon-name-part></tp:taxon-name></italic> (Fauchald, 1974), comb. n.</p><p>Type locality: Antarctic Peninsula, 650 m.</p><p><italic><tp:taxon-name><tp:taxon-name-part taxon-name-part-type="genus" reg="Geminofilum">Geminofilum</tp:taxon-name-part><tp:taxon-name-part taxon-name-part-type="species" reg="sexantennellum">sexantennellum</tp:taxon-name-part></tp:taxon-name></italic> (Kudenov, 1993), comb. n.</p><p><!--PageBreak  -->Type locality: Southern California, ca. 150 m.</p><p><italic><tp:taxon-name><tp:taxon-name-part taxon-name-part-type="genus" reg="Geminofilum">Geminofilum</tp:taxon-name-part><tp:taxon-name-part taxon-name-part-type="species" reg="solis">solis</tp:taxon-name-part></tp:taxon-name></italic> (Reuscher &amp; Fiege, 2015), comb. n.</p><p>Challenger Plateau, Tasman Sea, 1523–1526 m.</p><p><italic><tp:taxon-name><tp:taxon-name-part taxon-name-part-type="genus" reg="Geminofilum">Geminofilum</tp:taxon-name-part><tp:taxon-name-part taxon-name-part-type="species" reg="spissum">spissum</tp:taxon-name-part></tp:taxon-name></italic> (Benham, 1921), comb. n.</p><p>Type locality: Macquarie Island, Southern Ocean, unknown depth.</p><p><italic><tp:taxon-name><tp:taxon-name-part taxon-name-part-type="genus" reg="Geminofilum">Geminofilum</tp:taxon-name-part><tp:taxon-name-part taxon-name-part-type="species" reg="translucidum">translucidum</tp:taxon-name-part></tp:taxon-name></italic> (Borowski, 1994), comb. n.</p><p>Type locality: Peru Basin, 4162 m.</p></tp:treatment-sec><tp:treatment-sec sec-type="etymology" id="SECID0EEACI"><title>Etymology.</title><p>The name of this genus, <italic><tp:taxon-name><tp:taxon-name-part taxon-name-part-type="genus" reg="Geminofilum">Geminofilum</tp:taxon-name-part></tp:taxon-name></italic>, refers to the particular organization of macrotubercles in members of this genus in double (<italic><tp:taxon-name><tp:taxon-name-part taxon-name-part-type="genus" reg="Geminus">Geminus</tp:taxon-name-part></tp:taxon-name></italic> in Latin, gender: masculine) rows (<italic>filum</italic>, in Latin, gender: neuter).</p></tp:treatment-sec><tp:treatment-sec><!--Section generated to contain objects referenced in tp:taxon-treatment.--><fig id="F1" position="float" orientation="portrait"><label>Figure 1.</label><caption><p>Consensus tree obtained after Bayesian analysis of the combined nuclear and mitochondrial dataset. Coloured squared on nodes (as indicated in the bottom of the figure) indicate (from top left to bottom right): TBI, Bayesian posterior probabilities of total dataset; TML, Maximum Likelihood Boostrap values of total dataset; NUC, Bayesian posterior probabilities of nuclear partition; MIT, Bayesian posterior probabilities of mitochondrial partition.</p></caption><graphic xmlns:xlink="http://www.w3.org/1999/xlink" xlink:href="zookeys-845-001-g001.jpg" position="float" orientation="portrait" xlink:type="simple" id="oo_300968.jpg"/></fig></tp:treatment-sec><ref-list><ref id="B31"><mixed-citation xmlns:xlink="http://www.w3.org/1999/xlink" xlink:type="simple"><person-group><name name-style="western"><surname>Fauchald</surname><given-names>K</given-names></name></person-group> (<year>1974</year>) <article-title><tp:taxon-name><tp:taxon-name-part taxon-name-part-type="family">Sphaerodoridae</tp:taxon-name-part></tp:taxon-name> (<tp:taxon-name><tp:taxon-name-part taxon-name-part-type="class">Polychaeta</tp:taxon-name-part></tp:taxon-name>: <tp:taxon-name><tp:taxon-name-part taxon-name-part-type="class">Errantia</tp:taxon-name-part></tp:taxon-name>) from world-wide areas.</article-title><source>Journal of Natural History</source><volume>8</volume>: <fpage>257</fpage>–<lpage>289</lpage>. <ext-link xlink:type="simple" ext-link-type="doi" xlink:href="10.1080/00222937400770241">https://doi.org/10.1080/00222937400770241</ext-link></mixed-citation></ref><ref id="B13"><mixed-citation xmlns:xlink="http://www.w3.org/1999/xlink" xlink:type="simple"><person-group><name name-style="western"><surname>Borowski</surname><given-names>C</given-names></name></person-group> (<year>1994</year>) <article-title>Three new deep-sea species of <tp:taxon-name><tp:taxon-name-part taxon-name-part-type="family">Sphaerodoridae</tp:taxon-name-part></tp:taxon-name> (<tp:taxon-name><tp:taxon-name-part taxon-name-part-type="phylum">Annelida</tp:taxon-name-part></tp:taxon-name>, <tp:taxon-name><tp:taxon-name-part taxon-name-part-type="class">Polychaeta</tp:taxon-name-part></tp:taxon-name>) from the eastern tropical South Pacific.</article-title><source>Zoologica Scripta</source><volume>23</volume>: <fpage>193</fpage>–<lpage>203</lpage>. <ext-link xlink:type="simple" ext-link-type="doi" xlink:href="10.1111/j.1463-6409.1994.tb00384.x">https://doi.org/10.1111/j.1463-6409.1994.tb00384.x</ext-link></mixed-citation></ref><ref id="B69"><mixed-citation xmlns:xlink="http://www.w3.org/1999/xlink" xlink:type="simple"><person-group><name name-style="western"><surname>Moreira</surname><given-names>J</given-names></name></person-group> (<year>2012</year>) Familia <tp:taxon-name><tp:taxon-name-part taxon-name-part-type="family">Sphaerodoridae</tp:taxon-name-part></tp:taxon-name> Malmgren, 1867. In: Parapar J, Alós C, Núñez J, Moreira J, López E, Aguirrezabalaga F, Besteiro C, Martínez A, Ramos MA, et al. (Eds) <tp:taxon-name><tp:taxon-name-part taxon-name-part-type="phylum">Annelida</tp:taxon-name-part></tp:taxon-name><tp:taxon-name><tp:taxon-name-part taxon-name-part-type="class">Polychaeta</tp:taxon-name-part></tp:taxon-name> III. Fauna Ibérica vol. 36. Museo Nacional de Ciencias Naturales, CSIC, Madrid, 16–43. [In Spanish] <ext-link xlink:type="simple" ext-link-type="doi" xlink:href="10.3989/scimar.2006.70n1159">https://doi.org/10.3989/scimar.2006.70n1159</ext-link></mixed-citation></ref><ref id="B19"><mixed-citation xmlns:xlink="http://www.w3.org/1999/xlink" xlink:type="simple"><person-group><name name-style="western"><surname>Capa</surname><given-names>M</given-names></name><name name-style="western"><surname>Bakken</surname><given-names>T</given-names></name><name name-style="western"><surname>Purschke</surname><given-names>G</given-names></name></person-group> (<year>2014</year>) <tp:taxon-name><tp:taxon-name-part taxon-name-part-type="family">Sphaerodoridae</tp:taxon-name-part></tp:taxon-name> Malmgren, 1867. In: Westheide W, Purschke G (Eds) Handbook of Zoology. A Natural History of the Phyla of the Animal Kingdom. <tp:taxon-name><tp:taxon-name-part taxon-name-part-type="phylum">Annelida</tp:taxon-name-part></tp:taxon-name>: Polychaetes. De Gruyter, Ösnabruck.</mixed-citation></ref><ref id="B68"><mixed-citation xmlns:xlink="http://www.w3.org/1999/xlink" xlink:type="simple"><person-group><name name-style="western"><surname>Moore</surname><given-names>JP</given-names></name></person-group> (<year>1909</year>) <article-title>The polychaetous annelids dredged by the U.S.S. “Albatross” off the coast of southern California in 1904. I. <tp:taxon-name><tp:taxon-name-part taxon-name-part-type="family">Syllidae</tp:taxon-name-part></tp:taxon-name>, <tp:taxon-name><tp:taxon-name-part taxon-name-part-type="family">Sphaerodoridae</tp:taxon-name-part></tp:taxon-name>, <tp:taxon-name><tp:taxon-name-part taxon-name-part-type="family">Hesionidae</tp:taxon-name-part></tp:taxon-name> and <tp:taxon-name><tp:taxon-name-part taxon-name-part-type="family">Phyllodocidae</tp:taxon-name-part></tp:taxon-name>.</article-title><source>Proceedings of the Academy of Natural Sciences of Philadelphia</source><volume>61</volume>: <fpage>321</fpage>–<lpage>351</lpage>. <ext-link xlink:type="simple" ext-link-type="doi" xlink:href="10.5962/bhl.title.12425">https://doi.org/10.5962/bhl.title.12425</ext-link></mixed-citation></ref><ref id="B57"><mixed-citation xmlns:xlink="http://www.w3.org/1999/xlink" xlink:type="simple"><person-group><name name-style="western"><surname>Kudenov</surname><given-names>JD</given-names></name></person-group> (<year>1987</year>) <article-title>Four species of <tp:taxon-name><tp:taxon-name-part taxon-name-part-type="family">Sphaerodoridae</tp:taxon-name-part></tp:taxon-name> (<tp:taxon-name><tp:taxon-name-part taxon-name-part-type="phylum">Annelida</tp:taxon-name-part></tp:taxon-name>: <tp:taxon-name><tp:taxon-name-part taxon-name-part-type="class">Polychaeta</tp:taxon-name-part></tp:taxon-name>) including one new genus and three new species from Alaska.</article-title><source>Proceedings of the Biological Society of Washington</source><volume>100</volume>(<issue>4</issue>): <fpage>917</fpage>–<lpage>926</lpage>.</mixed-citation></ref></ref-list></tp:taxon-treatment>
