# Supplementary material for: Systematic re-structure and new species of Sphaerodoridae (Annelida) after morphological revision and molecular phylogenetic analyses of the North East Atlantic fauna
Source: Zookeys. 2019 May 15;845:1–97. doi: 10.3897/zookeys.845.32428 (PMC6531415; doi:10.3897/zookeys.845.32428)
Supplement: XML Treatment for Geminofilum distichum [file zookeys.845.32428-treatment10.xml]

<!DOCTYPE tp:taxon-treatment
  PUBLIC "-//TaxonX//DTD Taxonomic Treatment Publishing DTD v0 20100105//EN" "tax-treatment-NSO.dtd">
<tp:taxon-treatment xmlns:tp="http://www.plazi.org/taxpub"><tp:treatment-meta><kwd-group><label>Taxon classification</label><kwd><named-content xmlns:xlink="http://www.w3.org/1999/xlink" content-type="kingdom">Animalia</named-content></kwd><kwd><named-content xmlns:xlink="http://www.w3.org/1999/xlink" content-type="order">Phyllodocida</named-content></kwd><kwd><named-content xmlns:xlink="http://www.w3.org/1999/xlink" content-type="family">Sphaerodoridae</named-content></kwd></kwd-group><mixed-citation publication-type="journal"><person-group><name><surname>Capa</surname><given-names>María</given-names></name><name><surname>Nygren</surname><given-names>Arne</given-names></name><name><surname>Parapar</surname><given-names>Julio</given-names></name><name><surname>Bakken</surname><given-names>Torkild</given-names></name><name><surname>Meißner</surname><given-names>Karin</given-names></name><name><surname>Moreira</surname><given-names>Juan</given-names></name></person-group><article-title>Systematic re-structure and new species of <tp:taxon-name><tp:taxon-name-part taxon-name-part-type="family">Sphaerodoridae</tp:taxon-name-part></tp:taxon-name> (<tp:taxon-name><tp:taxon-name-part taxon-name-part-type="phylum">Annelida</tp:taxon-name-part></tp:taxon-name>) after morphological revision and molecular phylogenetic analyses of the North East Atlantic fauna</article-title><source>Zookeys</source><day>15</day><month>5</month><year>2019</year><volume>845</volume><fpage>1</fpage><lpage>97</lpage><pub-id pub-id-type="doi">10.3897/zookeys.845.32428</pub-id></mixed-citation></tp:treatment-meta><tp:nomenclature><tp:taxon-name>
              <tp:taxon-name-part taxon-name-part-type="genus" reg="Geminofilum">Geminofilum</tp:taxon-name-part>
              <tp:taxon-name-part taxon-name-part-type="species" reg="distichum">distichum</tp:taxon-name-part>
            </tp:taxon-name><tp:taxon-authority>(Eliason, 1962)</tp:taxon-authority><tp:taxon-status xmlns:xlink="http://www.w3.org/1999/xlink" xlink:type="simple">comb. n.</tp:taxon-status><xref ref-type="fig" rid="F4">Figs 4K–N</xref><xref ref-type="fig" rid="F5">, 5F</xref><xref ref-type="fig" rid="F8">, 8B–C</xref><xref ref-type="fig" rid="F11">, 11</xref><xref ref-type="fig" rid="F12">, 12</xref><tp:nomenclature-citation-list><tp:nomenclature-citation><tp:taxon-name>
                  <tp:taxon-name-part taxon-name-part-type="genus" reg="Sphaerodorum">Sphaerodorum</tp:taxon-name-part>
                  <tp:taxon-name-part taxon-name-part-type="species" reg="distichum">distichum</tp:taxon-name-part>
                </tp:taxon-name><comment>Eliason, 1962: 247–248, fig. 12.</comment></tp:nomenclature-citation><tp:nomenclature-citation><tp:taxon-name>
                  <tp:taxon-name-part taxon-name-part-type="genus" reg="Sphaerodoropsis">Sphaerodoropsis</tp:taxon-name-part>
                  <tp:taxon-name-part taxon-name-part-type="species" reg="distichum">distichum</tp:taxon-name-part>
                </tp:taxon-name><comment>(Eliason, 1962). <xref ref-type="bibr" rid="B48">Hartmann-Schröder 1996</xref>: 236.</comment></tp:nomenclature-citation><tp:nomenclature-citation><tp:taxon-name>
                  <tp:taxon-name-part taxon-name-part-type="genus" reg="Geminofilum"/>
                  <tp:taxon-name-part taxon-name-part-type="species" reg="distichum"/>
                </tp:taxon-name><comment>? <tp:taxon-name><tp:taxon-name-part taxon-name-part-type="genus" reg="Sphaerodoropsis">Sphaerodoropsis</tp:taxon-name-part><tp:taxon-name-part taxon-name-part-type="species" reg="chardyi">chardyi</tp:taxon-name-part></tp:taxon-name> Desbruyères, 1980: 115–117, fig. 4; ? <xref ref-type="bibr" rid="B12">Böggemann 2009</xref>: 388–389, fig. 120, 123, 124, 137. </comment></tp:nomenclature-citation></tp:nomenclature-citation-list></tp:nomenclature><tp:treatment-sec sec-type="type locality" id="SECID0ECECI"><title>Type locality.</title><p>Skagerrak, <named-content xmlns:xlink="http://www.w3.org/1999/xlink" content-type="dwc:verbatimCoordinates" xlink:type="simple"><named-content content-type="geo-json" specific-use="{&#34;type&#34;:&#34;Point&#34;,&#34;coordinates&#34;:[8.533333,58.083333]}" id="NCID0ELECI" xlink:type="simple">58°05'N, 8°32'E</named-content></named-content>, 460 m.</p></tp:treatment-sec><tp:treatment-sec sec-type="material" id="SECID0EQECI"><title>Material examined.</title><p><bold>Holotype</bold>: UUZM 203, Skagerrak, <named-content xmlns:xlink="http://www.w3.org/1999/xlink" content-type="dwc:verbatimCoordinates" xlink:type="simple"><named-content content-type="geo-json" specific-use="{&#34;type&#34;:&#34;Point&#34;,&#34;coordinates&#34;:[8.533333,58.083333]}" id="NCID0E2ECI" xlink:type="simple">58°05'N, 8°32'E</named-content></named-content>, 460&amp;nbsp;m, 4 July 1933.</p><p>Holotype of <italic><tp:taxon-name><tp:taxon-name-part taxon-name-part-type="genus" reg="Sphaerodoropsis">Sphaerodoropsis</tp:taxon-name-part><tp:taxon-name-part taxon-name-part-type="species" reg="chardyi">chardyi</tp:taxon-name-part></tp:taxon-name></italic>: <named-content xmlns:xlink="http://www.w3.org/1999/xlink" content-type="dwc:institutional_code" xlink:type="simple">MNHN</named-content> TYPE 1282, Bay of Biscay, <named-content xmlns:xlink="http://www.w3.org/1999/xlink" content-type="dwc:verbatimCoordinates" xlink:type="simple"><named-content content-type="geo-json" specific-use="{&#34;type&#34;:&#34;Point&#34;,&#34;coordinates&#34;:[-4.256667,44.188333]}" id="NCID0EVFCI" xlink:type="simple">44°11.3'N, 4°15.4'W</named-content></named-content>, 2430 m.</p></tp:treatment-sec><tp:treatment-sec sec-type="material" id="SECID0E1FCI"><title>Additional material.</title><p>(6 specs) <bold>Iceland</bold>: <abbrev xmlns:xlink="http://www.w3.org/1999/xlink" content-type="institution" xlink:title="Deutsches Zentrum für Marine Biodiversitätsforschung, Hamburg" id="ABBRID0ECGCI" xlink:type="simple">DZMB</abbrev>-HH 28574 (1 spec. used for DNA sequencing, SPH 294), South Iceland, Iceland Basin, <named-content xmlns:xlink="http://www.w3.org/1999/xlink" content-type="dwc:verbatimCoordinates" xlink:type="simple"><named-content content-type="geo-json" specific-use="{&#34;type&#34;:&#34;Point&#34;,&#34;coordinates&#34;:[-20.353000,62.558333]}" id="NCID0EKGCI" xlink:type="simple">62°33.50'N, 020°21.18'W</named-content></named-content>, 1390 m, 02 Sep 2011; <named-content xmlns:xlink="http://www.w3.org/1999/xlink" content-type="dwc:institutional_code" xlink:type="simple">SMF</named-content> 23898 (1 spec., used for <abbrev xmlns:xlink="http://www.w3.org/1999/xlink" xlink:title="Scanning Electron Microscope" xlink:type="simple">SEM</abbrev> and DNA sequencing, SPH 064), Iceland Basin, <named-content xmlns:xlink="http://www.w3.org/1999/xlink" content-type="dwc:verbatimCoordinates" xlink:type="simple"><named-content content-type="geo-json" specific-use="{&#34;type&#34;:&#34;Point&#34;,&#34;coordinates&#34;:[-20.395167,62.551667]}" id="NCID0EXGCI" xlink:type="simple">62°33.1'N, 20°23.71'W</named-content></named-content>, 1384 m, 2 Sep 2011; <named-content xmlns:xlink="http://www.w3.org/1999/xlink" content-type="dwc:institutional_code" xlink:type="simple">SMF</named-content> 23899 (1 spec. used for DNA sequencing, SPH 049) South Iceland, Irminger Basin, <named-content xmlns:xlink="http://www.w3.org/1999/xlink" content-type="dwc:verbatimCoordinates" xlink:type="simple"><named-content content-type="geo-json" specific-use="{&#34;type&#34;:&#34;Point&#34;,&#34;coordinates&#34;:[-31.376667,61.603167]}" id="NCID0EEHCI" xlink:type="simple">61°36.19'N, 031°22.60'W</named-content></named-content>, 2537 m, 07, Sep 2011. <bold>Norwegian Sea</bold>: <named-content xmlns:xlink="http://www.w3.org/1999/xlink" content-type="dwc:institutional_code" xlink:type="simple">ZMBN</named-content> 127262 82.11.27.1 (1 spec.), <named-content xmlns:xlink="http://www.w3.org/1999/xlink" content-type="dwc:verbatimCoordinates" xlink:type="simple"><named-content content-type="geo-json" specific-use="{&#34;type&#34;:&#34;Point&#34;,&#34;coordinates&#34;:[3.218333,62.985000]}" id="NCID0ETHCI" xlink:type="simple">62°59.1'N, 3°13.1'E</named-content></named-content>, 804 m, 27 Nov 1982; <bold>Skagerrak</bold>: <named-content xmlns:xlink="http://www.w3.org/1999/xlink" content-type="dwc:institutional_code" xlink:type="simple">ZMBN</named-content> 127263 (1 spec. used for <abbrev xmlns:xlink="http://www.w3.org/1999/xlink" xlink:title="Scanning Electron Microscope" xlink:type="simple">SEM</abbrev> and DNA sequencing, SPH295, photographed alive Fig. <xref ref-type="fig" rid="F8">8B</xref>), Drøbak, <named-content xmlns:xlink="http://www.w3.org/1999/xlink" content-type="dwc:verbatimCoordinates" xlink:type="simple"><named-content content-type="geo-json" specific-use="{&#34;type&#34;:&#34;Point&#34;,&#34;coordinates&#34;:[10.619200,59.644400]}" id="NCID0EGICI" xlink:type="simple">59°38.664'N, 10°37.152'E</named-content></named-content>, 106 m, 24 Oct 2014.</p></tp:treatment-sec><tp:treatment-sec sec-type="diagnosis" id="SECID0ELICI"><title>Diagnosis.</title><p>Body short and cylindrical, up to 2.5 mm long. Prostomial appendages smooth, lacking spurs or basal papillae. Dorsal macrotubercles sessile, hemispherical, arranged in two transverse rows per segment, with five and six macrotubercles each, from segment 2. Dorsum with 4–6 additional papillae per segment in mid body. Ventrum with 6–8 hemispherical papillae per segment, arranged in nearly Ʌ-shaped. Females with a pair of large ventral papillae, or sexual structures, between chaetigers 6 and 7. Parapodia without papilla. Acicular lobe from chaetiger 2. Stout hooks absent in anterior chaetigers. Compound chaetae in all parapodia, 4–7, with short blades (up to four times as long as wide).</p><!--PageBreak  --></tp:treatment-sec><tp:treatment-sec sec-type="description" id="SECID0ERICI"><title>Re-description of holotype.</title><p><italic>Measurements and general morphology.</italic> Holotype short and cylindrical, 2.2 mm long and 0.4 mm wide, with 16 chaetigers. Dorsum convex, ventrum flattened. Segmentation inconspicuous, tegument smooth. Live specimens with some whitish macrotubercles (Fig. <xref ref-type="fig" rid="F8">8B</xref>); preserved specimen lacking pigmentation.</p><p><italic>Head.</italic> Anterior end bluntly rounded. Prostomium and peristomium indistinct, appendages not observed in holotype, due to contraction of specimen. Additional material with small and digitiform prostomial appendages, without spurs or basal papillae (Figs <xref ref-type="fig" rid="F11">11A, B</xref>, <xref ref-type="fig" rid="F12">12A–C</xref>). Antenniform papillae could be considered present (due to the position behind lateral antennae), but similar in shape and size to other prostomial papillae (Fig. <xref ref-type="fig" rid="F12">12B</xref>). Tentacular cirri, similar in size and shape to prostomial appendages. Either five or six rounded prostomial papillae between antennae (Figs <xref ref-type="fig" rid="F11">11B</xref>, <xref ref-type="fig" rid="F12">12B</xref>).</p><fig id="F11" position="float" orientation="portrait"><label>Figure 11.</label><caption><p><italic><tp:taxon-name><tp:taxon-name-part taxon-name-part-type="genus" reg="Geminofilum">Geminofilum</tp:taxon-name-part><tp:taxon-name-part taxon-name-part-type="species" reg="distichum">distichum</tp:taxon-name-part></tp:taxon-name></italic> comb. n. (<named-content xmlns:xlink="http://www.w3.org/1999/xlink" content-type="dwc:institutional_code" xlink:type="simple">ZMBN</named-content> 127263), scanning electron micrographs. <bold>A</bold> Anterior end, lateral view <bold>B</bold> head and anterior segments, dorsal view <bold>C</bold> dorsal macrotubercles, anterior chaetigers <bold>D</bold> chaetigers 9 and 10, ventral view <bold>E</bold> parapodium, chaetiger 5, anterior view <bold>F</bold> genital opening between parapodia of chaetiger 6 and 7 <bold>G</bold> chaeta, chaetiger 5 <bold>H</bold> chaetae, mid-body chaetiger.</p></caption><graphic xmlns:xlink="http://www.w3.org/1999/xlink" xlink:href="zookeys-845-001-g011.jpg" position="float" orientation="portrait" xlink:type="simple" id="oo_300978.jpg"/></fig><fig id="F12" position="float" orientation="portrait"><label>Figure 12.</label><caption><p><italic><tp:taxon-name><tp:taxon-name-part taxon-name-part-type="genus" reg="Geminofilum">Geminofilum</tp:taxon-name-part><tp:taxon-name-part taxon-name-part-type="species" reg="distichum">distichum</tp:taxon-name-part></tp:taxon-name></italic> comb. n. (<named-content xmlns:xlink="http://www.w3.org/1999/xlink" content-type="dwc:institutional_code" xlink:type="simple">SMF</named-content> 23898), scanning electron micrographs. <bold>A</bold> complete specimen, lateral view <bold>B</bold> head, frontal view <bold>C</bold> head and anterior segments, lateral view <bold>D</bold> dorsal macrotubercles, chaetiger 2 <bold>E</bold> mid-body chaetigers, ventral view <bold>F</bold> parapodium, chaetiger 2, anterior view <bold>G</bold>&amp;nbsp;chaetae, mid-body chaetigers <bold>H</bold> posterior end and pygidium, lateral view.</p></caption><graphic xmlns:xlink="http://www.w3.org/1999/xlink" xlink:href="zookeys-845-001-g012.jpg" position="float" orientation="portrait" xlink:type="simple" id="oo_300979.jpg"/></fig><p><italic>Tubercles.</italic> Dorsal macrotubercles sessile and ovoid (Figs <xref ref-type="fig" rid="F11">11C</xref>, <xref ref-type="fig" rid="F12">12D</xref>). First chaetiger with two anterior macrotubercles and a posterior with four (Figs <xref ref-type="fig" rid="F11">11B</xref>, <xref ref-type="fig" rid="F12">12B</xref>). Following chaetigers with double transverse rows of macrotubercles per segment, with five and six tubercles on each of the anterior and posterior rows, arranged in zig-zag pattern; lateralmost tubercles smaller (Fig. <xref ref-type="fig" rid="F4">4K</xref>). Few additional hemispherical papillae scattered on dorsum in <abbrev xmlns:xlink="http://www.w3.org/1999/xlink" xlink:title="nuchal organ pits" id="ABBRID0EHNCI" xlink:type="simple">no</abbrev> clear pattern, maximum of five or six papillae on mid segments (Fig. <xref ref-type="fig" rid="F12">12A</xref>). Ventrum with 6–8 small, hemispherical papillae arranged in a more or less Ʌ-shaped, on each segment (Figs <xref ref-type="fig" rid="F4">4L</xref>, <xref ref-type="fig" rid="F11">11D</xref>, <xref ref-type="fig" rid="F12">12E</xref>). One hemispherical papilla between parapodia, larger than ventral papillae, forming one row on each side on some segments (Fig. <xref ref-type="fig" rid="F11">11A</xref>).</p><p><italic>Parapodia.</italic> Parapodia sub-conical, slightly longer than wide. Chaetigers with digitiform acicular lobe, present from chaetiger 2, projecting as long as ventral cirrus (Fig.&amp;nbsp;11B); ventral cirri bluntly rounded (Figs <xref ref-type="fig" rid="F11">11D–F</xref>, <xref ref-type="fig" rid="F12">12F</xref>). Parapodia lacking papillae (Figs <xref ref-type="fig" rid="F5">5F</xref>, <xref ref-type="fig" rid="F11">11D–F</xref>, <xref ref-type="fig" rid="F12">12F</xref>).</p><p><italic>Chaetae.</italic> Compound chaetae present in all chaetigers, arranged in a straight or curved row posterior to acicular lobe, numbering 4–7 per fascicle (Fig. <xref ref-type="fig" rid="F11">11E, F</xref>). Shaft with slender distal end, blades slender, ranging 3–4 times longer than maximum width (Figs <xref ref-type="fig" rid="F11">11G, H</xref>, <xref ref-type="fig" rid="F12">12G</xref>).</p><p><italic>Pygidium.</italic> Pygidium blunt with a pair of rounded terminal papillae (Fig. <xref ref-type="fig" rid="F11">11H</xref>).</p><p><italic>Internal features.</italic> Eyes or muscular pharynx not seen in opaque holotype.</p><p><italic>Reproductive features.</italic> Holotype female with few oblong eggs measuring 200 µm in length. A female with a flat tubercle (genital opening) between parapodia 6 and 7 (Figs <xref ref-type="fig" rid="F4">4L</xref>, <xref ref-type="fig" rid="F11">11F</xref>).</p></tp:treatment-sec><tp:treatment-sec sec-type="variation" id="SECID0E6PCI"><title>Variation.</title><p>Specimens studied measured between 1.5 and 2.5 mm long and 0.3–0.5 mm wide. Live specimens translucent with white spots in macrutubercles (Fig. <xref ref-type="fig" rid="F8">8B, C</xref>). Eyes seen (dark red) in one live specimen (Fig. <xref ref-type="fig" rid="F8">8B</xref>), pigmented (bright orange) nuchal organs observed in another similar specimen (Fig. <xref ref-type="fig" rid="F8">8C</xref>). Fixed specimens lacking any pigmentation pattern. Muscular pharynx, occupying ca. three segments, observed in translucent live specimens. All specimens identified as <italic><tp:taxon-name><tp:taxon-name-part taxon-name-part-type="genus" reg="Geminofilum">Geminofilum</tp:taxon-name-part><tp:taxon-name-part taxon-name-part-type="species" reg="distichum">distichum</tp:taxon-name-part></tp:taxon-name></italic> comb. n. bear a similar pattern of dorsal hemispherical-oval macrotubercles (5+6), on each midbody segment, but in one individual, and also in the holotype of <italic><tp:taxon-name><tp:taxon-name-part taxon-name-part-type="genus" reg="Sphaerodoropsis">S.</tp:taxon-name-part><tp:taxon-name-part taxon-name-part-type="species" reg="chardyi">chardyi</tp:taxon-name-part></tp:taxon-name></italic> the lateral most tubercles are larger than the mid-dorsal ones, contrary to the holotype and some <!--PageBreak  -->other specimens with smaller macrotubercles near parapodia (Fig. <xref ref-type="fig" rid="F4">4K</xref>). This specimen also presented a slightly different arrangement of ventral papillae, more aligned into four longitudinal rows (Fig. <xref ref-type="fig" rid="F4">4L</xref>).</p></tp:treatment-sec><tp:treatment-sec sec-type="remarks" id="SECID0ERRCI"><title>Remarks.</title><p><italic><tp:taxon-name><tp:taxon-name-part taxon-name-part-type="genus" reg="Sphaerodoropsis">Sphaerodoropsis</tp:taxon-name-part><tp:taxon-name-part taxon-name-part-type="species" reg="distichum">distichum</tp:taxon-name-part></tp:taxon-name></italic> was described from 450 m depth in the Skagerrak (<xref ref-type="bibr" rid="B29">Eliason 1962</xref>), and has never been found again. The single specimen acknowledged, the holotype, is not in optimal condition and some of the features referred to in the original description (<xref ref-type="bibr" rid="B29">Eliason 1962</xref>) may be inaccurate. For example, the ante<!--PageBreak  -->rior appendages were reported as absent even if the specimen looked like presenting a contracted anterior end. Re-examination of the holotype indicates parapodia lack papillae (although reported as bearing one papilla in the posterior surface), and instead there seem to be some papillae over the ventrum of the specimen, that was reported as smooth, except for a longitudinal row near parapodia. Additional material collected nearby the type locality confirmed these new findings: the specimen presents head appendages, that are short and digitiform; parapodia do not bear papillae; dorsum has a few scattered papillae in addition to the hemispherical macrotubercles and ventrum has 6–8 small spherical papillae. With these changes, the description of <italic><tp:taxon-name><tp:taxon-name-part taxon-name-part-type="genus" reg="Geminofilum">G.</tp:taxon-name-part><tp:taxon-name-part taxon-name-part-type="species" reg="distichum">distichum</tp:taxon-name-part></tp:taxon-name><!--PageBreak  --></italic>comb. n. resembles that of <italic><tp:taxon-name><tp:taxon-name-part taxon-name-part-type="genus" reg="Sphaerodoropsis">S.</tp:taxon-name-part><tp:taxon-name-part taxon-name-part-type="species" reg="chardyi">chardyi</tp:taxon-name-part></tp:taxon-name></italic> Desbruyères, 1980 described from the Bay of Biscay, ca. 2500 m depth. Differences would be the presence of a curved acicula in <italic><tp:taxon-name><tp:taxon-name-part taxon-name-part-type="genus" reg="Sphaerodoropsis">S.</tp:taxon-name-part><tp:taxon-name-part taxon-name-part-type="species" reg="chardyi">chardyi</tp:taxon-name-part></tp:taxon-name></italic>, a feature that is herein questioned as it has not been observed in any sphaerodorid. Moreover, <xref ref-type="bibr" rid="B27">Desbruyères (1980)</xref> most likely unintentionally overlooked the existence of <italic><tp:taxon-name><tp:taxon-name-part taxon-name-part-type="genus" reg="Sphaerodoropsis">S.</tp:taxon-name-part><tp:taxon-name-part taxon-name-part-type="species" reg="distichum">distichum</tp:taxon-name-part></tp:taxon-name></italic> and did not compare both species. It is the first time that sexual structures are reported in members of these two species.</p><p>Additional individuals found at 1400 m in Iceland (Fig. <xref ref-type="fig" rid="F12">12</xref>) also match the description of <italic><tp:taxon-name><tp:taxon-name-part taxon-name-part-type="genus" reg="Geminofilum">G.</tp:taxon-name-part><tp:taxon-name-part taxon-name-part-type="species" reg="distichum">distichum</tp:taxon-name-part></tp:taxon-name></italic> comb. n. It is therefore here proposed the synonymy of <italic><tp:taxon-name><tp:taxon-name-part taxon-name-part-type="genus" reg="Sphaerodoropsis">S.</tp:taxon-name-part><tp:taxon-name-part taxon-name-part-type="species" reg="chardyi">chardyi</tp:taxon-name-part></tp:taxon-name></italic> and <italic><tp:taxon-name><tp:taxon-name-part taxon-name-part-type="genus" reg="Geminofilum">G.</tp:taxon-name-part><tp:taxon-name-part taxon-name-part-type="species" reg="distichum">distichum</tp:taxon-name-part></tp:taxon-name></italic> (with some caution), based on morphological similarity between the types and additional material reported herein. There is, however, considerable genetic difference between specimens collected at different localities and depths (Fig. <xref ref-type="fig" rid="F1">1</xref>) that may indicate a large population structure within the species, or else that we are dealing with a species complex with clear geographical or bathymetrical boundaries between them. Furthermore, this species was reported from the Angola Basin also lacking parapodial papillae, apart from a globular papilla near anterior base (<xref ref-type="bibr" rid="B12">Böggemann 2009</xref>). In order to assess the species boundaries of <italic><tp:taxon-name><tp:taxon-name-part taxon-name-part-type="genus" reg="Geminofilum">G.</tp:taxon-name-part><tp:taxon-name-part taxon-name-part-type="species" reg="distichum">distichum</tp:taxon-name-part></tp:taxon-name></italic> comb. n., and the distribution range more material, and DNA sequences, will be needed.</p><p><italic><tp:taxon-name><tp:taxon-name-part taxon-name-part-type="genus" reg="Geminofilum">Geminofilum</tp:taxon-name-part><tp:taxon-name-part taxon-name-part-type="species" reg="distichum">distichum</tp:taxon-name-part></tp:taxon-name></italic> comb. n. is clearly recognised from other congeners, by the arrangement of macrotubercles in the first segment (2+4), the scarce and randomly arranged additional papillae over dorsum and the lack of parapodial papillae.</p></tp:treatment-sec><tp:treatment-sec sec-type="distribution" id="SECID0EFWCI"><title>Distribution.</title><p>This is the first record for this species in Iceland and the Norwegian Sea. It had previously been reported from Skagerrak and English Channel (<xref ref-type="bibr" rid="B29">Eliason 1962</xref>, <xref ref-type="bibr" rid="B27">Desbruyères 1980</xref>). Species reported also in Angola and Guinea Basins, 3900–5500 m (<xref ref-type="bibr" rid="B12">Böggemann 2009</xref>).</p></tp:treatment-sec><tp:treatment-sec sec-type="habitat" id="SECID0EXWCI"><title>Habitat.</title><p>Sediments from 100 to 2500 m (at least) (<xref ref-type="bibr" rid="B29">Eliason 1962</xref>, <xref ref-type="bibr" rid="B27">Desbruyères 1980</xref>, and present study)</p></tp:treatment-sec><tp:treatment-sec><!--Section generated to contain objects referenced in tp:taxon-treatment.--><fig id="F4" position="float" orientation="portrait"><label>Figure 4.</label><caption><p>Stylized drawings of selected dorsal (left) and ventral (right) segments of species of <italic><tp:taxon-name><tp:taxon-name-part taxon-name-part-type="genus" reg="Clavodorum">Clavodorum</tp:taxon-name-part></tp:taxon-name></italic>, <italic><tp:taxon-name><tp:taxon-name-part taxon-name-part-type="genus" reg="Commensodorum">Commensodorum</tp:taxon-name-part></tp:taxon-name></italic>, <italic><tp:taxon-name><tp:taxon-name-part taxon-name-part-type="genus" reg="Euritmia">Euritmia</tp:taxon-name-part></tp:taxon-name></italic> and <italic><tp:taxon-name><tp:taxon-name-part taxon-name-part-type="genus" reg="Geminofilum">Geminofilum</tp:taxon-name-part></tp:taxon-name></italic> gen. n., showing number and arrangement of epithelial tubercles and papillae.</p></caption><graphic xmlns:xlink="http://www.w3.org/1999/xlink" xlink:href="zookeys-845-001-g004.jpg" position="float" orientation="portrait" xlink:type="simple" id="oo_300971.jpg"/></fig><fig id="F5" position="float" orientation="portrait"><label>Figure 5.</label><caption><p>Stylized drawings of parapodia, showing the relative position and arrangement of parapodial lobes, cirri, and papillae, in mid-body chaetigers of all sphaerodorid species reported in the North East Atlantic waters.</p></caption><graphic xmlns:xlink="http://www.w3.org/1999/xlink" xlink:href="zookeys-845-001-g005.jpg" position="float" orientation="portrait" xlink:type="simple" id="oo_300972.jpg"/></fig><fig id="F8" position="float" orientation="portrait"><label>Figure 8.</label><caption><p>Photographs of live specimens (included in analyses shown in Fig. <xref ref-type="fig" rid="F1">1</xref>). <bold>A</bold><italic><tp:taxon-name><tp:taxon-name-part taxon-name-part-type="genus" reg="Clavodorum">Clavodorum</tp:taxon-name-part><tp:taxon-name-part taxon-name-part-type="species" reg="kristiani">kristiani</tp:taxon-name-part></tp:taxon-name></italic> comb. n., nom. n. (<named-content xmlns:xlink="http://www.w3.org/1999/xlink" content-type="dwc:institutional_code" xlink:type="simple">ZMBN</named-content> 127258, SPH313) <bold>B</bold><italic><tp:taxon-name><tp:taxon-name-part taxon-name-part-type="genus" reg="Geminofilum">Geminofilum</tp:taxon-name-part><tp:taxon-name-part taxon-name-part-type="species" reg="distichum">distichum</tp:taxon-name-part></tp:taxon-name></italic> comb. n. from Skagerrak (<named-content xmlns:xlink="http://www.w3.org/1999/xlink" content-type="dwc:institutional_code" xlink:type="simple">ZMBN</named-content> 127263, SPH295) <bold>C</bold><italic><tp:taxon-name><tp:taxon-name-part taxon-name-part-type="genus" reg="Geminofilum">Geminofilum</tp:taxon-name-part></tp:taxon-name></italic> sp. 1, from UK (SPH324) <bold>D</bold><italic><tp:taxon-name><tp:taxon-name-part taxon-name-part-type="genus" reg="Sphaerephesia">Sphaerephesia</tp:taxon-name-part><tp:taxon-name-part taxon-name-part-type="species" reg="philippi">philippi</tp:taxon-name-part></tp:taxon-name></italic> comb. n., from Skagerrak (<named-content xmlns:xlink="http://www.w3.org/1999/xlink" content-type="dwc:institutional_code" xlink:type="simple">ZMBN</named-content> 125432, SPH297) E <italic><tp:taxon-name><tp:taxon-name-part taxon-name-part-type="genus" reg="Sphaerephesia">Sphaerephesia</tp:taxon-name-part><tp:taxon-name-part taxon-name-part-type="species" reg="philippi">philippi</tp:taxon-name-part></tp:taxon-name></italic> comb. n., from Finnmark (<named-content xmlns:xlink="http://www.w3.org/1999/xlink" content-type="dwc:institutional_code" xlink:type="simple">ZMBN</named-content> 127311, SPH304).</p></caption><graphic xmlns:xlink="http://www.w3.org/1999/xlink" xlink:href="zookeys-845-001-g008.jpg" position="float" orientation="portrait" xlink:type="simple" id="oo_300975.jpg"/></fig><fig id="F1" position="float" orientation="portrait"><label>Figure 1.</label><caption><p>Consensus tree obtained after Bayesian analysis of the combined nuclear and mitochondrial dataset. Coloured squared on nodes (as indicated in the bottom of the figure) indicate (from top left to bottom right): TBI, Bayesian posterior probabilities of total dataset; TML, Maximum Likelihood Boostrap values of total dataset; NUC, Bayesian posterior probabilities of nuclear partition; MIT, Bayesian posterior probabilities of mitochondrial partition.</p></caption><graphic xmlns:xlink="http://www.w3.org/1999/xlink" xlink:href="zookeys-845-001-g001.jpg" position="float" orientation="portrait" xlink:type="simple" id="oo_300968.jpg"/></fig></tp:treatment-sec><ref-list><ref id="B48"><mixed-citation xmlns:xlink="http://www.w3.org/1999/xlink" xlink:type="simple"><person-group><name name-style="western"><surname>Hartmann-Schröder</surname><given-names>G</given-names></name></person-group> (<year>1996</year>) <source><tp:taxon-name><tp:taxon-name-part taxon-name-part-type="phylum">Annelida</tp:taxon-name-part></tp:taxon-name>, Borstenwürmer, <tp:taxon-name><tp:taxon-name-part taxon-name-part-type="class">Polychaeta</tp:taxon-name-part></tp:taxon-name> (2<sup>nd</sup> edn). Die Tierwelt Deutschlands und der angrenzenden Meeresteile nach ihren Merkmalen und nach ihrer Lebensweise. 58.</source><publisher-name>Gustav Fischer</publisher-name>, <publisher-loc>Jena</publisher-loc>, <size units="page">648 pp</size>. [In German] <ext-link xlink:type="simple" ext-link-type="doi" xlink:href="10.1038/134648b0">https://doi.org/10.1038/134648b0</ext-link></mixed-citation></ref><ref id="B12"><mixed-citation xmlns:xlink="http://www.w3.org/1999/xlink" xlink:type="simple"><person-group><name name-style="western"><surname>Böggemann</surname><given-names>M</given-names></name></person-group> (<year>2009</year>) <article-title>Polychaetes (<tp:taxon-name><tp:taxon-name-part taxon-name-part-type="phylum">Annelida</tp:taxon-name-part></tp:taxon-name>) of the abyssal SE Atlantic.</article-title><source>Organisms, Diversity and Evolution</source><volume>9</volume>: <fpage>251</fpage>–<lpage>428</lpage>. <ext-link xlink:type="simple" ext-link-type="doi" xlink:href="10.1016/j.ode.2009.10.001">https://doi.org/10.1016/j.ode.2009.10.001</ext-link></mixed-citation></ref><ref id="B29"><mixed-citation xmlns:xlink="http://www.w3.org/1999/xlink" xlink:type="simple"><person-group><name name-style="western"><surname>Eliason</surname><given-names>A</given-names></name></person-group> (<year>1962</year>) <article-title>Die Polychaeten der Skagerak-Expedition 1933.</article-title><source>Zoologiska bidrag från Uppsala</source><volume>33</volume>: <fpage>207</fpage>–<lpage>293</lpage>. [In Swedish]</mixed-citation></ref><ref id="B27"><mixed-citation xmlns:xlink="http://www.w3.org/1999/xlink" xlink:type="simple"><!--PageBreak  --><person-group><name name-style="western"><surname>Desbruyères</surname><given-names>D</given-names></name></person-group> (<year>1980</year>) <tp:taxon-name><tp:taxon-name-part taxon-name-part-type="family">Sphaerodoridae</tp:taxon-name-part></tp:taxon-name> (Annélides Polychètes) profonds du Nord-Est Atlantique. Bulletin du Muséum national d’Histoire naturelle, Paris, Séries 4è, 2, Section A (1): 109–128. [In French]</mixed-citation></ref></ref-list></tp:taxon-treatment>
