# Supplementary material for: Systematic re-structure and new species of Sphaerodoridae (Annelida) after morphological revision and molecular phylogenetic analyses of the North East Atlantic fauna
Source: Zookeys. 2019 May 15;845:1–97. doi: 10.3897/zookeys.845.32428 (PMC6531415; doi:10.3897/zookeys.845.32428)
Supplement: XML Treatment for Geminofilum halldori [file zookeys.845.32428-treatment11.xml]

<!DOCTYPE tp:taxon-treatment
  PUBLIC "-//TaxonX//DTD Taxonomic Treatment Publishing DTD v0 20100105//EN" "tax-treatment-NSO.dtd">
<tp:taxon-treatment xmlns:tp="http://www.plazi.org/taxpub"><tp:treatment-meta><kwd-group><label>Taxon classification</label><kwd><named-content xmlns:xlink="http://www.w3.org/1999/xlink" content-type="kingdom">Animalia</named-content></kwd><kwd><named-content xmlns:xlink="http://www.w3.org/1999/xlink" content-type="order">Phyllodocida</named-content></kwd><kwd><named-content xmlns:xlink="http://www.w3.org/1999/xlink" content-type="family">Sphaerodoridae</named-content></kwd></kwd-group><mixed-citation publication-type="journal"><person-group><name><surname>Capa</surname><given-names>María</given-names></name><name><surname>Nygren</surname><given-names>Arne</given-names></name><name><surname>Parapar</surname><given-names>Julio</given-names></name><name><surname>Bakken</surname><given-names>Torkild</given-names></name><name><surname>Meißner</surname><given-names>Karin</given-names></name><name><surname>Moreira</surname><given-names>Juan</given-names></name></person-group><article-title>Systematic re-structure and new species of <tp:taxon-name><tp:taxon-name-part taxon-name-part-type="family">Sphaerodoridae</tp:taxon-name-part></tp:taxon-name> (<tp:taxon-name><tp:taxon-name-part taxon-name-part-type="phylum">Annelida</tp:taxon-name-part></tp:taxon-name>) after morphological revision and molecular phylogenetic analyses of the North East Atlantic fauna</article-title><source>Zookeys</source><day>15</day><month>5</month><year>2019</year><volume>845</volume><fpage>1</fpage><lpage>97</lpage><pub-id pub-id-type="doi">10.3897/zookeys.845.32428</pub-id></mixed-citation></tp:treatment-meta><tp:nomenclature><tp:taxon-name>
              <tp:taxon-name-part taxon-name-part-type="genus" reg="Geminofilum">Geminofilum</tp:taxon-name-part>
              <tp:taxon-name-part taxon-name-part-type="species" reg="halldori">halldori</tp:taxon-name-part>
            </tp:taxon-name><tp:taxon-authority>(Moreira &amp; Parapar, 2012)</tp:taxon-authority><tp:taxon-status xmlns:xlink="http://www.w3.org/1999/xlink" xlink:type="simple">comb. n.</tp:taxon-status><xref ref-type="fig" rid="F4">Figs 4O, P</xref><xref ref-type="fig" rid="F5">, 5G</xref><xref ref-type="fig" rid="F13">, 13A–F</xref><tp:nomenclature-citation-list><tp:nomenclature-citation><tp:taxon-name>
                  <tp:taxon-name-part taxon-name-part-type="genus" reg="Sphaerodoropsis">Sphaerodoropsis</tp:taxon-name-part>
                  <tp:taxon-name-part taxon-name-part-type="species" reg="halldori">halldori</tp:taxon-name-part>
                </tp:taxon-name><comment>Moreira &amp; Parapar, 2012: 588–591, figs 1B, 4–5, 6D–F.</comment></tp:nomenclature-citation></tp:nomenclature-citation-list></tp:nomenclature><tp:treatment-sec sec-type="type locality" id="SECID0EDZCI"><title>Type locality.</title><p>West Iceland, <named-content xmlns:xlink="http://www.w3.org/1999/xlink" content-type="dwc:verbatimCoordinates" xlink:type="simple"><named-content content-type="geo-json" specific-use="{&#34;type&#34;:&#34;Point&#34;,&#34;coordinates&#34;:[-28.250000,64.433333]}" id="NCID0EMZCI" xlink:type="simple">64°26'N, 28°15'W</named-content></named-content>, 1162 m.</p></tp:treatment-sec><tp:treatment-sec sec-type="material" id="SECID0ERZCI"><title>Material examined.</title><p><bold>Iceland</bold> (13 specs): <named-content xmlns:xlink="http://www.w3.org/1999/xlink" content-type="dwc:institutional_code" xlink:type="simple">IINH</named-content> 38791 (3 specs), <named-content xmlns:xlink="http://www.w3.org/1999/xlink" content-type="dwc:verbatimCoordinates" xlink:type="simple"><named-content content-type="geo-json" specific-use="{&#34;type&#34;:&#34;Point&#34;,&#34;coordinates&#34;:[-28.835833,65.260167]}" id="NCID0EB1CI" xlink:type="simple">65°15.61'N, 28°50.15'W</named-content></named-content>, 1300 m, 28 Aug 1996; <named-content xmlns:xlink="http://www.w3.org/1999/xlink" content-type="dwc:institutional_code" xlink:type="simple">IINH</named-content> 38792 (8 specs), <named-content xmlns:xlink="http://www.w3.org/1999/xlink" content-type="dwc:verbatimCoordinates" xlink:type="simple"><named-content content-type="geo-json" specific-use="{&#34;type&#34;:&#34;Point&#34;,&#34;coordinates&#34;:[-29.069667,65.183500]}" id="NCID0EO1CI" xlink:type="simple">65°11.01'N, 29°04.18'W</named-content></named-content>, 1456 m, 25 Aug 1996; <named-content xmlns:xlink="http://www.w3.org/1999/xlink" content-type="dwc:institutional_code" xlink:type="simple">IINH</named-content> 38793 (2 spec. on <abbrev xmlns:xlink="http://www.w3.org/1999/xlink" xlink:title="Scanning Electron Microscope" xlink:type="simple">SEM</abbrev> stub), <named-content xmlns:xlink="http://www.w3.org/1999/xlink" content-type="dwc:verbatimCoordinates" xlink:type="simple"><named-content content-type="geo-json" specific-use="{&#34;type&#34;:&#34;Point&#34;,&#34;coordinates&#34;:[-28.281833,62.385833]}" id="NCID0E21CI" xlink:type="simple">62°23.15'N, 28°16.91'W</named-content></named-content>, 1558 m, 7 Sep 2003.</p></tp:treatment-sec><tp:treatment-sec sec-type="diagnosis" id="SECID0EA2CI"><title>Diagnosis.</title><p>Body short and cylindrical, up to 3.5 mm long. Prostomial appendages smooth, lacking spurs or basal papillae. Dorsal macrotubercles sessile, almost spherical, arranged in two transverse rows per segment, with six and seven macrotubercles each, from segment 3. Dorsum with seven additional rounded papillae per segment in mid body, arranged in seven longitudinal rows. Ventrum with up to eight papillae per seg<!--PageBreak  -->ment in mid body, arranged in six longitudinal rows and forming a V on each segment. Females with a pair of larger tubercles in chaetigers 7–9. Parapodia with one papilla on anterior surface from chaetiger 3. Acicular lobe from chaetiger 1–2. Compound chaetae, 4–8, with short blades (up to five times as long as wide), showing some intra-fascicle variation in size.</p></tp:treatment-sec><tp:treatment-sec sec-type="Reproductive features" id="SECID0EI2CI"><title>Reproductive features.</title><p>Some males filled with sperm and females with oocytes. Sexual structures of males as ventral cirri basally inflated, and with pores on ventral surface on chaetiger 6. Females with pair of oval, distally opened tubercle located ventro-laterally to parapodia on chaetigers 6–7 (Fig. <xref ref-type="fig" rid="F4">4P</xref>); in addition, ventral cirri of chaetigers 4–7 basally inflated and with ventral pores.</p></tp:treatment-sec><tp:treatment-sec sec-type="variation" id="SECID0ES2CI"><title>Variation.</title><p>Size range (type series): 2.5–3.1 mm long, 0.4 mm wide, with 17–20 chaetigers. Pigmentation absent in fixed specimens.</p></tp:treatment-sec><tp:treatment-sec sec-type="remarks" id="SECID0EX2CI"><title>Remarks.</title><p><italic><tp:taxon-name><tp:taxon-name-part taxon-name-part-type="genus" reg="Geminofilum">Geminofilum</tp:taxon-name-part><tp:taxon-name-part taxon-name-part-type="species" reg="halldori">halldori</tp:taxon-name-part></tp:taxon-name></italic> comb. n. resembles <italic><tp:taxon-name><tp:taxon-name-part taxon-name-part-type="genus" reg="Geminofilum">G.</tp:taxon-name-part><tp:taxon-name-part taxon-name-part-type="species" reg="bisphaeroserialis">bisphaeroserialis</tp:taxon-name-part></tp:taxon-name></italic> (Hartmann-Schröder, 1974), comb. n., <italic><tp:taxon-name><tp:taxon-name-part taxon-name-part-type="genus" reg="Geminofilum">G.</tp:taxon-name-part><tp:taxon-name-part taxon-name-part-type="species" reg="arctowskyensis">arctowskyensis</tp:taxon-name-part></tp:taxon-name></italic> (Hartmann-Schröder &amp; Rosenfeldt, 1988), comb. n., and <italic><tp:taxon-name><tp:taxon-name-part taxon-name-part-type="genus" reg="Geminofilum">G.</tp:taxon-name-part><tp:taxon-name-part taxon-name-part-type="species" reg="garciaalvarezi">garciaalvarezi</tp:taxon-name-part></tp:taxon-name></italic> (<xref ref-type="bibr" rid="B74">Moreira et al. 2004</xref>), comb. n. in the general appearance, number and arrangement of dorsal macrotubercles (Fig. <xref ref-type="fig" rid="F13">13A, B</xref>), and the presence of one papilla on the anterior surface of parapodia (Fig. <xref ref-type="fig" rid="F5">5G</xref>). However, they can be distinguished by the number and arrangement of dorsal and ventral papillae. <italic><tp:taxon-name><tp:taxon-name-part taxon-name-part-type="genus" reg="Geminofilum">Geminofilum</tp:taxon-name-part><tp:taxon-name-part taxon-name-part-type="species" reg="halldori">halldori</tp:taxon-name-part></tp:taxon-name></italic> comb. n. is characterised by presenting seven small and hemispherical papillae per segment from chaetiger 3 arranged in a transverse row between segments (Fig. <xref ref-type="fig" rid="F4">4O</xref>), and three in a row between parapodia (these features are not visible in Fig. <xref ref-type="fig" rid="F13">13</xref>, probably due to the contraction of animal and wrinkled epithelium). Chaetae show slight variation in size of blades within parapodia, but anterior chaetigers bear longer blades (Fig. <xref ref-type="fig" rid="F13">13E, F</xref>).</p><fig id="F13" position="float" orientation="portrait"><label>Figure 13.</label><caption><p><italic><tp:taxon-name><tp:taxon-name-part taxon-name-part-type="genus" reg="Geminofilum">Geminofilum</tp:taxon-name-part><tp:taxon-name-part taxon-name-part-type="species" reg="halldori">halldori</tp:taxon-name-part></tp:taxon-name></italic> comb. n., scanning electron micrographs (<named-content xmlns:xlink="http://www.w3.org/1999/xlink" content-type="dwc:institutional_code" xlink:type="simple">IINH</named-content> 38793). <bold>A</bold> anterior end, dorsal view <bold>B</bold> disposition of dorsal macrotubercles, anterior chaetigers <bold>C</bold> parapodium, mid-body chaetiger, ventral view <bold>E, F</bold> chaetae, mid-body chaetiger. <italic><tp:taxon-name><tp:taxon-name-part taxon-name-part-type="genus" reg="Geminofilum">Geminofilum</tp:taxon-name-part><tp:taxon-name-part taxon-name-part-type="species" reg="garciaalvarezi">garciaalvarezi</tp:taxon-name-part></tp:taxon-name></italic>, scanning electron micrographs (<named-content xmlns:xlink="http://www.w3.org/1999/xlink" content-type="dwc:institutional_code" xlink:type="simple">MNCN</named-content> 16.01/18460, NW Spain) <bold>G–I</bold> chaetae, mid-body chaetiger.</p></caption><graphic xmlns:xlink="http://www.w3.org/1999/xlink" xlink:href="zookeys-845-001-g013.jpg" position="float" orientation="portrait" xlink:type="simple" id="oo_300980.jpg"/></fig></tp:treatment-sec><tp:treatment-sec sec-type="distribution" id="SECID0EDADI"><title>Distribution.</title><p>West Iceland (<xref ref-type="bibr" rid="B72">Moreira and Parapar 2012</xref>, present study).</p></tp:treatment-sec><tp:treatment-sec sec-type="habitat" id="SECID0ENADI"><title>Habitat.</title><p>Sandy sediments, at depths of 1162–1558 m (<xref ref-type="bibr" rid="B72">Moreira and Parapar 2012</xref>, this study).</p></tp:treatment-sec><tp:treatment-sec><!--Section generated to contain objects referenced in tp:taxon-treatment.--><fig id="F4" position="float" orientation="portrait"><label>Figure 4.</label><caption><p>Stylized drawings of selected dorsal (left) and ventral (right) segments of species of <italic><tp:taxon-name><tp:taxon-name-part taxon-name-part-type="genus" reg="Clavodorum">Clavodorum</tp:taxon-name-part></tp:taxon-name></italic>, <italic><tp:taxon-name><tp:taxon-name-part taxon-name-part-type="genus" reg="Commensodorum">Commensodorum</tp:taxon-name-part></tp:taxon-name></italic>, <italic><tp:taxon-name><tp:taxon-name-part taxon-name-part-type="genus" reg="Euritmia">Euritmia</tp:taxon-name-part></tp:taxon-name></italic> and <italic><tp:taxon-name><tp:taxon-name-part taxon-name-part-type="genus" reg="Geminofilum">Geminofilum</tp:taxon-name-part></tp:taxon-name></italic> gen. n., showing number and arrangement of epithelial tubercles and papillae.</p></caption><graphic xmlns:xlink="http://www.w3.org/1999/xlink" xlink:href="zookeys-845-001-g004.jpg" position="float" orientation="portrait" xlink:type="simple" id="oo_300971.jpg"/></fig><fig id="F5" position="float" orientation="portrait"><label>Figure 5.</label><caption><p>Stylized drawings of parapodia, showing the relative position and arrangement of parapodial lobes, cirri, and papillae, in mid-body chaetigers of all sphaerodorid species reported in the North East Atlantic waters.</p></caption><graphic xmlns:xlink="http://www.w3.org/1999/xlink" xlink:href="zookeys-845-001-g005.jpg" position="float" orientation="portrait" xlink:type="simple" id="oo_300972.jpg"/></fig></tp:treatment-sec><ref-list><ref id="B74"><mixed-citation xmlns:xlink="http://www.w3.org/1999/xlink" xlink:type="simple"><person-group><name name-style="western"><surname>Moreira</surname><given-names>J</given-names></name><name name-style="western"><surname>Cacabelos</surname><given-names>E</given-names></name><name name-style="western"><surname>Troncoso</surname><given-names>JS</given-names></name></person-group> (<year>2004</year>) <article-title>A new species of <italic><tp:taxon-name><tp:taxon-name-part taxon-name-part-type="genus">Sphaerodoropsis</tp:taxon-name-part></tp:taxon-name></italic> (<tp:taxon-name><tp:taxon-name-part taxon-name-part-type="class">Polychaeta</tp:taxon-name-part></tp:taxon-name>: <tp:taxon-name><tp:taxon-name-part taxon-name-part-type="family">Sphaerodoridae</tp:taxon-name-part></tp:taxon-name>) from north-east Atlantic, with comments on other species of the genus.</article-title><source>Journal of the Marine Biological Association of the United Kingdom</source><volume>84</volume>: <fpage>95</fpage>–<lpage>1000</lpage>. <ext-link xlink:type="simple" ext-link-type="doi" xlink:href="10.1017/s002531540401029xh">https://doi.org/10.1017/s002531540401029xh</ext-link></mixed-citation></ref><ref id="B72"><mixed-citation xmlns:xlink="http://www.w3.org/1999/xlink" xlink:type="simple"><person-group><name name-style="western"><surname>Moreira</surname><given-names>J</given-names></name><name name-style="western"><surname>Parapar</surname><given-names>J</given-names></name></person-group> (<year>2012</year>) <article-title>Two new species of <italic><tp:taxon-name><tp:taxon-name-part taxon-name-part-type="genus">Sphaerodoropsis</tp:taxon-name-part></tp:taxon-name></italic> Hartman &amp; Fauchald, 1971 (<tp:taxon-name><tp:taxon-name-part taxon-name-part-type="class">Polychaeta</tp:taxon-name-part></tp:taxon-name>: <tp:taxon-name><tp:taxon-name-part taxon-name-part-type="family">Sphaerodoridae</tp:taxon-name-part></tp:taxon-name>) from Iceland (BIOICE programme).</article-title><source>Marine Biology Research</source><volume>8</volume>: <fpage>584</fpage>–<lpage>593</lpage>. <ext-link xlink:type="simple" ext-link-type="doi" xlink:href="10.1080/17451000.2011.638929">https://doi.org/10.1080/17451000.2011.638929</ext-link></mixed-citation></ref></ref-list></tp:taxon-treatment>
