# Supplementary material for: Systematic re-structure and new species of Sphaerodoridae (Annelida) after morphological revision and molecular phylogenetic analyses of the North East Atlantic fauna
Source: Zookeys. 2019 May 15;845:1–97. doi: 10.3897/zookeys.845.32428 (PMC6531415; doi:10.3897/zookeys.845.32428)
Supplement: XML Treatment for Geminofilum garciaalvarezi [file zookeys.845.32428-treatment12.xml]

<!DOCTYPE tp:taxon-treatment
  PUBLIC "-//TaxonX//DTD Taxonomic Treatment Publishing DTD v0 20100105//EN" "tax-treatment-NSO.dtd">
<tp:taxon-treatment xmlns:tp="http://www.plazi.org/taxpub"><tp:treatment-meta><kwd-group><label>Taxon classification</label><kwd><named-content xmlns:xlink="http://www.w3.org/1999/xlink" content-type="kingdom">Animalia</named-content></kwd><kwd><named-content xmlns:xlink="http://www.w3.org/1999/xlink" content-type="order">Phyllodocida</named-content></kwd><kwd><named-content xmlns:xlink="http://www.w3.org/1999/xlink" content-type="family">Sphaerodoridae</named-content></kwd></kwd-group><mixed-citation publication-type="journal"><person-group><name><surname>Capa</surname><given-names>María</given-names></name><name><surname>Nygren</surname><given-names>Arne</given-names></name><name><surname>Parapar</surname><given-names>Julio</given-names></name><name><surname>Bakken</surname><given-names>Torkild</given-names></name><name><surname>Meißner</surname><given-names>Karin</given-names></name><name><surname>Moreira</surname><given-names>Juan</given-names></name></person-group><article-title>Systematic re-structure and new species of <tp:taxon-name><tp:taxon-name-part taxon-name-part-type="family">Sphaerodoridae</tp:taxon-name-part></tp:taxon-name> (<tp:taxon-name><tp:taxon-name-part taxon-name-part-type="phylum">Annelida</tp:taxon-name-part></tp:taxon-name>) after morphological revision and molecular phylogenetic analyses of the North East Atlantic fauna</article-title><source>Zookeys</source><day>15</day><month>5</month><year>2019</year><volume>845</volume><fpage>1</fpage><lpage>97</lpage><pub-id pub-id-type="doi">10.3897/zookeys.845.32428</pub-id></mixed-citation></tp:treatment-meta><tp:nomenclature><tp:taxon-name>
              <tp:taxon-name-part taxon-name-part-type="genus" reg="Geminofilum">Geminofilum</tp:taxon-name-part>
              <tp:taxon-name-part taxon-name-part-type="species" reg="garciaalvarezi">garciaalvarezi</tp:taxon-name-part>
            </tp:taxon-name><tp:taxon-authority>(Moreira, Cacabelos &amp; Troncoso, 2004)</tp:taxon-authority><tp:taxon-status xmlns:xlink="http://www.w3.org/1999/xlink" xlink:type="simple">comb. n.</tp:taxon-status><xref ref-type="fig" rid="F4">Figs 4Q, R</xref><xref ref-type="fig" rid="F5">, 5H</xref><xref ref-type="fig" rid="F13">, 13G–I</xref><tp:nomenclature-citation-list><tp:nomenclature-citation><tp:taxon-name>
                  <tp:taxon-name-part taxon-name-part-type="genus" reg="Sphaerodoropsis">Sphaerodoropsis</tp:taxon-name-part>
                  <tp:taxon-name-part taxon-name-part-type="species" reg="garciaalvarezi">garciaalvarezi</tp:taxon-name-part>
                </tp:taxon-name><comment>Moreira, Cacabelos &amp; Troncoso, 2004: 995–999, figs 1–3, 4A, D.</comment></tp:nomenclature-citation></tp:nomenclature-citation-list></tp:nomenclature><tp:treatment-sec sec-type="type locality" id="SECID0EVCDI"><title>Type locality.</title><p>Ensenada de Baiona, NW Iberian Peninsula, <named-content xmlns:xlink="http://www.w3.org/1999/xlink" content-type="dwc:verbatimCoordinates" xlink:type="simple"><named-content content-type="geo-json" specific-use="{&#34;type&#34;:&#34;Point&#34;,&#34;coordinates&#34;:[-8.837500,42.147167]}" id="NCID0E5CDI" xlink:type="simple">42°08.83'N, 8°50.25'W</named-content></named-content>, 7 m.</p></tp:treatment-sec><tp:treatment-sec sec-type="material" id="SECID0EDDDI"><title>Material examined.</title><p>(2 specs) <bold>NW Spain</bold>: <named-content xmlns:xlink="http://www.w3.org/1999/xlink" content-type="dwc:institutional_code" xlink:type="simple">MNCN</named-content> 16.01/18460 (2 specs, on <abbrev xmlns:xlink="http://www.w3.org/1999/xlink" xlink:title="Scanning Electron Microscope" xlink:type="simple">SEM</abbrev> stub), Ría de Ferrol, <named-content xmlns:xlink="http://www.w3.org/1999/xlink" content-type="dwc:verbatimCoordinates" xlink:type="simple"><named-content content-type="geo-json" specific-use="{&#34;type&#34;:&#34;Point&#34;,&#34;coordinates&#34;:[-43.464667,8.239500]}" id="NCID0ETDDI" xlink:type="simple">08°14.37'N, 43°27.88'W</named-content></named-content>, 15 m, 19 Jul 2010.</p></tp:treatment-sec><tp:treatment-sec sec-type="diagnosis" id="SECID0EYDDI"><title>Diagnosis.</title><p>Body short and cylindrical, up to 2.5 mm long. Head appendages short, smooth, lacking spurs or basal papillae. Median antenna shorter than lateral antennae and palps. Antenniform papillae absent. Dorsal macrotubercles sessile, almost spherical, arranged in two transverse rows per segment, with six and seven macrotubercles each in midbody segments. Additional five papillae, hemispherical and small, per <!--PageBreak  -->segment. Ventrum with six papillae per segment, hemispherical and small, arranged in a V-shape. Parapodia with one papilla on anterior surface. Acicular lobe from chaetiger 2, digitiform. Ventral cirri digitiform reaching acicular lobe tip. Compound chaetae (3–6) with short blades (up to five times as long as wide); all similar. Females with large tubercle near ventral edge of parapodia of chaetiger 6 and inflated ventral cirri of chaetigers 4–7. Males with a pair of oval tubercles, ventral cirri of chaetiger 6 also basally inflated.</p></tp:treatment-sec><tp:treatment-sec sec-type="remarks" id="SECID0EAEDI"><title>Remarks.</title><p>The recent description of this species is complete and re-examination of material, even under the <abbrev xmlns:xlink="http://www.w3.org/1999/xlink" xlink:title="Scanning Electron Microscope" xlink:type="simple">SEM</abbrev> did not provide further information about morphological features. Range of variation among chaetae of different specimens and segments show moderate variation and all studied blades range between 3–5 times as long as wide, are unidentate, and finely serrated (Fig. <xref ref-type="fig" rid="F13">13G–I</xref>). <italic><tp:taxon-name><tp:taxon-name-part taxon-name-part-type="genus" reg="Geminofilum">Geminofilum</tp:taxon-name-part><tp:taxon-name-part taxon-name-part-type="species" reg="garciaalvarezi">garciaalvarezi</tp:taxon-name-part></tp:taxon-name></italic>&amp;nbsp;comb. n. <!--PageBreak  -->is similar to <italic><tp:taxon-name><tp:taxon-name-part taxon-name-part-type="genus" reg="Geminofilum">G.</tp:taxon-name-part><tp:taxon-name-part taxon-name-part-type="species" reg="bisphaeroserialis">bisphaeroserialis</tp:taxon-name-part></tp:taxon-name></italic> (Hartmann-Schröder, 1974), comb. n. (South Africa), <italic><tp:taxon-name><tp:taxon-name-part taxon-name-part-type="genus" reg="Geminofilum">G.</tp:taxon-name-part><tp:taxon-name-part taxon-name-part-type="species" reg="arctowskyensis">arctowskyensis</tp:taxon-name-part></tp:taxon-name></italic> (Hartmann-Schröder &amp; Rosenfeldt, 1988), comb. n. (Antarctica), and <italic><tp:taxon-name><tp:taxon-name-part taxon-name-part-type="genus" reg="Geminofilum">G.</tp:taxon-name-part><tp:taxon-name-part taxon-name-part-type="species" reg="halldori">halldori</tp:taxon-name-part></tp:taxon-name></italic> (Moreira &amp; Parapar, 2012), comb. n. (Iceland) but they can be distinguished according to the number and arrangement of ventral papillae (<xref ref-type="bibr" rid="B74">Moreira et al. 2004</xref>, <xref ref-type="bibr" rid="B72">Moreira and Parapar 2012</xref>).</p></tp:treatment-sec><tp:treatment-sec sec-type="distribution" id="SECID0EAGDI"><title>Distribution.</title><p>NW Iberian Peninsula (<xref ref-type="bibr" rid="B74">Moreira et al. 2004</xref>, <xref ref-type="bibr" rid="B15">Cacabelos et al. 2008</xref>).</p></tp:treatment-sec><tp:treatment-sec sec-type="habitat" id="SECID0EOGDI"><title>Habitat.</title><p>From gravel to muddy sand and sandy mud and seagrass (<italic><tp:taxon-name><tp:taxon-name-part taxon-name-part-type="genus" reg="Zostera">Zostera</tp:taxon-name-part><tp:taxon-name-part taxon-name-part-type="species" reg="marina">marina</tp:taxon-name-part></tp:taxon-name></italic> L.), 7–28 m depth (<xref ref-type="bibr" rid="B74">Moreira et al. 2004</xref>, <xref ref-type="bibr" rid="B15">Cacabelos et al. 2008</xref>).</p></tp:treatment-sec><tp:treatment-sec><!--Section generated to contain objects referenced in tp:taxon-treatment.--><fig id="F4" position="float" orientation="portrait"><label>Figure 4.</label><caption><p>Stylized drawings of selected dorsal (left) and ventral (right) segments of species of <italic><tp:taxon-name><tp:taxon-name-part taxon-name-part-type="genus" reg="Clavodorum">Clavodorum</tp:taxon-name-part></tp:taxon-name></italic>, <italic><tp:taxon-name><tp:taxon-name-part taxon-name-part-type="genus" reg="Commensodorum">Commensodorum</tp:taxon-name-part></tp:taxon-name></italic>, <italic><tp:taxon-name><tp:taxon-name-part taxon-name-part-type="genus" reg="Euritmia">Euritmia</tp:taxon-name-part></tp:taxon-name></italic> and <italic><tp:taxon-name><tp:taxon-name-part taxon-name-part-type="genus" reg="Geminofilum">Geminofilum</tp:taxon-name-part></tp:taxon-name></italic> gen. n., showing number and arrangement of epithelial tubercles and papillae.</p></caption><graphic xmlns:xlink="http://www.w3.org/1999/xlink" xlink:href="zookeys-845-001-g004.jpg" position="float" orientation="portrait" xlink:type="simple" id="oo_300971.jpg"/></fig><fig id="F5" position="float" orientation="portrait"><label>Figure 5.</label><caption><p>Stylized drawings of parapodia, showing the relative position and arrangement of parapodial lobes, cirri, and papillae, in mid-body chaetigers of all sphaerodorid species reported in the North East Atlantic waters.</p></caption><graphic xmlns:xlink="http://www.w3.org/1999/xlink" xlink:href="zookeys-845-001-g005.jpg" position="float" orientation="portrait" xlink:type="simple" id="oo_300972.jpg"/></fig><fig id="F13" position="float" orientation="portrait"><label>Figure 13.</label><caption><p><italic><tp:taxon-name><tp:taxon-name-part taxon-name-part-type="genus" reg="Geminofilum">Geminofilum</tp:taxon-name-part><tp:taxon-name-part taxon-name-part-type="species" reg="halldori">halldori</tp:taxon-name-part></tp:taxon-name></italic> comb. n., scanning electron micrographs (<named-content xmlns:xlink="http://www.w3.org/1999/xlink" content-type="dwc:institutional_code" xlink:type="simple">IINH</named-content> 38793). <bold>A</bold> anterior end, dorsal view <bold>B</bold> disposition of dorsal macrotubercles, anterior chaetigers <bold>C</bold> parapodium, mid-body chaetiger, ventral view <bold>E, F</bold> chaetae, mid-body chaetiger. <italic><tp:taxon-name><tp:taxon-name-part taxon-name-part-type="genus" reg="Geminofilum">Geminofilum</tp:taxon-name-part><tp:taxon-name-part taxon-name-part-type="species" reg="garciaalvarezi">garciaalvarezi</tp:taxon-name-part></tp:taxon-name></italic>, scanning electron micrographs (<named-content xmlns:xlink="http://www.w3.org/1999/xlink" content-type="dwc:institutional_code" xlink:type="simple">MNCN</named-content> 16.01/18460, NW Spain) <bold>G–I</bold> chaetae, mid-body chaetiger.</p></caption><graphic xmlns:xlink="http://www.w3.org/1999/xlink" xlink:href="zookeys-845-001-g013.jpg" position="float" orientation="portrait" xlink:type="simple" id="oo_300980.jpg"/></fig></tp:treatment-sec><ref-list><ref id="B74"><mixed-citation xmlns:xlink="http://www.w3.org/1999/xlink" xlink:type="simple"><person-group><name name-style="western"><surname>Moreira</surname><given-names>J</given-names></name><name name-style="western"><surname>Cacabelos</surname><given-names>E</given-names></name><name name-style="western"><surname>Troncoso</surname><given-names>JS</given-names></name></person-group> (<year>2004</year>) <article-title>A new species of <italic><tp:taxon-name><tp:taxon-name-part taxon-name-part-type="genus">Sphaerodoropsis</tp:taxon-name-part></tp:taxon-name></italic> (<tp:taxon-name><tp:taxon-name-part taxon-name-part-type="class">Polychaeta</tp:taxon-name-part></tp:taxon-name>: <tp:taxon-name><tp:taxon-name-part taxon-name-part-type="family">Sphaerodoridae</tp:taxon-name-part></tp:taxon-name>) from north-east Atlantic, with comments on other species of the genus.</article-title><source>Journal of the Marine Biological Association of the United Kingdom</source><volume>84</volume>: <fpage>95</fpage>–<lpage>1000</lpage>. <ext-link xlink:type="simple" ext-link-type="doi" xlink:href="10.1017/s002531540401029xh">https://doi.org/10.1017/s002531540401029xh</ext-link></mixed-citation></ref><ref id="B72"><mixed-citation xmlns:xlink="http://www.w3.org/1999/xlink" xlink:type="simple"><person-group><name name-style="western"><surname>Moreira</surname><given-names>J</given-names></name><name name-style="western"><surname>Parapar</surname><given-names>J</given-names></name></person-group> (<year>2012</year>) <article-title>Two new species of <italic><tp:taxon-name><tp:taxon-name-part taxon-name-part-type="genus">Sphaerodoropsis</tp:taxon-name-part></tp:taxon-name></italic> Hartman &amp; Fauchald, 1971 (<tp:taxon-name><tp:taxon-name-part taxon-name-part-type="class">Polychaeta</tp:taxon-name-part></tp:taxon-name>: <tp:taxon-name><tp:taxon-name-part taxon-name-part-type="family">Sphaerodoridae</tp:taxon-name-part></tp:taxon-name>) from Iceland (BIOICE programme).</article-title><source>Marine Biology Research</source><volume>8</volume>: <fpage>584</fpage>–<lpage>593</lpage>. <ext-link xlink:type="simple" ext-link-type="doi" xlink:href="10.1080/17451000.2011.638929">https://doi.org/10.1080/17451000.2011.638929</ext-link></mixed-citation></ref><ref id="B15"><mixed-citation xmlns:xlink="http://www.w3.org/1999/xlink" xlink:type="simple"><person-group><name name-style="western"><surname>Cacabelos</surname><given-names>E</given-names></name><name name-style="western"><surname>Moreira</surname><given-names>J</given-names></name><name name-style="western"><surname>Troncoso</surname><given-names>JS</given-names></name></person-group> (<year>2008</year>) <article-title>Distribution of <tp:taxon-name><tp:taxon-name-part taxon-name-part-type="class">Polychaeta</tp:taxon-name-part></tp:taxon-name> in soft-bottoms of a Galician ria (NW Spain).</article-title><source>Scientia Marina</source><volume>72</volume>: <fpage>655</fpage>–<lpage>667</lpage>. <ext-link xlink:type="simple" ext-link-type="doi" xlink:href="10.3989/scimar.2008.72n4655">https://doi.org/10.3989/scimar.2008.72n4655</ext-link></mixed-citation></ref></ref-list></tp:taxon-treatment>
