# Supplementary material for: Systematic re-structure and new species of Sphaerodoridae (Annelida) after morphological revision and molecular phylogenetic analyses of the North East Atlantic fauna
Source: Zookeys. 2019 May 15;845:1–97. doi: 10.3897/zookeys.845.32428 (PMC6531415; doi:10.3897/zookeys.845.32428)
Supplement: XML Treatment for Sphaerephesia [file zookeys.845.32428-treatment13.xml]

<!DOCTYPE tp:taxon-treatment
  PUBLIC "-//TaxonX//DTD Taxonomic Treatment Publishing DTD v0 20100105//EN" "tax-treatment-NSO.dtd">
<tp:taxon-treatment xmlns:tp="http://www.plazi.org/taxpub"><tp:treatment-meta><kwd-group><label>Taxon classification</label><kwd><named-content xmlns:xlink="http://www.w3.org/1999/xlink" content-type="kingdom">Animalia</named-content></kwd><kwd><named-content xmlns:xlink="http://www.w3.org/1999/xlink" content-type="order">Phyllodocida</named-content></kwd><kwd><named-content xmlns:xlink="http://www.w3.org/1999/xlink" content-type="family">Sphaerodoridae</named-content></kwd></kwd-group><mixed-citation publication-type="journal"><person-group><name><surname>Capa</surname><given-names>María</given-names></name><name><surname>Nygren</surname><given-names>Arne</given-names></name><name><surname>Parapar</surname><given-names>Julio</given-names></name><name><surname>Bakken</surname><given-names>Torkild</given-names></name><name><surname>Meißner</surname><given-names>Karin</given-names></name><name><surname>Moreira</surname><given-names>Juan</given-names></name></person-group><article-title>Systematic re-structure and new species of <tp:taxon-name><tp:taxon-name-part taxon-name-part-type="family">Sphaerodoridae</tp:taxon-name-part></tp:taxon-name> (<tp:taxon-name><tp:taxon-name-part taxon-name-part-type="phylum">Annelida</tp:taxon-name-part></tp:taxon-name>) after morphological revision and molecular phylogenetic analyses of the North East Atlantic fauna</article-title><source>Zookeys</source><day>15</day><month>5</month><year>2019</year><volume>845</volume><fpage>1</fpage><lpage>97</lpage><pub-id pub-id-type="doi">10.3897/zookeys.845.32428</pub-id></mixed-citation></tp:treatment-meta><tp:nomenclature><tp:taxon-name>
              <tp:taxon-name-part taxon-name-part-type="genus" reg="Sphaerephesia">Sphaerephesia</tp:taxon-name-part>
            </tp:taxon-name><tp:taxon-authority>Fauchald, 1972, emended</tp:taxon-authority><tp:nomenclature-citation-list><tp:nomenclature-citation><tp:taxon-name>
                  <tp:taxon-name-part taxon-name-part-type="genus" reg="Sphaerodoropsis">Sphaerodoropsis</tp:taxon-name-part>
                </tp:taxon-name><comment>Hartman &amp; Fauchald, 1971: 69 (in part); <xref ref-type="bibr" rid="B31">Fauchald 1974</xref>: 261 (in part); <xref ref-type="bibr" rid="B13">Borowski 1994</xref>: 23 (in part); <xref ref-type="bibr" rid="B69">Moreira 2012</xref>: 30 (in part); <xref ref-type="bibr" rid="B19">Capa et al. 2014</xref>: 18 (in part).</comment></tp:nomenclature-citation><tp:nomenclature-citation><tp:taxon-name>
                  <tp:taxon-name-part taxon-name-part-type="genus" reg="Sphaerephesia">Sphaerephesia</tp:taxon-name-part>
                </tp:taxon-name><comment>Fauchald, 1972: 197 (in part); <xref ref-type="bibr" rid="B31">Fauchald 1974</xref>: 271 (in part); <xref ref-type="bibr" rid="B20">Capa and Bakken 2015</xref>: 238 (in part), <xref ref-type="bibr" rid="B21">Capa et al. 2016b</xref>: 14 (in part).</comment></tp:nomenclature-citation></tp:nomenclature-citation-list></tp:nomenclature><tp:treatment-sec sec-type="type species" id="SECID0EXJDI"><title>Type species.</title><p><italic><tp:taxon-name><tp:taxon-name-part taxon-name-part-type="genus" reg="Sphaerephesia">Sphaerephesia</tp:taxon-name-part><tp:taxon-name-part taxon-name-part-type="species" reg="longisetis">longisetis</tp:taxon-name-part></tp:taxon-name></italic> Fauchald, 1972.</p></tp:treatment-sec><tp:treatment-sec sec-type="diagnosis" id="SECID0EIKDI"><title>Diagnosis.</title><p>Body generally short and ellipsoid, some species slender. Head with short appendages, with or without spurs or basal papillae; antenniform papillae absent or present. Four longitudinal rows of dorsal macrotubercles, one transverse row per segment. Macrotubercles sessile, spherical or hemispherical, pear-shaped or with terminal papilla. Microtubercles (small tubercles with a collar and terminal papillae) absent. Additional papillae over body surface and parapodia. Parapodia with cylindrical or pear-shaped ventral cirri, not surpassing the tip of acicular lobe. Stout hooks in anterior chaetigers absent. All chaetae compound.</p></tp:treatment-sec><tp:treatment-sec sec-type="remarks" id="SECID0ENKDI"><title>Remarks.</title><p><italic><tp:taxon-name><tp:taxon-name-part taxon-name-part-type="genus" reg="Sphaerephesia">Sphaerephesia</tp:taxon-name-part></tp:taxon-name></italic> has been, up to know, diagnosed by the presence of terminal papillae on dorsal macrotubercles (e.g., <xref ref-type="bibr" rid="B30">Fauchald 1972</xref>, <xref ref-type="bibr" rid="B31">1974</xref>, <xref ref-type="bibr" rid="B19">Capa et al. 2014</xref>). These papillae are not discrete nor separated by a constriction. Instead, they appear to be as a continuous thinner tip of the tubercles, in most cases. The most conspicuous example of well-developed terminal papillae is the recently described <italic><tp:taxon-name><tp:taxon-name-part taxon-name-part-type="genus" reg="Sphaerephesia">Sphaerephesia</tp:taxon-name-part><tp:taxon-name-part taxon-name-part-type="species" reg="amphorata">amphorata</tp:taxon-name-part></tp:taxon-name></italic> Capa, Osborn &amp; Bakken, 2016. There were nine species considered within this genus (<xref ref-type="bibr" rid="B21">Capa et al. 2016b</xref>). Some members of <italic><tp:taxon-name><tp:taxon-name-part taxon-name-part-type="genus" reg="Sphaerodoropsis">Sphaerodoropsis</tp:taxon-name-part></tp:taxon-name></italic> (prior to this study) present pear-shaped macrotubercles on some dorsal tubercles, or even with subtle terminal papillae. It was previously indicated that the validity of both genera and their boundaries are unclear and require assessment (<xref ref-type="bibr" rid="B20">Capa and Bakken 2015</xref>, <xref ref-type="bibr" rid="B21">Capa et al. 2016b</xref>). Analyses of molecular data in this study recover <italic><tp:taxon-name><tp:taxon-name-part taxon-name-part-type="genus" reg="Sphaerephesia">Sphaerephesia</tp:taxon-name-part></tp:taxon-name></italic> and members of <italic><tp:taxon-name><tp:taxon-name-part taxon-name-part-type="genus" reg="Sphaerodoropsis">Sphaerodoropsis</tp:taxon-name-part></tp:taxon-name></italic> Group 1 (<xref ref-type="bibr" rid="B13">Borowski 1994</xref>) both paraphyletic and together forming Clade 1 (Fig. <xref ref-type="fig" rid="F1">1</xref>). We are proposing the transfer of members of <italic><tp:taxon-name><tp:taxon-name-part taxon-name-part-type="genus" reg="Sphaerodoropsis">Sphaerodoropsis</tp:taxon-name-part></tp:taxon-name></italic> group 1 to <italic><tp:taxon-name><tp:taxon-name-part taxon-name-part-type="genus" reg="Sphaerephesia">Sphaerephesia</tp:taxon-name-part></tp:taxon-name></italic> and expanding the diagnosis of the latter to incorporate those sphaerodorids with four longitudinal rows of sessile macrotubercles, regardless their shape (hemispherical, spherical, pear-shaped or with terminal papilla). Members of <!--PageBreak  --><italic><tp:taxon-name><tp:taxon-name-part taxon-name-part-type="genus" reg="Sphaerephesia">Sphaerephesia</tp:taxon-name-part></tp:taxon-name></italic> were described lacking antenniform papillae and with four longitudinal rows of dorsal macrotubercles. However, there are congeners presenting antenniform papillae. <italic><tp:taxon-name><tp:taxon-name-part taxon-name-part-type="genus" reg="Sphaerephesia">Sphaerephesia</tp:taxon-name-part><tp:taxon-name-part taxon-name-part-type="species" reg="gesae">gesae</tp:taxon-name-part></tp:taxon-name></italic> Moreira &amp; Parapar, 2011, provided with eight longitudinal rows of macrotubercles, needs validation and it is for the time being considered with an uncertain position.</p><p>The species included in the genus after this study are:</p><p><italic><tp:taxon-name><tp:taxon-name-part taxon-name-part-type="genus" reg="Sphaerephesia">Sphaerephesia</tp:taxon-name-part><tp:taxon-name-part taxon-name-part-type="species" reg="amphorata">amphorata</tp:taxon-name-part></tp:taxon-name></italic> Capa, Osborn &amp; Bakken, 2016</p><p>Type locality: North Carolina, USA, 640 m.</p><p><italic><tp:taxon-name><tp:taxon-name-part taxon-name-part-type="genus" reg="Sphaerephesia">Sphaerephesia</tp:taxon-name-part><tp:taxon-name-part taxon-name-part-type="species" reg="anae">anae</tp:taxon-name-part></tp:taxon-name></italic> (Aguado &amp; Rouse, 2006), comb. n.</p><p>Type locality: Pacific Antarctic Ridge, 2216–2334 m.</p><p><italic><tp:taxon-name><tp:taxon-name-part taxon-name-part-type="genus" reg="Sphaerephesia">Sphaerephesia</tp:taxon-name-part><tp:taxon-name-part taxon-name-part-type="species" reg="artabrensis">artabrensis</tp:taxon-name-part></tp:taxon-name></italic> (Moreira &amp; Parapar, 2007), comb. n.</p><p>Type locality: Artabro Gulf, NW Iberian Peninsula, 209 m.</p><p><italic><tp:taxon-name><tp:taxon-name-part taxon-name-part-type="genus" reg="Sphaerephesia">Sphaerephesia</tp:taxon-name-part><tp:taxon-name-part taxon-name-part-type="species" reg="biserialis">biserialis</tp:taxon-name-part></tp:taxon-name></italic> (Berkeley &amp; Berkeley, 1944), comb. n.</p><p>Type locality: Dease Strait, northern Canadian Arctic, 82 m.</p><p><italic><tp:taxon-name><tp:taxon-name-part taxon-name-part-type="genus" reg="Sphaerephesia">Sphaerephesia</tp:taxon-name-part><tp:taxon-name-part taxon-name-part-type="species" reg="chilensis">chilensis</tp:taxon-name-part></tp:taxon-name></italic> Fauchald, 1974</p><p>Type locality: Seno and Estero de Reloncaví, Chile, intertidal to 80 m.</p><p><italic><tp:taxon-name><tp:taxon-name-part taxon-name-part-type="genus" reg="Sphaerephesia">Sphaerephesia</tp:taxon-name-part><tp:taxon-name-part taxon-name-part-type="species" reg="corrugata">corrugata</tp:taxon-name-part></tp:taxon-name></italic> (Hartman &amp; Fauchald, 1971), comb. n.</p><p>Type locality: Off New England, USA, 400–1500 m.</p><p><italic><tp:taxon-name><tp:taxon-name-part taxon-name-part-type="genus" reg="Sphaerephesia">Sphaerephesia</tp:taxon-name-part><tp:taxon-name-part taxon-name-part-type="species" reg="discolis">discolis</tp:taxon-name-part></tp:taxon-name></italic> (Borowski, 1994), comb. n.</p><p>Type locality: Peru Basin, 4152 m.</p><p><italic><tp:taxon-name><tp:taxon-name-part taxon-name-part-type="genus" reg="Sphaerephesia">Sphaerephesia</tp:taxon-name-part><tp:taxon-name-part taxon-name-part-type="species" reg="elegans">elegans</tp:taxon-name-part></tp:taxon-name></italic> (Hartman &amp; Fauchald, 1971), comb. n.</p><p>Type locality: Off Brazil, 3730–3783 m.</p><p><italic><tp:taxon-name><tp:taxon-name-part taxon-name-part-type="genus" reg="Sphaerephesia">Sphaerephesia</tp:taxon-name-part><tp:taxon-name-part taxon-name-part-type="species" reg="exmouthensis">exmouthensis</tp:taxon-name-part></tp:taxon-name></italic> (Hartmann-Schröder, 1981), comb. n. Type locality: Exmouth, Western Australia, ? intertidal.</p><p><italic><tp:taxon-name><tp:taxon-name-part taxon-name-part-type="genus" reg="Sphaerephesia">Sphaerephesia</tp:taxon-name-part><tp:taxon-name-part taxon-name-part-type="species" reg="fauchaldi">fauchaldi</tp:taxon-name-part></tp:taxon-name></italic> Kudenov, 1987</p><p>Type locality: Florida, Gulf of Mexico, 54 m.</p><p><italic><tp:taxon-name><tp:taxon-name-part taxon-name-part-type="genus" reg="Sphaerephesia">Sphaerephesia</tp:taxon-name-part><tp:taxon-name-part taxon-name-part-type="species" reg="furca">furca</tp:taxon-name-part></tp:taxon-name></italic> (Fauchald, 1974), comb. n.</p><p>Type locality: Chile-Peru Trench, Peru, 1296–1317 m.</p><p><italic><tp:taxon-name><tp:taxon-name-part taxon-name-part-type="genus" reg="Sphaerephesia">Sphaerephesia</tp:taxon-name-part><tp:taxon-name-part taxon-name-part-type="species" reg="gesae">gesae</tp:taxon-name-part></tp:taxon-name></italic> Moreira &amp; Parapar, 2011.</p><p>Type locality: Bellingshausen Sea, Antarctica, 612–620 m.</p><p><italic><tp:taxon-name><tp:taxon-name-part taxon-name-part-type="genus" reg="Sphaerephesia">Sphaerephesia</tp:taxon-name-part><tp:taxon-name-part taxon-name-part-type="species" reg="hutchingsae">hutchingsae</tp:taxon-name-part></tp:taxon-name></italic> Capa &amp; Bakken, 2015</p><p>Type locality: East of Malabar, Sydney, Australia, 82 m.</p><p><italic><tp:taxon-name><tp:taxon-name-part taxon-name-part-type="genus" reg="Sphaerephesia">Sphaerephesia</tp:taxon-name-part><tp:taxon-name-part taxon-name-part-type="species" reg="kitazatoi">kitazatoi</tp:taxon-name-part></tp:taxon-name></italic> (Shimabukuro et <abbrev xmlns:xlink="http://www.w3.org/1999/xlink" xlink:title="acicular lobe" id="ABBRID0E5TDI" xlink:type="simple">al</abbrev>., 2017), comb. n.</p><p>Type locality: São Paulo Ridge, South Atlantic, 4204 m.</p><p><italic><tp:taxon-name><tp:taxon-name-part taxon-name-part-type="genus" reg="Sphaerephesia">Sphaerephesia</tp:taxon-name-part><tp:taxon-name-part taxon-name-part-type="species" reg="laevis">laevis</tp:taxon-name-part></tp:taxon-name></italic> (Fauchald, 1974), comb. n.</p><p>Type locality: Chile-Peru Trench, Peru, 1296–1317 m.</p><p><italic><tp:taxon-name><tp:taxon-name-part taxon-name-part-type="genus" reg="Sphaerephesia">Sphaerephesia</tp:taxon-name-part><tp:taxon-name-part taxon-name-part-type="species" reg="laureci">laureci</tp:taxon-name-part></tp:taxon-name></italic> (Desbruyères, 1980), comb. n.</p><p>Type locality: Terrasse de Meriadzek, Bay of Biscay, 2325 m.</p><p>? <italic><tp:taxon-name><tp:taxon-name-part taxon-name-part-type="genus" reg="Sphaerephesia">Sphaerephesia</tp:taxon-name-part><tp:taxon-name-part taxon-name-part-type="species" reg="longesetosa">longesetosa</tp:taxon-name-part></tp:taxon-name></italic> (Averincev, 1972), comb. n. (incertae sedis)</p><p>Type locality: Antarctica, 1000 m.</p><p><italic><tp:taxon-name><tp:taxon-name-part taxon-name-part-type="genus" reg="Sphaerephesia">Sphaerephesia</tp:taxon-name-part><tp:taxon-name-part taxon-name-part-type="species" reg="longipalpa">longipalpa</tp:taxon-name-part></tp:taxon-name></italic> (Hartman &amp; Fauchald, 1971), comb. n.</p><p>Type locality: Off Bermuda, NW Atlantic, 1700 m.</p><p><!--PageBreak  --><italic><tp:taxon-name><tp:taxon-name-part taxon-name-part-type="genus" reg="Sphaerephesia">Sphaerephesia</tp:taxon-name-part><tp:taxon-name-part taxon-name-part-type="species" reg="longipapillata">longipapillata</tp:taxon-name-part></tp:taxon-name></italic> (Desbruyères, 1980), comb. n.</p><p>Type locality: Bay of Biscay, 4150 m.</p><p><italic><tp:taxon-name><tp:taxon-name-part taxon-name-part-type="genus" reg="Sphaerephesia">Sphaerephesia</tp:taxon-name-part><tp:taxon-name-part taxon-name-part-type="species" reg="longiparapodium">longiparapodium</tp:taxon-name-part></tp:taxon-name></italic> (Katzmann, 1973), comb. n.</p><p>Type locality: Adriatic Sea, 20–60 m.</p><p><italic><tp:taxon-name><tp:taxon-name-part taxon-name-part-type="genus" reg="Sphaerephesia">Sphaerephesia</tp:taxon-name-part><tp:taxon-name-part taxon-name-part-type="species" reg="longisetis">longisetis</tp:taxon-name-part></tp:taxon-name></italic> Fauchald, 1972</p><p>Type locality: Baja California, 957 m.</p><p><italic><tp:taxon-name><tp:taxon-name-part taxon-name-part-type="genus" reg="Sphaerephesia">Sphaerephesia</tp:taxon-name-part><tp:taxon-name-part taxon-name-part-type="species" reg="malayana">malayana</tp:taxon-name-part></tp:taxon-name></italic> (Augener, 1933), comb. n.</p><p>Type locality: Banda, Indonesia, unknown depth.</p><p><italic><tp:taxon-name><tp:taxon-name-part taxon-name-part-type="genus" reg="Sphaerephesia">Sphaerephesia</tp:taxon-name-part><tp:taxon-name-part taxon-name-part-type="species" reg="mamalaensis">mamalaensis</tp:taxon-name-part></tp:taxon-name></italic> Magalhães, Bailey-Brock &amp; Barrett, 2011</p><p>Type locality: Oahu Island, Hawaii, 68 m.</p><p><italic><tp:taxon-name><tp:taxon-name-part taxon-name-part-type="genus" reg="Sphaerephesia">Sphaerephesia</tp:taxon-name-part><tp:taxon-name-part taxon-name-part-type="species" reg="martinae">martinae</tp:taxon-name-part></tp:taxon-name></italic> (Desbruyères, 1980), comb. n.</p><p>Type locality: Banc Le Danois, Bay of Biscay, 1913 m.</p><p><italic><tp:taxon-name><tp:taxon-name-part taxon-name-part-type="genus" reg="Sphaerephesia">Sphaerephesia</tp:taxon-name-part><tp:taxon-name-part taxon-name-part-type="species" reg="parva">parva</tp:taxon-name-part></tp:taxon-name></italic> (Ehlers, 1913), comb. n.</p><p>Type locality: Eastern Antarctica, 380–3423 m.</p><p><italic><tp:taxon-name><tp:taxon-name-part taxon-name-part-type="genus" reg="Sphaerephesia">Sphaerephesia</tp:taxon-name-part><tp:taxon-name-part taxon-name-part-type="species" reg="philippi">philippi</tp:taxon-name-part></tp:taxon-name></italic> (Fauvel, 1911), comb. n.</p><p>Type locality: Kara Sea, Artic Ocean, 220 m.</p><p><italic><tp:taxon-name><tp:taxon-name-part taxon-name-part-type="genus" reg="Sphaerephesia">Sphaerephesia</tp:taxon-name-part><tp:taxon-name-part taxon-name-part-type="species" reg="protuberanca">protuberanca</tp:taxon-name-part></tp:taxon-name></italic> (Böggemann, 2009), comb. n.</p><p>Type locality: Guinea Basin, South Atlantic, 5048–5443 m.</p><p><italic><tp:taxon-name><tp:taxon-name-part taxon-name-part-type="genus" reg="Sphaerephesia">Sphaerephesia</tp:taxon-name-part><tp:taxon-name-part taxon-name-part-type="species" reg="regularis">regularis</tp:taxon-name-part></tp:taxon-name></italic> Böggemann, 2009</p><p>Type locality: Guinea and Angola basins, South Atlantic, 5048–5051 m.</p><p><italic><tp:taxon-name><tp:taxon-name-part taxon-name-part-type="genus" reg="Sphaerephesia">Sphaerephesia</tp:taxon-name-part><tp:taxon-name-part taxon-name-part-type="species" reg="sibuetae">sibuetae</tp:taxon-name-part></tp:taxon-name></italic> (Desbruyères, 1980), comb. n.</p><p>Type locality: Banc Le Danois, Bay of Biscay, 1913 m.</p><p><italic><tp:taxon-name><tp:taxon-name-part taxon-name-part-type="genus" reg="Sphaerephesia">Sphaerephesia</tp:taxon-name-part><tp:taxon-name-part taxon-name-part-type="species" reg="similisetis">similisetis</tp:taxon-name-part></tp:taxon-name></italic> Fauchald, 1972.</p><p>Type locality: Baja California, 461 m.</p><p><italic><tp:taxon-name><tp:taxon-name-part taxon-name-part-type="genus" reg="Sphaerephesia">Sphaerephesia</tp:taxon-name-part><tp:taxon-name-part taxon-name-part-type="species" reg="stellifer">stellifer</tp:taxon-name-part></tp:taxon-name></italic> (Aguirrerezabalaga &amp; Ceberio, 2005), comb. n.</p><p>Type locality: Capbreton Canyon, Bay of Biscay, 990–1040 m.</p><p>? <italic><tp:taxon-name><tp:taxon-name-part taxon-name-part-type="genus" reg="Sphaerephesia">Sphaerephesia</tp:taxon-name-part><tp:taxon-name-part taxon-name-part-type="species" reg="simplex">simplex</tp:taxon-name-part></tp:taxon-name></italic> (Amoureux, Rulllier &amp; Fishelson, 1978), comb. n.</p><p>Type locality: Gulf of Suez, 30 m.</p><p><italic><tp:taxon-name><tp:taxon-name-part taxon-name-part-type="genus" reg="Sphaerephesia">Sphaerephesia</tp:taxon-name-part><tp:taxon-name-part taxon-name-part-type="species" reg="triplicata">triplicata</tp:taxon-name-part></tp:taxon-name></italic> (Fauchald, 1974), comb. n.</p><p>Type locality: off Durban, South Africa, 715–675 m.</p><p><italic><tp:taxon-name><tp:taxon-name-part taxon-name-part-type="genus" reg="Sphaerephesia">Sphaerephesia</tp:taxon-name-part><tp:taxon-name-part taxon-name-part-type="species" reg="vittori">vittori</tp:taxon-name-part></tp:taxon-name></italic> (Kudenov, 1987), comb. n.</p><p>Type locality: Gulf of Mexico, USA, 37–121 m.</p><p><italic><tp:taxon-name><tp:taxon-name-part taxon-name-part-type="genus" reg="Sphaerephesia">Sphaerephesia</tp:taxon-name-part><tp:taxon-name-part taxon-name-part-type="species" reg="wilsoni">wilsoni</tp:taxon-name-part></tp:taxon-name></italic> (Capa &amp; Bakken, 2015), comb. n.</p><p>Type locality: Jervis Bay, Australia, 1–40 m.</p></tp:treatment-sec><tp:treatment-sec><!--Section generated to contain objects referenced in tp:taxon-treatment.--><fig id="F1" position="float" orientation="portrait"><label>Figure 1.</label><caption><p>Consensus tree obtained after Bayesian analysis of the combined nuclear and mitochondrial dataset. Coloured squared on nodes (as indicated in the bottom of the figure) indicate (from top left to bottom right): TBI, Bayesian posterior probabilities of total dataset; TML, Maximum Likelihood Boostrap values of total dataset; NUC, Bayesian posterior probabilities of nuclear partition; MIT, Bayesian posterior probabilities of mitochondrial partition.</p></caption><graphic xmlns:xlink="http://www.w3.org/1999/xlink" xlink:href="zookeys-845-001-g001.jpg" position="float" orientation="portrait" xlink:type="simple" id="oo_300968.jpg"/></fig></tp:treatment-sec><ref-list><ref id="B31"><mixed-citation xmlns:xlink="http://www.w3.org/1999/xlink" xlink:type="simple"><person-group><name name-style="western"><surname>Fauchald</surname><given-names>K</given-names></name></person-group> (<year>1974</year>) <article-title><tp:taxon-name><tp:taxon-name-part taxon-name-part-type="family">Sphaerodoridae</tp:taxon-name-part></tp:taxon-name> (<tp:taxon-name><tp:taxon-name-part taxon-name-part-type="class">Polychaeta</tp:taxon-name-part></tp:taxon-name>: <tp:taxon-name><tp:taxon-name-part taxon-name-part-type="class">Errantia</tp:taxon-name-part></tp:taxon-name>) from world-wide areas.</article-title><source>Journal of Natural History</source><volume>8</volume>: <fpage>257</fpage>–<lpage>289</lpage>. <ext-link xlink:type="simple" ext-link-type="doi" xlink:href="10.1080/00222937400770241">https://doi.org/10.1080/00222937400770241</ext-link></mixed-citation></ref><ref id="B13"><mixed-citation xmlns:xlink="http://www.w3.org/1999/xlink" xlink:type="simple"><person-group><name name-style="western"><surname>Borowski</surname><given-names>C</given-names></name></person-group> (<year>1994</year>) <article-title>Three new deep-sea species of <tp:taxon-name><tp:taxon-name-part taxon-name-part-type="family">Sphaerodoridae</tp:taxon-name-part></tp:taxon-name> (<tp:taxon-name><tp:taxon-name-part taxon-name-part-type="phylum">Annelida</tp:taxon-name-part></tp:taxon-name>, <tp:taxon-name><tp:taxon-name-part taxon-name-part-type="class">Polychaeta</tp:taxon-name-part></tp:taxon-name>) from the eastern tropical South Pacific.</article-title><source>Zoologica Scripta</source><volume>23</volume>: <fpage>193</fpage>–<lpage>203</lpage>. <ext-link xlink:type="simple" ext-link-type="doi" xlink:href="10.1111/j.1463-6409.1994.tb00384.x">https://doi.org/10.1111/j.1463-6409.1994.tb00384.x</ext-link></mixed-citation></ref><ref id="B69"><mixed-citation xmlns:xlink="http://www.w3.org/1999/xlink" xlink:type="simple"><person-group><name name-style="western"><surname>Moreira</surname><given-names>J</given-names></name></person-group> (<year>2012</year>) Familia <tp:taxon-name><tp:taxon-name-part taxon-name-part-type="family">Sphaerodoridae</tp:taxon-name-part></tp:taxon-name> Malmgren, 1867. In: Parapar J, Alós C, Núñez J, Moreira J, López E, Aguirrezabalaga F, Besteiro C, Martínez A, Ramos MA, et al. (Eds) <tp:taxon-name><tp:taxon-name-part taxon-name-part-type="phylum">Annelida</tp:taxon-name-part></tp:taxon-name><tp:taxon-name><tp:taxon-name-part taxon-name-part-type="class">Polychaeta</tp:taxon-name-part></tp:taxon-name> III. Fauna Ibérica vol. 36. Museo Nacional de Ciencias Naturales, CSIC, Madrid, 16–43. [In Spanish] <ext-link xlink:type="simple" ext-link-type="doi" xlink:href="10.3989/scimar.2006.70n1159">https://doi.org/10.3989/scimar.2006.70n1159</ext-link></mixed-citation></ref><ref id="B19"><mixed-citation xmlns:xlink="http://www.w3.org/1999/xlink" xlink:type="simple"><person-group><name name-style="western"><surname>Capa</surname><given-names>M</given-names></name><name name-style="western"><surname>Bakken</surname><given-names>T</given-names></name><name name-style="western"><surname>Purschke</surname><given-names>G</given-names></name></person-group> (<year>2014</year>) <tp:taxon-name><tp:taxon-name-part taxon-name-part-type="family">Sphaerodoridae</tp:taxon-name-part></tp:taxon-name> Malmgren, 1867. In: Westheide W, Purschke G (Eds) Handbook of Zoology. A Natural History of the Phyla of the Animal Kingdom. <tp:taxon-name><tp:taxon-name-part taxon-name-part-type="phylum">Annelida</tp:taxon-name-part></tp:taxon-name>: Polychaetes. De Gruyter, Ösnabruck.</mixed-citation></ref><ref id="B20"><mixed-citation xmlns:xlink="http://www.w3.org/1999/xlink" xlink:type="simple"><person-group><name name-style="western"><surname>Capa</surname><given-names>M</given-names></name><name name-style="western"><surname>Bakken</surname><given-names>T</given-names></name></person-group> (<year>2015</year>) <article-title>Revision of the Australian <tp:taxon-name><tp:taxon-name-part taxon-name-part-type="family">Sphaerodoridae</tp:taxon-name-part></tp:taxon-name> (<tp:taxon-name><tp:taxon-name-part taxon-name-part-type="phylum">Annelida</tp:taxon-name-part></tp:taxon-name>) including the description of four new species.</article-title><source>Zootaxa</source><volume>4000</volume>(<issue>2</issue>): <fpage>227</fpage>–<lpage>267</lpage>. <ext-link xlink:type="simple" ext-link-type="doi" xlink:href="10.11646/zootaxa.4000.2.3">https://doi.org/10.11646/zootaxa.4000.2.3</ext-link></mixed-citation></ref><ref id="B21"><mixed-citation xmlns:xlink="http://www.w3.org/1999/xlink" xlink:type="simple"><person-group><name name-style="western"><surname>Capa</surname><given-names>M</given-names></name><name name-style="western"><surname>Osborn</surname><given-names>K</given-names></name><name name-style="western"><surname>Bakken</surname><given-names>T</given-names></name></person-group> (<year>2016b</year>) <article-title><tp:taxon-name><tp:taxon-name-part taxon-name-part-type="family">Sphaerodoridae</tp:taxon-name-part></tp:taxon-name> (<tp:taxon-name><tp:taxon-name-part taxon-name-part-type="phylum">Annelida</tp:taxon-name-part></tp:taxon-name>) of the deep Northwestern Atlantic, including remarkable new species of <italic><tp:taxon-name><tp:taxon-name-part taxon-name-part-type="genus">Euritmia</tp:taxon-name-part></tp:taxon-name></italic> and <italic><tp:taxon-name><tp:taxon-name-part taxon-name-part-type="genus">Sphaerephesia</tp:taxon-name-part></tp:taxon-name></italic>.</article-title><source>ZooKeys</source><volume>615</volume>: <fpage>1</fpage>–<lpage>32</lpage>. <ext-link xlink:type="simple" ext-link-type="doi" xlink:href="10.3897/zookeys.615.9530.figure1">https://doi.org/10.3897/zookeys.615.9530.figure1</ext-link></mixed-citation></ref><ref id="B30"><mixed-citation xmlns:xlink="http://www.w3.org/1999/xlink" xlink:type="simple"><person-group><name name-style="western"><surname>Fauchald</surname><given-names>K</given-names></name></person-group> (<year>1972</year>) <article-title>Benthic polychaetous annelids from deep water off western Mexico and adjacent areas in the eastern Pacific Ocean.</article-title><source>Allan Hancock Monographs in Marine Biology</source><volume>7</volume>: <fpage>1</fpage>–<lpage>575</lpage>.</mixed-citation></ref></ref-list></tp:taxon-treatment>
