# Supplementary material for: Systematic re-structure and new species of Sphaerodoridae (Annelida) after morphological revision and molecular phylogenetic analyses of the North East Atlantic fauna
Source: Zookeys. 2019 May 15;845:1–97. doi: 10.3897/zookeys.845.32428 (PMC6531415; doi:10.3897/zookeys.845.32428)
Supplement: XML Treatment for Sphaerephesia artabrensis [file zookeys.845.32428-treatment14.xml]

<!DOCTYPE tp:taxon-treatment
  PUBLIC "-//TaxonX//DTD Taxonomic Treatment Publishing DTD v0 20100105//EN" "tax-treatment-NSO.dtd">
<tp:taxon-treatment xmlns:tp="http://www.plazi.org/taxpub"><tp:treatment-meta><kwd-group><label>Taxon classification</label><kwd><named-content xmlns:xlink="http://www.w3.org/1999/xlink" content-type="kingdom">Animalia</named-content></kwd><kwd><named-content xmlns:xlink="http://www.w3.org/1999/xlink" content-type="order">Phyllodocida</named-content></kwd><kwd><named-content xmlns:xlink="http://www.w3.org/1999/xlink" content-type="family">Sphaerodoridae</named-content></kwd></kwd-group><mixed-citation publication-type="journal"><person-group><name><surname>Capa</surname><given-names>María</given-names></name><name><surname>Nygren</surname><given-names>Arne</given-names></name><name><surname>Parapar</surname><given-names>Julio</given-names></name><name><surname>Bakken</surname><given-names>Torkild</given-names></name><name><surname>Meißner</surname><given-names>Karin</given-names></name><name><surname>Moreira</surname><given-names>Juan</given-names></name></person-group><article-title>Systematic re-structure and new species of <tp:taxon-name><tp:taxon-name-part taxon-name-part-type="family">Sphaerodoridae</tp:taxon-name-part></tp:taxon-name> (<tp:taxon-name><tp:taxon-name-part taxon-name-part-type="phylum">Annelida</tp:taxon-name-part></tp:taxon-name>) after morphological revision and molecular phylogenetic analyses of the North East Atlantic fauna</article-title><source>Zookeys</source><day>15</day><month>5</month><year>2019</year><volume>845</volume><fpage>1</fpage><lpage>97</lpage><pub-id pub-id-type="doi">10.3897/zookeys.845.32428</pub-id></mixed-citation></tp:treatment-meta><tp:nomenclature><tp:taxon-name>
              <tp:taxon-name-part taxon-name-part-type="genus" reg="Sphaerephesia">Sphaerephesia</tp:taxon-name-part>
              <tp:taxon-name-part taxon-name-part-type="species" reg="artabrensis">artabrensis</tp:taxon-name-part>
            </tp:taxon-name><tp:taxon-authority>(Moreira &amp; Parapar, 2007)</tp:taxon-authority><tp:taxon-status xmlns:xlink="http://www.w3.org/1999/xlink" xlink:type="simple">comb. n.</tp:taxon-status><xref ref-type="fig" rid="F5">Figs 5I</xref><xref ref-type="fig" rid="F14">, 14</xref><xref ref-type="fig" rid="F15">, 15A, B</xref><tp:nomenclature-citation-list><tp:nomenclature-citation><tp:taxon-name>
                  <tp:taxon-name-part taxon-name-part-type="genus" reg="Sphaerodoropsis">Sphaerodoropsis</tp:taxon-name-part>
                  <tp:taxon-name-part taxon-name-part-type="species" reg="artabrensis">artabrensis</tp:taxon-name-part>
                </tp:taxon-name><comment>Moreira &amp; Parapar, 2007: 374–377, figs 1–2, 3A; <xref ref-type="bibr" rid="B75">Moreira et al. 2011</xref>: 30.</comment></tp:nomenclature-citation></tp:nomenclature-citation-list></tp:nomenclature><tp:treatment-sec sec-type="type locality" id="SECID0EO6DI"><title>Type locality.</title><p>Ártabro Gulf, NW Iberian Peninsula, <named-content xmlns:xlink="http://www.w3.org/1999/xlink" content-type="dwc:verbatimCoordinates" xlink:type="simple"><named-content content-type="geo-json" specific-use="{&#34;type&#34;:&#34;Point&#34;,&#34;coordinates&#34;:[-8.729333,43.669867]}" id="NCID0EX6DI" xlink:type="simple">43°40.192'N, 8°43.760'W</named-content></named-content>, 209 m.</p><!--PageBreak  --></tp:treatment-sec><tp:treatment-sec sec-type="material" id="SECID0E46DI"><title>Material examined.</title><p><bold>Paratypes</bold>: (3 specs) <named-content xmlns:xlink="http://www.w3.org/1999/xlink" content-type="dwc:institutional_code" xlink:type="simple">SMF</named-content> 16881/3, Golfo Ártabro, NW Spain, DIVA-Artabria I-02, sample EBS-250, <named-content xmlns:xlink="http://www.w3.org/1999/xlink" content-type="dwc:verbatimCoordinates" xlink:type="simple"><named-content content-type="geo-json" specific-use="{&#34;type&#34;:&#34;Point&#34;,&#34;coordinates&#34;:[-8.737167,43.685167]}" id="NCID0EOAAK" xlink:type="simple">43°41.11'N, 08°44.23'W</named-content></named-content>, 257 m, 14 Sep 2002.<bold>Additional material</bold> (119 specs): <bold>NW Spain</bold>: <named-content xmlns:xlink="http://www.w3.org/1999/xlink" content-type="dwc:institutional_code" xlink:type="simple">MNCN</named-content> 16.01/13270 (40 specs), Golfo Ártabro, <named-content xmlns:xlink="http://www.w3.org/1999/xlink" content-type="dwc:verbatimCoordinates" xlink:type="simple"><named-content content-type="geo-json" specific-use="{&#34;type&#34;:&#34;Point&#34;,&#34;coordinates&#34;:[-8.729167,43.670833]}" id="NCID0E6AAK" xlink:type="simple">43°40.25'N, 08°43.75'W</named-content></named-content>, 197–207 m, 12 Sep 2003. <named-content xmlns:xlink="http://www.w3.org/1999/xlink" content-type="dwc:institutional_code" xlink:type="simple">MNCN</named-content> 16.01/18461 (79 specs), <named-content xmlns:xlink="http://www.w3.org/1999/xlink" content-type="dwc:verbatimCoordinates" xlink:type="simple"><named-content content-type="geo-json" specific-use="{&#34;type&#34;:&#34;Point&#34;,&#34;coordinates&#34;:[-9.325333,42.506500]}" id="NCID0EMBAK" xlink:type="simple">42°30.39'N, 09°19.52'W</named-content></named-content>, 147 m, 17 Sep 2004.</p></tp:treatment-sec><tp:treatment-sec sec-type="diagnosis" id="SECID0ERBAK"><title>Diagnosis.</title><p>Body short and ellipsoid, up to 1.75 mm long. Palps and antennae smooth, lacking spurs or basal papillae. Median antenna shorter than palps and lateral antennae. Antenniform papillae present. Four longitudinal rows of macrotubercles in a single transverse row per segment. Macrotubercles sessile, small, spherical to pear shaped. Additional small spherical papillae on dorsum (arranged in four irregular transverse rows with ca. 20 papillae per segment) and ventral surfaces. Parapodia coni<!--PageBreak  -->cal, with 3–4 sub-equal papillae (1–2 ventral, one anterior, one dorsal). Acicular lobe from chaetiger 2. Ventral cirri digitiform as long as acicular lobe tip, or shorter. Compound chaetae with long blades (8–20 times as long as wide), unidentate and with serrated edge. Some live and fixed specimens have pigmented orange to brown macrotubercles. Some females with oocytes, without visible nucleus; genital pores observed between chaetiger 7 and 8.</p></tp:treatment-sec><tp:treatment-sec sec-type="remarks" id="SECID0EZBAK"><title>Remarks.</title><p><italic><tp:taxon-name><tp:taxon-name-part taxon-name-part-type="genus" reg="Sphaerodoropsis">Sphaerodoropsis</tp:taxon-name-part><tp:taxon-name-part taxon-name-part-type="species" reg="artabrensis">artabrensis</tp:taxon-name-part></tp:taxon-name></italic> was described based on the unique combination of the following morphological features: spherical to pear-shaped macrotubercles <!--PageBreak  -->arranged in four longitudinal rows, 3–4 sub-equal parapodial papillae, chaetae with long blades (8–20 times as long as wide), showing gradation within each fascicle. The original description of this species is complete and re-examination of Iberian material, even under the <abbrev xmlns:xlink="http://www.w3.org/1999/xlink" xlink:title="Scanning Electron Microscope" xlink:type="simple">SEM</abbrev>, did not provide additional information about morphological features, but allowed to verify some of the attributes. Palps and antennae are smooth, lacking spurs or basal papillae (Fig. <xref ref-type="fig" rid="F14">14B, C</xref>); median antenna shortest (Fig. <xref ref-type="fig" rid="F14">14B</xref>). Antenniform papillae present (Fig. <xref ref-type="fig" rid="F14">14B</xref>). Small spherical papillae over dorsum forming four irregular transverse rows with about 20 papillae per segment in addition to the four macrotubercles (Fig. <xref ref-type="fig" rid="F15">15A</xref>), similar number and arrangement on ventrum (Fig. <xref ref-type="fig" rid="F15">15B</xref>). Parapodia conical, with 3–4 sub-equal papillae (1–2 ventral, one anterior, one dorsal) (Figs <xref ref-type="fig" rid="F5">5I</xref>, <xref ref-type="fig" rid="F14">14E, F, H</xref>). Acicular lobe from chaetiger 1–2. Ventral cirri digitiform as long as acicular lobe tip, or shorter (Fig. <xref ref-type="fig" rid="F14">14F</xref>). Compound chaetae with long blades (8–20 times as long as wide), unidentate and with serrated edge (Fig. <xref ref-type="fig" rid="F14">14F, H–J</xref>). It is the first time that genital pores are reported in the species. These have only been observed in females, as a flat, porous area, between parapodia of chaetiger 7 and 8 (Fig. <xref ref-type="fig" rid="F14">14G</xref>).</p><fig id="F14" position="float" orientation="portrait"><label>Figure 14.</label><caption><p><italic><tp:taxon-name><tp:taxon-name-part taxon-name-part-type="genus" reg="Sphaerephesia">Sphaerephesia</tp:taxon-name-part><tp:taxon-name-part taxon-name-part-type="species" reg="artabrensis">artabrensis</tp:taxon-name-part></tp:taxon-name></italic> comb. n., scanning electron micrographs (<named-content xmlns:xlink="http://www.w3.org/1999/xlink" content-type="dwc:institutional_code" xlink:type="simple">MNCN</named-content> 16.01/18461). <bold>A</bold> Complete specimen, dorsal view <bold>B</bold> head and chaetiger 1, dorsal view <bold>C</bold> anterior end, ventral view <bold>D</bold>&amp;nbsp;chaetigers 4 and 5, dorsal view <bold>E</bold> anterior chaetigers, ventral view <bold>F</bold> parapodia, chaetigers 7 and 8, ventral view (female) <bold>G</bold> genital opening, between chaetigers 7 and 8, detail (female) <bold>H</bold> parapodium, chaetiger 4, dorsal view <bold>I</bold> chaetal fascicle, mid-body chaetiger.</p></caption><graphic xmlns:xlink="http://www.w3.org/1999/xlink" xlink:href="zookeys-845-001-g014.jpg" position="float" orientation="portrait" xlink:type="simple" id="oo_300981.jpg"/></fig><fig id="F15" position="float" orientation="portrait"><label>Figure 15.</label><caption><p>Stylized drawings of selected dorsal and ventral segments of species of <italic><tp:taxon-name><tp:taxon-name-part taxon-name-part-type="genus" reg="Sphaerephesia">Sphaerephesia</tp:taxon-name-part></tp:taxon-name></italic>, showing number and arrangement of epithelial tubercles and papillae. Epithelial papillae in Fig. <xref ref-type="fig" rid="F15">15E and F</xref> may not be accurate and the dorsal and ventral surfaces are covered by a thin layer of sediment.</p></caption><graphic xmlns:xlink="http://www.w3.org/1999/xlink" xlink:href="zookeys-845-001-g015.jpg" position="float" orientation="portrait" xlink:type="simple" id="oo_300982.jpg"/></fig><p>This species is herein transferred to the genus <italic><tp:taxon-name><tp:taxon-name-part taxon-name-part-type="genus" reg="Sphaerephesia">Sphaerephesia</tp:taxon-name-part></tp:taxon-name></italic> due to the number and arrangement of dorsal macrotubercles in four longitudinal rows.</p><p>Specimens of <italic><tp:taxon-name><tp:taxon-name-part taxon-name-part-type="genus" reg="Sphaerephesia">S.</tp:taxon-name-part><tp:taxon-name-part taxon-name-part-type="species" reg="artabrensis">artabrensis</tp:taxon-name-part></tp:taxon-name></italic> comb. n., resemble those assigned herein as <italic><tp:taxon-name><tp:taxon-name-part taxon-name-part-type="genus" reg="Sphaerephesia">Sphaerephesia</tp:taxon-name-part><tp:taxon-name-part taxon-name-part-type="species" reg="philippi">philippi</tp:taxon-name-part></tp:taxon-name></italic> comb. n. from Nordic waters but they present subtle but consistent differences. Northern specimens are generally larger (Iberian specimens are up to 1.75 mm long and northern ones almost double in size), and bear a few more papillae in the prostomium, dorsum and parapodia (6–7 instead of the 3–4 in Iberian specimens). Specimens from northern localities present an acicular lobe from segment 1, instead of segment 2. Ventral cirri do not surpass the acicular lobe. It would be most interesting to confirm that these differences can be attributed to different lineages and not to the intraspecific range of variation of a species with a broad distribution from Spain to the Kara Sea. However, we have been unable to find specimens collected all along the coasts, and instead only in NW Spain and then from Skagerrak to the North. Moreover, extraction and amplification of DNA in specimens collected in the NW of Spain was unsuccessful and were therefore not included in analyses.</p></tp:treatment-sec><tp:treatment-sec sec-type="distribution" id="SECID0E3GAK"><title>Distribution.</title><p>NW Iberian Peninsula (<xref ref-type="bibr" rid="B70">Moreira and Parapar 2007</xref>, <xref ref-type="bibr" rid="B75">Moreira et al. 2011</xref>).</p></tp:treatment-sec><tp:treatment-sec sec-type="habitat" id="SECID0EKHAK"><title>Habitat.</title><p>Continental slope, in sandy-muddy sediments, 200–2200 m (<xref ref-type="bibr" rid="B70">Moreira and Parapar 2007</xref>, <xref ref-type="bibr" rid="B75">Moreira et al. 2011</xref>).</p></tp:treatment-sec><tp:treatment-sec><!--Section generated to contain objects referenced in tp:taxon-treatment.--><fig id="F5" position="float" orientation="portrait"><label>Figure 5.</label><caption><p>Stylized drawings of parapodia, showing the relative position and arrangement of parapodial lobes, cirri, and papillae, in mid-body chaetigers of all sphaerodorid species reported in the North East Atlantic waters.</p></caption><graphic xmlns:xlink="http://www.w3.org/1999/xlink" xlink:href="zookeys-845-001-g005.jpg" position="float" orientation="portrait" xlink:type="simple" id="oo_300972.jpg"/></fig></tp:treatment-sec><ref-list><ref id="B75"><mixed-citation xmlns:xlink="http://www.w3.org/1999/xlink" xlink:type="simple"><person-group><name name-style="western"><surname>Moreira</surname><given-names>J</given-names></name><name name-style="western"><surname>Lucas</surname><given-names>Y</given-names></name><name name-style="western"><surname>Parapar</surname><given-names>J</given-names></name></person-group> (<year>2011</year>) <article-title>Sphaerodorids (<tp:taxon-name><tp:taxon-name-part taxon-name-part-type="class">Polychaeta</tp:taxon-name-part></tp:taxon-name>, <tp:taxon-name><tp:taxon-name-part taxon-name-part-type="family">Sphaerodoridae</tp:taxon-name-part></tp:taxon-name>) from the continental margin off the NW Iberian Peninsula, with first record of <italic><tp:taxon-name><tp:taxon-name-part taxon-name-part-type="genus">Sphaerodoropsis</tp:taxon-name-part><tp:taxon-name-part taxon-name-part-type="species">sibuetae</tp:taxon-name-part></tp:taxon-name></italic> and <italic><tp:taxon-name><tp:taxon-name-part taxon-name-part-type="genus">S.</tp:taxon-name-part><tp:taxon-name-part taxon-name-part-type="species">amoreuxi</tp:taxon-name-part></tp:taxon-name></italic> since the original description.</article-title><source>Graellsia</source><volume>67</volume>: <fpage>23</fpage>–<lpage>33</lpage>. <ext-link xlink:type="simple" ext-link-type="doi" xlink:href="10.3989/graellsia.2011.v67.034">https://doi.org/10.3989/graellsia.2011.v67.034</ext-link></mixed-citation></ref><ref id="B70"><mixed-citation xmlns:xlink="http://www.w3.org/1999/xlink" xlink:type="simple"><!--PageBreak  --><person-group><name name-style="western"><surname>Moreira</surname><given-names>J</given-names></name><name name-style="western"><surname>Parapar</surname><given-names>J</given-names></name></person-group> (<year>2007</year>) <article-title><tp:taxon-name><tp:taxon-name-part taxon-name-part-type="family">Sphaerodoridae</tp:taxon-name-part></tp:taxon-name> (<tp:taxon-name><tp:taxon-name-part taxon-name-part-type="phylum">Annelida</tp:taxon-name-part></tp:taxon-name>: <tp:taxon-name><tp:taxon-name-part taxon-name-part-type="class">Polychaeta</tp:taxon-name-part></tp:taxon-name>) from the DIVA-Artabria I project (2002 cruise) with description of a new species from the Ártabro Gulf (NW Iberian Peninsula).</article-title><source>Cahiers de Biologie Marine</source><volume>48</volume>: <fpage>373</fpage>–<lpage>379</lpage>.</mixed-citation></ref></ref-list></tp:taxon-treatment>
