# Supplementary material for: Systematic re-structure and new species of Sphaerodoridae (Annelida) after morphological revision and molecular phylogenetic analyses of the North East Atlantic fauna
Source: Zookeys. 2019 May 15;845:1–97. doi: 10.3897/zookeys.845.32428 (PMC6531415; doi:10.3897/zookeys.845.32428)
Supplement: XML Treatment for Sphaerephesia laureci [file zookeys.845.32428-treatment15.xml]

<!DOCTYPE tp:taxon-treatment
  PUBLIC "-//TaxonX//DTD Taxonomic Treatment Publishing DTD v0 20100105//EN" "tax-treatment-NSO.dtd">
<tp:taxon-treatment xmlns:tp="http://www.plazi.org/taxpub"><tp:treatment-meta><kwd-group><label>Taxon classification</label><kwd><named-content xmlns:xlink="http://www.w3.org/1999/xlink" content-type="kingdom">Animalia</named-content></kwd><kwd><named-content xmlns:xlink="http://www.w3.org/1999/xlink" content-type="order">Phyllodocida</named-content></kwd><kwd><named-content xmlns:xlink="http://www.w3.org/1999/xlink" content-type="family">Sphaerodoridae</named-content></kwd></kwd-group><mixed-citation publication-type="journal"><person-group><name><surname>Capa</surname><given-names>María</given-names></name><name><surname>Nygren</surname><given-names>Arne</given-names></name><name><surname>Parapar</surname><given-names>Julio</given-names></name><name><surname>Bakken</surname><given-names>Torkild</given-names></name><name><surname>Meißner</surname><given-names>Karin</given-names></name><name><surname>Moreira</surname><given-names>Juan</given-names></name></person-group><article-title>Systematic re-structure and new species of <tp:taxon-name><tp:taxon-name-part taxon-name-part-type="family">Sphaerodoridae</tp:taxon-name-part></tp:taxon-name> (<tp:taxon-name><tp:taxon-name-part taxon-name-part-type="phylum">Annelida</tp:taxon-name-part></tp:taxon-name>) after morphological revision and molecular phylogenetic analyses of the North East Atlantic fauna</article-title><source>Zookeys</source><day>15</day><month>5</month><year>2019</year><volume>845</volume><fpage>1</fpage><lpage>97</lpage><pub-id pub-id-type="doi">10.3897/zookeys.845.32428</pub-id></mixed-citation></tp:treatment-meta><tp:nomenclature><tp:taxon-name>
              <tp:taxon-name-part taxon-name-part-type="genus" reg="Sphaerephesia">Sphaerephesia</tp:taxon-name-part>
              <tp:taxon-name-part taxon-name-part-type="species" reg="laureci">laureci</tp:taxon-name-part>
            </tp:taxon-name><tp:taxon-authority>(Desbruyères, 1980)</tp:taxon-authority><tp:taxon-status xmlns:xlink="http://www.w3.org/1999/xlink" xlink:type="simple">comb. n.</tp:taxon-status><xref ref-type="fig" rid="F5">Figs 5J, K</xref><xref ref-type="fig" rid="F15">, 15C, D</xref><xref ref-type="fig" rid="F16">, 16</xref><tp:nomenclature-citation-list><tp:nomenclature-citation><tp:taxon-name>
                  <tp:taxon-name-part taxon-name-part-type="genus" reg="Sphaerodoropsis">Sphaerodoropsis</tp:taxon-name-part>
                  <tp:taxon-name-part taxon-name-part-type="species" reg="laureci">laureci</tp:taxon-name-part>
                </tp:taxon-name><comment>Desbruyères, 1980: 219, pl. 5A–C.</comment></tp:nomenclature-citation></tp:nomenclature-citation-list></tp:nomenclature><tp:treatment-sec sec-type="type locality" id="SECID0EWJAK"><title>Type locality.</title><p>Meriadzek, Terrace, Bay of Biscay, <named-content xmlns:xlink="http://www.w3.org/1999/xlink" content-type="dwc:verbatimCoordinates" xlink:type="simple"><named-content content-type="geo-json" specific-use="{&#34;type&#34;:&#34;Point&#34;,&#34;coordinates&#34;:[-9.583333,47.516667]}" id="NCID0E6JAK" xlink:type="simple">47°31'N, 9°35'W</named-content></named-content>, 2325 m.</p></tp:treatment-sec><tp:treatment-sec sec-type="material" id="SECID0EEKAK"><title>Material examined.</title><p><bold>Holotype</bold>: <named-content xmlns:xlink="http://www.w3.org/1999/xlink" content-type="dwc:institutional_code" xlink:type="simple">MNHN</named-content> TYPE 1286, Meriadzek, Terrace, Bay of Biscay, <named-content xmlns:xlink="http://www.w3.org/1999/xlink" content-type="dwc:verbatimCoordinates" xlink:type="simple"><named-content content-type="geo-json" specific-use="{&#34;type&#34;:&#34;Point&#34;,&#34;coordinates&#34;:[-9.583333,47.516667]}" id="NCID0EUKAK" xlink:type="simple">47°31'N, 9°35'W</named-content></named-content>, 2325 m.</p><!--PageBreak  --></tp:treatment-sec><tp:treatment-sec sec-type="material" id="SECID0E1KAK"><title>Additional material.</title><p>(2 specs) <bold>Barents Sea</bold>: <named-content xmlns:xlink="http://www.w3.org/1999/xlink" content-type="dwc:institutional_code" xlink:type="simple">NTNU-VM</named-content> 73789, (2 specs, one on <abbrev xmlns:xlink="http://www.w3.org/1999/xlink" xlink:title="Scanning Electron Microscope" xlink:type="simple">SEM</abbrev> stub), Hopenbanken, <named-content xmlns:xlink="http://www.w3.org/1999/xlink" content-type="dwc:verbatimCoordinates" xlink:type="simple"><named-content content-type="geo-json" specific-use="{&#34;type&#34;:&#34;Point&#34;,&#34;coordinates&#34;:[26.618667,75.365667]}" id="NCID0EKLAK" xlink:type="simple">75°21.940'N, 26°37.120'E</named-content></named-content>, 191 m, 29 Apr 2008.</p></tp:treatment-sec><tp:treatment-sec sec-type="diagnosis" id="SECID0EPLAK"><title>Diagnosis.</title><p>Body cylindrical, with blunt anterior end, up to 4 mm long. Head appendages smooth, without spurs, median antenna shorter than other appendages. Antenniform papillae present. Dorsum with four longitudinal rows of macrotubercles in a single transverse row per segment, from segment 2. Macrotubercles sessile, spherical in anterior and pear-shaped in posterior segments. Additional small hemispherical papillae on dorsum, in four irregular transverse rows per segment, each segment with ca. 30 papillae. Ventrum with four slightly irregularly arranged transverse rows of papillae per segment, each segment with ca. 30–40 papillae. Parapodia digitiform from chaetiger 3, with ca. 12–14 rounded sub-equal papillae. Acicular lobe from segment 2. Ventral cirri digitiform surpassing acicular lobe tip. Compound chaetae with medium length blades (6–8 times as long as wide), showing slight gradation within fascicles.</p></tp:treatment-sec><tp:treatment-sec sec-type="variation" id="SECID0EULAK"><title>Variation.</title><p>For this species only the holotype is known. However, some specimens from Norway are herein considered as potentially belonging to the same species. There are, however, some differences between the holotype and the Norwegian specimens. Norwegian specimens lack antenniform papillae (Fig. <xref ref-type="fig" rid="F16">16A, B</xref>). Dorsal papillae (additional to the macrotubercles) are arranged in four transverse rows per segment, each with 14–18 papillae on mid-body segments (near half of those in the original description, Fig. <xref ref-type="fig" rid="F15">15C</xref>). Ventral papillae also about half as many as in the holotype (Figs <xref ref-type="fig" rid="F15">15D</xref>, <xref ref-type="fig" rid="F16">16C</xref>). Interestingly, the parapodia bear ca. 16–18 rounded sub-equal papillae (Figs <xref ref-type="fig" rid="F5">5J</xref>, <xref ref-type="fig" rid="F16">16D, E</xref>) instead of the 14 reported in the original description. The acicular lobe is present from segment 1 (instead of 2). Ventral cirri are digitiform and do not surpass the acicular lobe tip (Fig. <xref ref-type="fig" rid="F16">16D, E</xref>). Otherwise, the general aspect, number and relative length of prostomial appendages and chaetal morphology, is similar between specimens examined.</p><fig id="F16" position="float" orientation="portrait"><label>Figure 16.</label><caption><p><tp:taxon-name><tp:taxon-name-part taxon-name-part-type="genus" reg="Sphaerephesia">Sphaerephesia</tp:taxon-name-part><tp:taxon-name-part taxon-name-part-type="uncertainty-rank">cf.</tp:taxon-name-part><tp:taxon-name-part taxon-name-part-type="species" reg="laureci">laureci</tp:taxon-name-part></tp:taxon-name> comb. n., scanning electron micrographs (<named-content xmlns:xlink="http://www.w3.org/1999/xlink" content-type="dwc:institutional_code" xlink:type="simple">NTNU-VM</named-content> 73789). <bold>A</bold>&amp;nbsp;Anterior end, frontal view <bold>B</bold> detail of head, frontal view <bold>C</bold> complete specimen, ventral view <bold>D</bold> anterior parapodium, anterior view <bold>E</bold> midbody parapodia ventral view <bold>F</bold> posterior end, dorsal view <bold>G</bold> chaetal bundle, first chaetiger <bold>H</bold> chaetae, midbody chaetiger <bold>I</bold> detail of chaeta <bold>J</bold> chaetae posterior chaetiger.</p></caption><graphic xmlns:xlink="http://www.w3.org/1999/xlink" xlink:href="zookeys-845-001-g016.jpg" position="float" orientation="portrait" xlink:type="simple" id="oo_300983.jpg"/></fig></tp:treatment-sec><tp:treatment-sec sec-type="remarks" id="SECID0EJOAK"><title>Remarks.</title><p>Re-examination of the holotype resulted in a different interpretation of some morphological attributes with respect of the original description. We now state the prostomial appendages to be small and simple, instead of the bifurcated median antenna described originally. The dorsal macrotubercles are not invaginated and neither dorsoventrally flattened anymore in the preserved specimen. The number and arrangement of papillae is not clear from the original description. Approximately 12–14 spherical papillae randomly distributed over parapodial surface have been counted after re-examination (Fig. <xref ref-type="fig" rid="F5">5J</xref>).</p><p><italic><tp:taxon-name><tp:taxon-name-part taxon-name-part-type="genus" reg="Sphaerephesia">Sphaerephesia</tp:taxon-name-part><tp:taxon-name-part taxon-name-part-type="species" reg="laureci">laureci</tp:taxon-name-part></tp:taxon-name></italic> comb. n. is distinguished from other species in the genus by a unique combination of features: head appendages smooth, without papillae or spurs, dorsal macrotubercles spherical to pear-shaped, ca. 30 additional papillae, arranged in four irregular transverse rows both in dorsum and ventrum, 12–14 parapodial papillae and compound chaetae with blades up to eight times as long as wide.</p></tp:treatment-sec><tp:treatment-sec sec-type="distribution" id="SECID0EAPAK"><title>Distribution.</title><p>Bay of Biscay and the western Barents Sea (Desbruyères, 1980, present study).</p></tp:treatment-sec><tp:treatment-sec sec-type="habitat" id="SECID0EFPAK"><title>Habitat.</title><p>No details were provided in the original description.</p><!--PageBreak  --></tp:treatment-sec><tp:treatment-sec><!--Section generated to contain objects referenced in tp:taxon-treatment.--><fig id="F5" position="float" orientation="portrait"><label>Figure 5.</label><caption><p>Stylized drawings of parapodia, showing the relative position and arrangement of parapodial lobes, cirri, and papillae, in mid-body chaetigers of all sphaerodorid species reported in the North East Atlantic waters.</p></caption><graphic xmlns:xlink="http://www.w3.org/1999/xlink" xlink:href="zookeys-845-001-g005.jpg" position="float" orientation="portrait" xlink:type="simple" id="oo_300972.jpg"/></fig><fig id="F15" position="float" orientation="portrait"><label>Figure 15.</label><caption><p>Stylized drawings of selected dorsal and ventral segments of species of <italic><tp:taxon-name><tp:taxon-name-part taxon-name-part-type="genus" reg="Sphaerephesia">Sphaerephesia</tp:taxon-name-part></tp:taxon-name></italic>, showing number and arrangement of epithelial tubercles and papillae. Epithelial papillae in Fig. <xref ref-type="fig" rid="F15">15E and F</xref> may not be accurate and the dorsal and ventral surfaces are covered by a thin layer of sediment.</p></caption><graphic xmlns:xlink="http://www.w3.org/1999/xlink" xlink:href="zookeys-845-001-g015.jpg" position="float" orientation="portrait" xlink:type="simple" id="oo_300982.jpg"/></fig></tp:treatment-sec></tp:taxon-treatment>
