# Supplementary material for: Systematic re-structure and new species of Sphaerodoridae (Annelida) after morphological revision and molecular phylogenetic analyses of the North East Atlantic fauna
Source: Zookeys. 2019 May 15;845:1–97. doi: 10.3897/zookeys.845.32428 (PMC6531415; doi:10.3897/zookeys.845.32428)
Supplement: XML Treatment for Sphaerephesia longipapillata [file zookeys.845.32428-treatment16.xml]

<!DOCTYPE tp:taxon-treatment
  PUBLIC "-//TaxonX//DTD Taxonomic Treatment Publishing DTD v0 20100105//EN" "tax-treatment-NSO.dtd">
<tp:taxon-treatment xmlns:tp="http://www.plazi.org/taxpub"><tp:treatment-meta><kwd-group><label>Taxon classification</label><kwd><named-content xmlns:xlink="http://www.w3.org/1999/xlink" content-type="kingdom">Animalia</named-content></kwd><kwd><named-content xmlns:xlink="http://www.w3.org/1999/xlink" content-type="order">Phyllodocida</named-content></kwd><kwd><named-content xmlns:xlink="http://www.w3.org/1999/xlink" content-type="family">Sphaerodoridae</named-content></kwd></kwd-group><mixed-citation publication-type="journal"><person-group><name><surname>Capa</surname><given-names>María</given-names></name><name><surname>Nygren</surname><given-names>Arne</given-names></name><name><surname>Parapar</surname><given-names>Julio</given-names></name><name><surname>Bakken</surname><given-names>Torkild</given-names></name><name><surname>Meißner</surname><given-names>Karin</given-names></name><name><surname>Moreira</surname><given-names>Juan</given-names></name></person-group><article-title>Systematic re-structure and new species of <tp:taxon-name><tp:taxon-name-part taxon-name-part-type="family">Sphaerodoridae</tp:taxon-name-part></tp:taxon-name> (<tp:taxon-name><tp:taxon-name-part taxon-name-part-type="phylum">Annelida</tp:taxon-name-part></tp:taxon-name>) after morphological revision and molecular phylogenetic analyses of the North East Atlantic fauna</article-title><source>Zookeys</source><day>15</day><month>5</month><year>2019</year><volume>845</volume><fpage>1</fpage><lpage>97</lpage><pub-id pub-id-type="doi">10.3897/zookeys.845.32428</pub-id></mixed-citation></tp:treatment-meta><tp:nomenclature><tp:taxon-name>
              <tp:taxon-name-part taxon-name-part-type="genus" reg="Sphaerephesia">Sphaerephesia</tp:taxon-name-part>
              <tp:taxon-name-part taxon-name-part-type="species" reg="longipapillata">longipapillata</tp:taxon-name-part>
            </tp:taxon-name><tp:taxon-authority>(Desbruyères, 1980)</tp:taxon-authority><tp:taxon-status xmlns:xlink="http://www.w3.org/1999/xlink" xlink:type="simple">comb. n.</tp:taxon-status><xref ref-type="fig" rid="F5">Figs 5L</xref><xref ref-type="fig" rid="F15">, 15E, F</xref></tp:nomenclature><tp:treatment-sec sec-type="type locality" id="SECID0EYQAK"><title>Type locality.</title><p>Bay of Biscay, <named-content xmlns:xlink="http://www.w3.org/1999/xlink" content-type="dwc:verbatimCoordinates" xlink:type="simple"><named-content content-type="geo-json" specific-use="{&#34;type&#34;:&#34;Point&#34;,&#34;coordinates&#34;:[-9.583333,47.516667]}" id="NCID0EBRAK" xlink:type="simple">47°31'N, 9°35'W</named-content></named-content>, 4150 m.</p></tp:treatment-sec><tp:treatment-sec sec-type="material" id="SECID0EGRAK"><title>Material examined.</title><p><bold>Holotype</bold>: <named-content xmlns:xlink="http://www.w3.org/1999/xlink" content-type="dwc:institutional_code" xlink:type="simple">MNHN</named-content> TYPE 1283, Bay of Biscay, <named-content xmlns:xlink="http://www.w3.org/1999/xlink" content-type="dwc:verbatimCoordinates" xlink:type="simple"><named-content content-type="geo-json" specific-use="{&#34;type&#34;:&#34;Point&#34;,&#34;coordinates&#34;:[-9.583333,47.516667]}" id="NCID0EWRAK" xlink:type="simple">47°31'N, 9°35'W</named-content></named-content>, 4150 m.</p></tp:treatment-sec><tp:treatment-sec sec-type="diagnosis" id="SECID0E2RAK"><title>Diagnosis.</title><p>Body elongated, almost rounded in cross section, with blunt anterior end. Head appendages smooth, without spurs, median antenna shorter than other appendages. Antenniform papillae not conspicuous. Dorsum with four longitudinal rows macrotubercles in a single transverse row per segment, from segment 2. Macrotubercles large, sessile, spherical. Additional small spherical papillae on dorsum with unclear arrangement due to sediment covering epithelium. Ventrum with small hemispherical <!--PageBreak  -->papillae. Parapodia digitiform from chaetiger 3, with 7–8 elongated papillae, larger papilla in dorso-distal position. Acicular lobe from segment 2. Ventral cirri digitiform surpassing acicular lobe tip. Approximately 20–25 compound chaetae with long blades (ca. 8–12 times as long as wide), showing slight gradation within fascicles.</p></tp:treatment-sec><tp:treatment-sec sec-type="remarks" id="SECID0EDSAK"><title>Remarks.</title><p>The holotype has large, turgid, and almost spherical dorsal macrotubercles, but it is covered by a thin layer of sediment that makes the assessment of the number and arrangement of the small epithelial papillae over the dorsal and ventral body surface difficult (therefore Fig. <xref ref-type="fig" rid="F15">15E and F</xref> not necessarily accurate). A feature not highlighted in the original description is the number of chaetae, that can reach up to 30 in some mid-body fascicles, all with relatively long blades, measuring 8–12 times as long as wide. <italic><tp:taxon-name><tp:taxon-name-part taxon-name-part-type="genus" reg="Sphaerephesia">Sphaerephesia</tp:taxon-name-part><tp:taxon-name-part taxon-name-part-type="species" reg="longipapillata">longipapillata</tp:taxon-name-part></tp:taxon-name></italic> comb. n. is distinguished from other congeners in the combination of three features: elongated and almost cylindrical body, presence of large (occupying most of the dorsum surface) and spherical macrotubercles, not pear-shaped (Fig. <xref ref-type="fig" rid="F15">15E</xref>) and chaetae with medium-long blades (ca.ten times longer than wide). The parapodia and parapodial papillae in the holotype are stretched, but it could be due to muscular relaxation of this particular specimen. The sigmoid acicula could not be verified in the opaque specimen. Two other NE Atlantic <italic><tp:taxon-name><tp:taxon-name-part taxon-name-part-type="genus" reg="Sphaerephesia">Sphaerephesia</tp:taxon-name-part></tp:taxon-name></italic> species with similar body shape and chaetae are <italic><tp:taxon-name><tp:taxon-name-part taxon-name-part-type="genus" reg="Sphaerephesia">S.</tp:taxon-name-part><tp:taxon-name-part taxon-name-part-type="species" reg="philippi">philippi</tp:taxon-name-part></tp:taxon-name></italic> comb. n. and <italic><tp:taxon-name><tp:taxon-name-part taxon-name-part-type="genus" reg="Sphaerephesia">S.</tp:taxon-name-part><tp:taxon-name-part taxon-name-part-type="species" reg="artabrensis">artabrensis</tp:taxon-name-part></tp:taxon-name></italic> comb. n., but both present pear-shaped macrotubercles in at least posterior chaetigers. Moreover, <italic><tp:taxon-name><tp:taxon-name-part taxon-name-part-type="genus" reg="Sphaerephesia">S.</tp:taxon-name-part><tp:taxon-name-part taxon-name-part-type="species" reg="artabrensis">artabrensis</tp:taxon-name-part></tp:taxon-name></italic> comb. n. has less parapodial papillae (3–4 on each parapodium). <italic><tp:taxon-name><tp:taxon-name-part taxon-name-part-type="genus" reg="Sphaerephesia">Sphaerephesia</tp:taxon-name-part><tp:taxon-name-part taxon-name-part-type="species" reg="longipapillata">longipapillata</tp:taxon-name-part></tp:taxon-name></italic> comb. n. was also characterised by the length of a dorso-distal parapodial papilla, a feature that could vary after fixation (<xref ref-type="bibr" rid="B52">Helm and Capa 2015</xref>). However, the dorso-distal papilla is longer than the others in the material examined, and could be a distinct diagnostic feature together with the high number of chaetae per fascicle.</p></tp:treatment-sec><tp:treatment-sec sec-type="distribution" id="SECID0ETUAK"><title>Distribution.</title><p>Only known from type locality.</p></tp:treatment-sec><tp:treatment-sec sec-type="habitat" id="SECID0EYUAK"><title>Habitat.</title><p>No details were provided in the original description.</p></tp:treatment-sec><tp:treatment-sec><!--Section generated to contain objects referenced in tp:taxon-treatment.--><fig id="F5" position="float" orientation="portrait"><label>Figure 5.</label><caption><p>Stylized drawings of parapodia, showing the relative position and arrangement of parapodial lobes, cirri, and papillae, in mid-body chaetigers of all sphaerodorid species reported in the North East Atlantic waters.</p></caption><graphic xmlns:xlink="http://www.w3.org/1999/xlink" xlink:href="zookeys-845-001-g005.jpg" position="float" orientation="portrait" xlink:type="simple" id="oo_300972.jpg"/></fig><fig id="F15" position="float" orientation="portrait"><label>Figure 15.</label><caption><p>Stylized drawings of selected dorsal and ventral segments of species of <italic><tp:taxon-name><tp:taxon-name-part taxon-name-part-type="genus" reg="Sphaerephesia">Sphaerephesia</tp:taxon-name-part></tp:taxon-name></italic>, showing number and arrangement of epithelial tubercles and papillae. Epithelial papillae in Fig. <xref ref-type="fig" rid="F15">15E and F</xref> may not be accurate and the dorsal and ventral surfaces are covered by a thin layer of sediment.</p></caption><graphic xmlns:xlink="http://www.w3.org/1999/xlink" xlink:href="zookeys-845-001-g015.jpg" position="float" orientation="portrait" xlink:type="simple" id="oo_300982.jpg"/></fig></tp:treatment-sec><ref-list><ref id="B52"><mixed-citation xmlns:xlink="http://www.w3.org/1999/xlink" xlink:type="simple"><person-group><name name-style="western"><surname>Helm</surname><given-names>C</given-names></name><name name-style="western"><surname>Capa</surname><given-names>M</given-names></name></person-group> (<year>2015</year>) Comparative analyses of morphological characters in <tp:taxon-name><tp:taxon-name-part taxon-name-part-type="family">Sphaerodoridae</tp:taxon-name-part></tp:taxon-name> and allies (<tp:taxon-name><tp:taxon-name-part taxon-name-part-type="phylum">Annelida</tp:taxon-name-part></tp:taxon-name>) revealed by an integrative microscopical approach. Frontiers in Marine Science 1: 82. <ext-link xlink:type="simple" ext-link-type="doi" xlink:href="10.3389/fmars.2014.00082">https://doi.org/10.3389/fmars.2014.00082</ext-link></mixed-citation></ref></ref-list></tp:taxon-treatment>
