# Supplementary material for: Systematic re-structure and new species of Sphaerodoridae (Annelida) after morphological revision and molecular phylogenetic analyses of the North East Atlantic fauna
Source: Zookeys. 2019 May 15;845:1–97. doi: 10.3897/zookeys.845.32428 (PMC6531415; doi:10.3897/zookeys.845.32428)
Supplement: XML Treatment for Sphaerephesia martinae [file zookeys.845.32428-treatment17.xml]

<!DOCTYPE tp:taxon-treatment
  PUBLIC "-//TaxonX//DTD Taxonomic Treatment Publishing DTD v0 20100105//EN" "tax-treatment-NSO.dtd">
<tp:taxon-treatment xmlns:tp="http://www.plazi.org/taxpub"><tp:treatment-meta><kwd-group><label>Taxon classification</label><kwd><named-content xmlns:xlink="http://www.w3.org/1999/xlink" content-type="kingdom">Animalia</named-content></kwd><kwd><named-content xmlns:xlink="http://www.w3.org/1999/xlink" content-type="order">Phyllodocida</named-content></kwd><kwd><named-content xmlns:xlink="http://www.w3.org/1999/xlink" content-type="family">Sphaerodoridae</named-content></kwd></kwd-group><mixed-citation publication-type="journal"><person-group><name><surname>Capa</surname><given-names>María</given-names></name><name><surname>Nygren</surname><given-names>Arne</given-names></name><name><surname>Parapar</surname><given-names>Julio</given-names></name><name><surname>Bakken</surname><given-names>Torkild</given-names></name><name><surname>Meißner</surname><given-names>Karin</given-names></name><name><surname>Moreira</surname><given-names>Juan</given-names></name></person-group><article-title>Systematic re-structure and new species of <tp:taxon-name><tp:taxon-name-part taxon-name-part-type="family">Sphaerodoridae</tp:taxon-name-part></tp:taxon-name> (<tp:taxon-name><tp:taxon-name-part taxon-name-part-type="phylum">Annelida</tp:taxon-name-part></tp:taxon-name>) after morphological revision and molecular phylogenetic analyses of the North East Atlantic fauna</article-title><source>Zookeys</source><day>15</day><month>5</month><year>2019</year><volume>845</volume><fpage>1</fpage><lpage>97</lpage><pub-id pub-id-type="doi">10.3897/zookeys.845.32428</pub-id></mixed-citation></tp:treatment-meta><tp:nomenclature><tp:taxon-name>
              <tp:taxon-name-part taxon-name-part-type="genus" reg="Sphaerephesia">Sphaerephesia</tp:taxon-name-part>
              <tp:taxon-name-part taxon-name-part-type="species" reg="martinae">martinae</tp:taxon-name-part>
            </tp:taxon-name><tp:taxon-authority>(Desbruyères, 1980)</tp:taxon-authority><tp:taxon-status xmlns:xlink="http://www.w3.org/1999/xlink" xlink:type="simple">comb. n.</tp:taxon-status><xref ref-type="fig" rid="F5">Figs 5M</xref><xref ref-type="fig" rid="F15">, 15G, H</xref><xref ref-type="fig" rid="F17">, 17</xref></tp:nomenclature><tp:treatment-sec sec-type="type locality" id="SECID0EOWAK"><title>Type locality.</title><p>Banc Le Danois, Bay of Biscay, <named-content xmlns:xlink="http://www.w3.org/1999/xlink" content-type="dwc:verbatimCoordinates" xlink:type="simple"><named-content content-type="geo-json" specific-use="{&#34;type&#34;:&#34;Point&#34;,&#34;coordinates&#34;:[-4.323333,44.086667]}" id="NCID0EXWAK" xlink:type="simple">44°05.2'N, 4°19.4'W</named-content></named-content>, 1913 m.</p></tp:treatment-sec><tp:treatment-sec sec-type="material" id="SECID0E3WAK"><title>Material examined.</title><p><bold>Holotype</bold>: Banc Le Danois, Bay of Biscay, <named-content xmlns:xlink="http://www.w3.org/1999/xlink" content-type="dwc:verbatimCoordinates" xlink:type="simple"><named-content content-type="geo-json" specific-use="{&#34;type&#34;:&#34;Point&#34;,&#34;coordinates&#34;:[-4.323333,44.086667]}" id="NCID0EHXAK" xlink:type="simple">44°05.2'N, 4°19.4'W</named-content></named-content>, 1913 m.</p></tp:treatment-sec><tp:treatment-sec sec-type="material" id="SECID0EMXAK"><title>Additional material.</title><p>(18 specs) <bold>Argentinian Basin</bold>: <named-content xmlns:xlink="http://www.w3.org/1999/xlink" content-type="dwc:institutional_code" xlink:type="simple">SMF</named-content><abbrev xmlns:xlink="http://www.w3.org/1999/xlink" content-type="institution" xlink:title="Deutsches Zentrum für Marine Biodiversitätsforschung, Hamburg" id="ABBRID0EZXAK" xlink:type="simple">DZMB</abbrev> HH 21466 (2 specs, 1 spec. used for DNA sequencing, SPH021), <named-content xmlns:xlink="http://www.w3.org/1999/xlink" content-type="dwc:verbatimCoordinates" xlink:type="simple"><named-content content-type="geo-json" specific-use="{&#34;type&#34;:&#34;Point&#34;,&#34;coordinates&#34;:[-49.025667,-36.010167]}" id="NCID0EBYAK" xlink:type="simple">036°00.61'S, 049°01.54'W</named-content></named-content>, 4607 m, 16 Jul 2009; <bold>Iceland</bold>: <named-content xmlns:xlink="http://www.w3.org/1999/xlink" content-type="dwc:institutional_code" xlink:type="simple">SMF</named-content> 25283 (1 spec.), South Iceland, Iceland Basin, <named-content xmlns:xlink="http://www.w3.org/1999/xlink" content-type="dwc:verbatimCoordinates" xlink:type="simple"><named-content content-type="geo-json" specific-use="{&#34;type&#34;:&#34;Point&#34;,&#34;coordinates&#34;:[-21.467667,60.045500]}" id="NCID0EQYAK" xlink:type="simple">60°02.73'N, 021°28.06'W</named-content></named-content>, 2749 m, 28 Aug 2011; <named-content xmlns:xlink="http://www.w3.org/1999/xlink" content-type="dwc:institutional_code" xlink:type="simple">SMF</named-content> 25286 (8 specs, 2 on <abbrev xmlns:xlink="http://www.w3.org/1999/xlink" xlink:title="Scanning Electron Microscope" xlink:type="simple">SEM</abbrev> stub), South Iceland, 60°02.73'N, 4 021°28.06'W, 2749 m, 28 Aug 2011; <named-content xmlns:xlink="http://www.w3.org/1999/xlink" content-type="dwc:institutional_code" xlink:type="simple">SMF</named-content> 23911 (1 spec., DNA SPH063.), South Iceland, <named-content xmlns:xlink="http://www.w3.org/1999/xlink" content-type="dwc:verbatimCoordinates" xlink:type="simple"><named-content content-type="geo-json" specific-use="{&#34;type&#34;:&#34;Point&#34;,&#34;coordinates&#34;:[-21.467667,60.045500]}" id="NCID0ECZAK" xlink:type="simple">60°02.73'N, 021°28.06'W</named-content></named-content>, 2749 m, 28 Aug 2011; <named-content xmlns:xlink="http://www.w3.org/1999/xlink" content-type="dwc:institutional_code" xlink:type="simple">SMF</named-content> 23910 (1 spec. used for DNA sequencing, SPH048), Iceland, <named-content xmlns:xlink="http://www.w3.org/1999/xlink" content-type="dwc:verbatimCoordinates" xlink:type="simple"><named-content content-type="geo-json" specific-use="{&#34;type&#34;:&#34;Point&#34;,&#34;coordinates&#34;:[-49.025667,-36.010167]}" id="NCID0EPZAK" xlink:type="simple">036°00.61'S, 049°01.54'W</named-content></named-content>, 2749 m, 7 Sep 2011; <named-content xmlns:xlink="http://www.w3.org/1999/xlink" content-type="dwc:institutional_code" xlink:type="simple">SMF</named-content><abbrev xmlns:xlink="http://www.w3.org/1999/xlink" content-type="institution" xlink:title="Deutsches Zentrum für Marine Biodiversitätsforschung, Hamburg" id="ABBRID0EZZAK" xlink:type="simple">DZMB</abbrev> HH 31236 (1 spec. on <abbrev xmlns:xlink="http://www.w3.org/1999/xlink" xlink:title="Scanning Electron Microscope" xlink:type="simple">SEM</abbrev> stub), <!--PageBreak  -->South Iceland, Iceland Basin, <named-content xmlns:xlink="http://www.w3.org/1999/xlink" content-type="dwc:verbatimCoordinates" xlink:type="simple"><named-content content-type="geo-json" specific-use="{&#34;type&#34;:&#34;Point&#34;,&#34;coordinates&#34;:[-18.137333,60.358000]}" id="NCID0ED1AK" xlink:type="simple">60°21.48'N, 018°08.24'W</named-content></named-content>, 2567 m, 30 Aug 2011; <named-content xmlns:xlink="http://www.w3.org/1999/xlink" content-type="dwc:institutional_code" xlink:type="simple">SMF</named-content> 25285 (2 specs) South Iceland, Iceland Basin, <named-content xmlns:xlink="http://www.w3.org/1999/xlink" content-type="dwc:verbatimCoordinates" xlink:type="simple"><named-content content-type="geo-json" specific-use="{&#34;type&#34;:&#34;Point&#34;,&#34;coordinates&#34;:[-20.395167,62.551667]}" id="NCID0EQ1AK" xlink:type="simple">62°33.10'N, 020°23.71'W</named-content></named-content>, 1384 m, 2 Sep 2011. <bold>Barents Sea</bold>: <named-content xmlns:xlink="http://www.w3.org/1999/xlink" content-type="dwc:institutional_code" xlink:type="simple">NTNU-VM</named-content> 68189 (1 spec. used for DNA sequencing, SPH 293), Finnmark, <named-content xmlns:xlink="http://www.w3.org/1999/xlink" content-type="dwc:verbatimCoordinates" xlink:type="simple"><named-content content-type="geo-json" specific-use="{&#34;type&#34;:&#34;Point&#34;,&#34;coordinates&#34;:[32.341300,72.309800]}" id="NCID0E61AK" xlink:type="simple">72°18.588'N, 32°20.478'E</named-content></named-content>, 313 m, 4 Aug 2013.</p></tp:treatment-sec><tp:treatment-sec sec-type="diagnosis" id="SECID0EE2AK"><title>Diagnosis.</title><p>Body ellipsoid, with convex dorsum and slightly flattened dorsoventrally, up to 3 mm long. Head appendages smooth, without spurs, median antenna slightly shorter than other appendages. Antenniform papillae shorter than lateral antennae. Dorsum with four longitudinal rows of large, hemispherical sessile macrotubercles in a single transverse row per segment, from segment 2. Additional papillae on dorsum arranged in four irregular transverse rows. Ventrum with three transverse rows of papillae similar in shape and size to dorsal. Parapodia short and conical, with 2–3 small, rounded papillae: one on each anterior and posterior surfaces, one in the ventrum of some parapodia. Acicular lobe from segment 1. Ventral cirri digitiform reaching acicular lobe tip. Approx. 7–10 compound chaetae with medium length blades (ca. 5–6 times as long as wide); unidentate and with fine spinulation along its margin. Several paratypes were described as possessing orange macrotubercles (Desbruyères, 1980). One pair of genital structures between the base of parapodia 6 and 7.</p></tp:treatment-sec><tp:treatment-sec sec-type="description" id="SECID0EJ2AK"><title>Re-description of holotype.</title><p><italic>Measurements and general morphology.</italic> Holotype 15 chaetigers, 2.9 mm long, 0.5 mm maximum width. Body almost cylindrical, slightly more rounded anteriorly and tapering posteriorly (Fig. <xref ref-type="fig" rid="F17">17A</xref>). Segmentation not distinct, pigmentation absent in preserved material examined.</p><fig id="F17" position="float" orientation="portrait"><label>Figure 17.</label><caption><p><italic><tp:taxon-name><tp:taxon-name-part taxon-name-part-type="genus" reg="Sphaerephesia">Sphaerephesia</tp:taxon-name-part><tp:taxon-name-part taxon-name-part-type="species" reg="martinae">martinae</tp:taxon-name-part></tp:taxon-name></italic> comb. n., scanning electron micrographs (<named-content xmlns:xlink="http://www.w3.org/1999/xlink" content-type="dwc:institutional_code" xlink:type="simple">SMF</named-content><abbrev xmlns:xlink="http://www.w3.org/1999/xlink" content-type="institution" xlink:title="Deutsches Zentrum für Marine Biodiversitätsforschung, Hamburg" id="ABBRID0EN3AK" xlink:type="simple">DZMB</abbrev> HH 31236 and <named-content xmlns:xlink="http://www.w3.org/1999/xlink" content-type="dwc:institutional_code" xlink:type="simple">SMF</named-content> 25286). <bold>A</bold> Complete specimen, lateral view <bold>B</bold> head, frontal view <bold>C</bold> dorsal epithelial tubercles, mid-chaetigers <bold>D</bold> mid-body chaetigers, ventral view <bold>E</bold> parapodium and macrotubercle third chaetiger, anterior view <bold>F</bold> chaetiger mid-body segment, dorsal view <bold>G</bold> chaetiger mid-body segment, ventral view <bold>H</bold>&amp;nbsp;genital opening <bold>I, J</bold> chaetae mid-body segments.</p></caption><graphic xmlns:xlink="http://www.w3.org/1999/xlink" xlink:href="zookeys-845-001-g017.jpg" position="float" orientation="portrait" xlink:type="simple" id="oo_300984.jpg"/></fig><p><italic>Head.</italic> Prostomium fused to peristomium (Fig. <xref ref-type="fig" rid="F17">17B</xref>). Palps and lateral antennae digitiform, slightly wider at base, similar in shape and size. Median antenna digitiform, shorter than other appendages. Antenniform papillae present, slightly larger than other head papillae. Head with more than ten hemispherical papillae. Tentacular cirri digitiform, half of the length of lateral antennae (Fig. <xref ref-type="fig" rid="F17">17B</xref>).</p><p><italic>Tubercles.</italic> Dorsal macrotubercles, hemispherical, wide and low, sessile and smooth, arranged in four rows, occupying most of dorsum; one transverse row per segment, except for the first segment where only two are present (Figs <xref ref-type="fig" rid="F15">15G</xref>, <xref ref-type="fig" rid="F17">17A</xref>). Dorsal papillae low and rounded, distributed in four transverse rows approximately, more numerous and conspicuous in anterior segments (Fig. <xref ref-type="fig" rid="F17">17C</xref>). Ventral papillae similar in shape and size to dorsal, arranged in three transverse rows per segment (Figs <xref ref-type="fig" rid="F15">15H</xref>, <xref ref-type="fig" rid="F17">17D</xref>).</p><p><italic>Parapodia.</italic> Parapodia short and wrinkled, twice as long as wide, conical in shape. Ventral cirri conical, shorter than the width of parapodia. Acicular lobe, shorter than ventral cirri, present from first chaetiger (Fig. <xref ref-type="fig" rid="F17">17A</xref>). Two or three small, rounded papillae: one on each anterior and posterior surfaces, one in the ventrum of some parapodia (Figs <xref ref-type="fig" rid="F5">5M</xref>, <xref ref-type="fig" rid="F17">17E–G</xref>).</p><p><italic>Chaetae.</italic> Seven to ten chaetae per parapodia. All chaetae compound medium in length (5–6 times as long as wide), similar within and between parapodia, unidentate and with fine serrated edge (Fig. <xref ref-type="fig" rid="F17">17E, G, I, J</xref>).</p><p><italic>Pygidium.</italic> Two globular cirri, similar to dorsal macrotubercles and two ventral small cirri (perhaps the ventral cirri of last segment). Median papilla not observed.</p><p><italic>Internal features.</italic> Pigmented nuchal organs or eyes not seen. Pharynx not observed.</p><p><!--PageBreak  --><italic>Reproductive features.</italic> Sexual structures, genital openings or gametes not observed in holotype, paratypes or additional material.</p></tp:treatment-sec><tp:treatment-sec sec-type="variation" id="SECID0EY6AK"><title>Variation.</title><p>Studied specimens measured 2–3 mm long. In all specimens macrotubercles are hemispherical. Some variation regarding the number of parapodial papillae has been observed. Most specimens present one hemispherical papilla on the anterior surface and a similar one on the posterior side, but a smaller ventral papilla may be also present. One pair of genital openings between the base of parapodia 6 and 7 in one specimen (<named-content xmlns:xlink="http://www.w3.org/1999/xlink" content-type="dwc:institutional_code" xlink:type="simple">SMF</named-content><abbrev xmlns:xlink="http://www.w3.org/1999/xlink" content-type="institution" xlink:title="Deutsches Zentrum für Marine Biodiversitätsforschung, Hamburg" id="ABBRID0EDABK" xlink:type="simple">DZMB</abbrev> HH 31236, Fig. <xref ref-type="fig" rid="F17">17H</xref>).</p></tp:treatment-sec><tp:treatment-sec sec-type="remarks" id="SECID0EMABK"><title>Remarks.</title><p>The shape of macrotubercles is remarkable: hemispherical, low and wide, with a rounded and smooth surface and <abbrev xmlns:xlink="http://www.w3.org/1999/xlink" xlink:title="nuchal organ pits" id="ABBRID0ESABK" xlink:type="simple">no</abbrev> papillae. This feature, together with the pres<!--PageBreak  -->ence of almost inconspicuous additional epithelial papillae is one of its main diagnostic features (Desbruyères, 1980), that distinguishes this species from other congeners.</p><p>The invaginations described behind the lateral antennae in the original description, are here considered as the openings of the nuchal organs. The parapodial papillae were not described in the original description, and at least one hemispherical papilla was observed in the anterior parapodial surface, from chaetiger 6 in the holotype, and additional material present up to three parapodial papillae. Holotype is full of gametes but sexual structures or genital openings were not detected. Sexual structures are described in this species for the first time in additional material from Iceland.</p></tp:treatment-sec><tp:treatment-sec sec-type="distribution" id="SECID0EZABK"><title>Distribution.</title><p>The species is here newly reported for Iceland and the Barents Sea. It had previously been reported in Bay of Biscay (Desbruyères, 1980).</p></tp:treatment-sec><tp:treatment-sec sec-type="habitat" id="SECID0E5ABK"><title>Habitat.</title><p>Sediments from 30 to 2750 m (Desbruyères, 1980, present study).</p></tp:treatment-sec><tp:treatment-sec><!--Section generated to contain objects referenced in tp:taxon-treatment.--><fig id="F5" position="float" orientation="portrait"><label>Figure 5.</label><caption><p>Stylized drawings of parapodia, showing the relative position and arrangement of parapodial lobes, cirri, and papillae, in mid-body chaetigers of all sphaerodorid species reported in the North East Atlantic waters.</p></caption><graphic xmlns:xlink="http://www.w3.org/1999/xlink" xlink:href="zookeys-845-001-g005.jpg" position="float" orientation="portrait" xlink:type="simple" id="oo_300972.jpg"/></fig><fig id="F15" position="float" orientation="portrait"><label>Figure 15.</label><caption><p>Stylized drawings of selected dorsal and ventral segments of species of <italic><tp:taxon-name><tp:taxon-name-part taxon-name-part-type="genus" reg="Sphaerephesia">Sphaerephesia</tp:taxon-name-part></tp:taxon-name></italic>, showing number and arrangement of epithelial tubercles and papillae. Epithelial papillae in Fig. <xref ref-type="fig" rid="F15">15E and F</xref> may not be accurate and the dorsal and ventral surfaces are covered by a thin layer of sediment.</p></caption><graphic xmlns:xlink="http://www.w3.org/1999/xlink" xlink:href="zookeys-845-001-g015.jpg" position="float" orientation="portrait" xlink:type="simple" id="oo_300982.jpg"/></fig></tp:treatment-sec></tp:taxon-treatment>
