# Supplementary material for: Systematic re-structure and new species of Sphaerodoridae (Annelida) after morphological revision and molecular phylogenetic analyses of the North East Atlantic fauna
Source: Zookeys. 2019 May 15;845:1–97. doi: 10.3897/zookeys.845.32428 (PMC6531415; doi:10.3897/zookeys.845.32428)
Supplement: XML Treatment for Sphaerephesia multichaeta [file zookeys.845.32428-treatment18.xml]

<!DOCTYPE tp:taxon-treatment
  PUBLIC "-//TaxonX//DTD Taxonomic Treatment Publishing DTD v0 20100105//EN" "tax-treatment-NSO.dtd">
<tp:taxon-treatment xmlns:tp="http://www.plazi.org/taxpub"><tp:treatment-meta><kwd-group><label>Taxon classification</label><kwd><named-content xmlns:xlink="http://www.w3.org/1999/xlink" content-type="kingdom">Animalia</named-content></kwd><kwd><named-content xmlns:xlink="http://www.w3.org/1999/xlink" content-type="order">Phyllodocida</named-content></kwd><kwd><named-content xmlns:xlink="http://www.w3.org/1999/xlink" content-type="family">Sphaerodoridae</named-content></kwd></kwd-group><mixed-citation publication-type="journal"><person-group><name><surname>Capa</surname><given-names>María</given-names></name><name><surname>Nygren</surname><given-names>Arne</given-names></name><name><surname>Parapar</surname><given-names>Julio</given-names></name><name><surname>Bakken</surname><given-names>Torkild</given-names></name><name><surname>Meißner</surname><given-names>Karin</given-names></name><name><surname>Moreira</surname><given-names>Juan</given-names></name></person-group><article-title>Systematic re-structure and new species of <tp:taxon-name><tp:taxon-name-part taxon-name-part-type="family">Sphaerodoridae</tp:taxon-name-part></tp:taxon-name> (<tp:taxon-name><tp:taxon-name-part taxon-name-part-type="phylum">Annelida</tp:taxon-name-part></tp:taxon-name>) after morphological revision and molecular phylogenetic analyses of the North East Atlantic fauna</article-title><source>Zookeys</source><day>15</day><month>5</month><year>2019</year><volume>845</volume><fpage>1</fpage><lpage>97</lpage><pub-id pub-id-type="doi">10.3897/zookeys.845.32428</pub-id></mixed-citation></tp:treatment-meta><tp:nomenclature><tp:taxon-name>
              <tp:taxon-name-part taxon-name-part-type="genus" reg="Sphaerephesia">Sphaerephesia</tp:taxon-name-part>
              <tp:taxon-name-part taxon-name-part-type="species" reg="multichaeta">multichaeta</tp:taxon-name-part>
              <object-id xmlns:xlink="http://www.w3.org/1999/xlink" content-type="zoobank" xlink:type="simple">http://zoobank.org/416D3A0B-25AE-48CC-B68B-0A2B917142F4</object-id>
            </tp:taxon-name><tp:taxon-authority>Capa, Moreira &amp; Parapar</tp:taxon-authority><tp:taxon-status xmlns:xlink="http://www.w3.org/1999/xlink" xlink:type="simple">sp. n.</tp:taxon-status><xref ref-type="fig" rid="F5">Figs 5N</xref><xref ref-type="fig" rid="F15">, 15I, J</xref><xref ref-type="fig" rid="F18">, 18</xref><xref ref-type="fig" rid="F19">, 19</xref></tp:nomenclature><tp:treatment-sec sec-type="type locality" id="SECID0E3CBK"><title>Type locality.</title><p>Borgenfjorden, Trondheimsfjord, 25 m.</p></tp:treatment-sec><tp:treatment-sec sec-type="material" id="SECID0EBDBK"><title>Material examined.</title><p><bold>Holotype</bold>: NTNU VM 24856, Norway, Trondheimsfjord, Borgenfjorden, <named-content xmlns:xlink="http://www.w3.org/1999/xlink" content-type="dwc:verbatimCoordinates" xlink:type="simple"><named-content content-type="geo-json" specific-use="{&#34;type&#34;:&#34;Point&#34;,&#34;coordinates&#34;:[11.333333,63.883333]}" id="NCID0EMDBK" xlink:type="simple">63°53'N, 11°20'E</named-content></named-content>, 25 m, 14 July 1970. <bold>Paratypes</bold> (10 specs): <bold>Norwegian Sea</bold>, Trondheimsfjord, Borgenfjorden <named-content xmlns:xlink="http://www.w3.org/1999/xlink" content-type="dwc:institutional_code" xlink:type="simple">NTNU-VM</named-content> 24809, 63°53'N11°20'E, 10 m, 04 May 1971 (1 spec. on <abbrev xmlns:xlink="http://www.w3.org/1999/xlink" xlink:title="Scanning Electron Microscope" xlink:type="simple">SEM</abbrev> stub); <named-content xmlns:xlink="http://www.w3.org/1999/xlink" content-type="dwc:institutional_code" xlink:type="simple">NTNU-VM</named-content> 24810 (2 specs, 1 on <abbrev xmlns:xlink="http://www.w3.org/1999/xlink" xlink:title="Scanning Electron Microscope" xlink:type="simple">SEM</abbrev> stub), 10 m, 11 Aug 1970; <named-content xmlns:xlink="http://www.w3.org/1999/xlink" content-type="dwc:institutional_code" xlink:type="simple">NTNU-VM</named-content> 24852 (1 spec.), 10 m, 02 Jun 1971; <named-content xmlns:xlink="http://www.w3.org/1999/xlink" content-type="dwc:institutional_code" xlink:type="simple">NTNU-VM</named-content> 24854 (1 spec.), 20 m, 11 Aug 1970; <named-content xmlns:xlink="http://www.w3.org/1999/xlink" content-type="dwc:institutional_code" xlink:type="simple">NTNU-VM</named-content> 24851 (1 spec.), 10 m, 13 May 1970; <named-content xmlns:xlink="http://www.w3.org/1999/xlink" content-type="dwc:institutional_code" xlink:type="simple">NTNU-VM</named-content> 24853 (1 spec.), 15 m, 06 Oct 1970; <named-content xmlns:xlink="http://www.w3.org/1999/xlink" content-type="dwc:institutional_code" xlink:type="simple">NTNU-VM</named-content> 24855 (1 spec.), 20 m, 06 Oct 1970; <named-content xmlns:xlink="http://www.w3.org/1999/xlink" content-type="dwc:institutional_code" xlink:type="simple">NTNU-VM</named-content> 24857 (1 spec.), 25 m, 16 Jun 1970; <named-content xmlns:xlink="http://www.w3.org/1999/xlink" content-type="dwc:institutional_code" xlink:type="simple">NTNU-VM</named-content> 24858 (1 spec.), 25 m, 09 Feb 1971; <named-content xmlns:xlink="http://www.w3.org/1999/xlink" content-type="dwc:institutional_code" xlink:type="simple">NTNU-VM</named-content> 24859 (1 spec.), 25 m, 02 June1971.</p></tp:treatment-sec><tp:treatment-sec sec-type="material" id="SECID0EHFBK"><title>Additional material.</title><p>(1 spec.) <bold>Skagerrak</bold><named-content xmlns:xlink="http://www.w3.org/1999/xlink" content-type="dwc:institutional_code" xlink:type="simple">ZMH</named-content> P13351, <named-content xmlns:xlink="http://www.w3.org/1999/xlink" content-type="dwc:verbatimCoordinates" xlink:type="simple"><named-content content-type="geo-json" specific-use="{&#34;type&#34;:&#34;Point&#34;,&#34;coordinates&#34;:[10.566667,58.116667]}" id="NCID0EXFBK" xlink:type="simple">58°07'N, 10°34'E</named-content></named-content>, 196m, (1 spec. on <abbrev xmlns:xlink="http://www.w3.org/1999/xlink" xlink:title="Scanning Electron Microscope" xlink:type="simple">SEM</abbrev> stub).</p></tp:treatment-sec><tp:treatment-sec sec-type="diagnosis" id="SECID0E3FBK"><title>Diagnosis.</title><p>Body ellipsoid, with convex dorsum and slightly flattened dorsoventrally, up to 1 mm long. Palps and antennae smooth, lacking spurs. Four longitudinal rows of dorsal macrotubercles, in a single transverse row per segment. Macrotubercles sessile, spherical to pear-shaped. Additional minute spherical papillae scattered on dorsum (approx. seven transverse rows with ca. 100 low papillae per segment), often inconspicuous. Ventrum with even smaller papillae in four transverse rows per segment, often inconspicuous. Parapodia with 20–40 spherical papillae. Acicular lobe from segment 1, small and rounded. Compound chaetae, numerous (up to 40 per fascicle), with blades slightly decreasing in length dorso-ventrally (3–8 times their width), unidentate, with finely serrated edge.</p></tp:treatment-sec><tp:treatment-sec sec-type="description" id="SECID0EBGBK"><title>Description.</title><p><italic>Measurements and general morphology.</italic> Holotype with ellipsoid body, 0.7 mm long, 0.1 mm wide and with 27 segments; with blunt ends, with a convex dorsum and flattened ventrum. Segmentation not conspicuous. Pale, with brownish granules in some macrotubercles, in fixed material.</p><p><!--PageBreak  --><italic>Head.</italic> Head fused to first chaetiger (Fig. <xref ref-type="fig" rid="F18">18A–C</xref>). Palps and lateral antennae conical, 2–3 times longer than wide, wrinkled, and lacking spurs or basal papilla (Fig. <xref ref-type="fig" rid="F18">18A–C</xref>). Median antenna conical, slightly shorter than lateral antennae (Fig. <xref ref-type="fig" rid="F18">18A–C</xref>). Antenniform papillae absent (Fig. <xref ref-type="fig" rid="F18">18A–C</xref>). Head papillae rounded, apparently randomly arranged. Tentacular cirri conical, similar to lateral antenna (Fig. <xref ref-type="fig" rid="F18">18A–C</xref>).</p><fig id="F18" position="float" orientation="portrait"><label>Figure 18.</label><caption><p><italic><tp:taxon-name><tp:taxon-name-part taxon-name-part-type="genus" reg="Sphaerephesia">Sphaerephesia</tp:taxon-name-part><tp:taxon-name-part taxon-name-part-type="species" reg="multichaeta">multichaeta</tp:taxon-name-part></tp:taxon-name></italic> sp. n. (NTNU-VM24809, <named-content xmlns:xlink="http://www.w3.org/1999/xlink" content-type="dwc:institutional_code" xlink:type="simple">ZMH</named-content> P13351), scanning electron micrographs. <bold>A</bold> Anterior end, side view (<named-content xmlns:xlink="http://www.w3.org/1999/xlink" content-type="dwc:institutional_code" xlink:type="simple">NTNU-VM</named-content> 24809) <bold>B</bold> head, frontal view (<named-content xmlns:xlink="http://www.w3.org/1999/xlink" content-type="dwc:institutional_code" xlink:type="simple">NTNU-VM</named-content> 24809) <bold>C</bold> head, antero-ventral view (<named-content xmlns:xlink="http://www.w3.org/1999/xlink" content-type="dwc:institutional_code" xlink:type="simple">ZMH</named-content> P13351) <bold>D</bold> posterior end, dorsal view (<named-content xmlns:xlink="http://www.w3.org/1999/xlink" content-type="dwc:institutional_code" xlink:type="simple">ZMH</named-content> P13351) <bold>E</bold> posterior end, dorsal view (<named-content xmlns:xlink="http://www.w3.org/1999/xlink" content-type="dwc:institutional_code" xlink:type="simple">NTNU-VM</named-content> 24809) <bold>F</bold> ventrum, showing arrangement of ventral papillae (<named-content xmlns:xlink="http://www.w3.org/1999/xlink" content-type="dwc:institutional_code" xlink:type="simple">ZMH</named-content> P13351) <bold>G</bold> Chaetigers 4–6, antero-dorsal view (<named-content xmlns:xlink="http://www.w3.org/1999/xlink" content-type="dwc:institutional_code" xlink:type="simple">NTNU-VM</named-content> 24809) <bold>H</bold> mid-body parapodia, lateral view (<named-content xmlns:xlink="http://www.w3.org/1999/xlink" content-type="dwc:institutional_code" xlink:type="simple">NTNU-VM</named-content> 24809).</p></caption><graphic xmlns:xlink="http://www.w3.org/1999/xlink" xlink:href="zookeys-845-001-g018.jpg" position="float" orientation="portrait" xlink:type="simple" id="oo_300985.jpg"/></fig><p><italic>Tubercles.</italic> Medium-sized dorsal macrotubercles arranged in four longitudinal rows, one transverse row per segment, with exception of first chaetiger with only two macrotubercles (Fig. <xref ref-type="fig" rid="F18">18A–C</xref>). Macrotubercles sessile, spherical and smooth in anterior segments, and pear-shaped in posterior segments (Fig. <xref ref-type="fig" rid="F18">18A–E</xref>). Distance between dorsalmost rows is larger than these to lateralmost longitudinal rows. Additional dorsal papillae, low, rounded, arranged in approximately seven irregular transverse rows per segment along dorsal surface (Figs <xref ref-type="fig" rid="F15">15I</xref>, <xref ref-type="fig" rid="F18">18D</xref>), and in four transverse rows per segment in ventrum (Figs <xref ref-type="fig" rid="F15">15J</xref>, <xref ref-type="fig" rid="F18">18F</xref>). Papillae are not conspicuous in all segments; consequently epithelium seems smooth in some parts of the body.</p><p><italic>Parapodia.</italic> Parapodia subtriangular, with wide dorso-ventral base as long as wide at mid-body segments (Figs <xref ref-type="fig" rid="F18">18D–H</xref>, <xref ref-type="fig" rid="F19">19A</xref>). Ventral cirri conical, small, not protruding from parapodia (Fig. <xref ref-type="fig" rid="F18">18H</xref>). Acicular lobe from chaetiger 1. Numerous (ca. 20 in mid-chaetigers) small and spherical papillae distributed randomly over parapodial surfaces (Fig. <xref ref-type="fig" rid="F5">5N</xref>).</p><fig id="F19" position="float" orientation="portrait"><label>Figure 19.</label><caption><p><italic><tp:taxon-name><tp:taxon-name-part taxon-name-part-type="genus" reg="Sphaerephesia">Sphaerephesia</tp:taxon-name-part><tp:taxon-name-part taxon-name-part-type="species" reg="multichaeta">multichaeta</tp:taxon-name-part></tp:taxon-name></italic> sp. n. (<named-content xmlns:xlink="http://www.w3.org/1999/xlink" content-type="dwc:institutional_code" xlink:type="simple">NTNU-VM</named-content> 24809, <named-content xmlns:xlink="http://www.w3.org/1999/xlink" content-type="dwc:institutional_code" xlink:type="simple">NTNU-VM</named-content> 24810), scanning electron micrographs. <bold>A</bold> posterior parapodia, anterior view (VM 24809) <bold>B</bold> complete chaetal fascicle, mid-body chaetiger (VM 24809) <bold>C</bold> chaetiger 1, anterior view (<named-content xmlns:xlink="http://www.w3.org/1999/xlink" content-type="dwc:institutional_code" xlink:type="simple">NTNU-VM</named-content> 24809) <bold>D</bold> chaetae, mid-body chaetiger (<named-content xmlns:xlink="http://www.w3.org/1999/xlink" content-type="dwc:institutional_code" xlink:type="simple">NTNU-VM</named-content> 24810).</p></caption><graphic xmlns:xlink="http://www.w3.org/1999/xlink" xlink:href="zookeys-845-001-g019.jpg" position="float" orientation="portrait" xlink:type="simple" id="oo_300986.jpg"/></fig><p><italic>Chaetae.</italic> All chaetae compound, with unidentate and finely serrated blades. First chaetiger with blades 7–9 times longer than wide. Midbody chaetigers with blades ranging 3–6 times longer than wide within each parapodia. Number of chaetae from 11–13 in first segment to 25–30 in mid-body segments (Figs <xref ref-type="fig" rid="F18">18G–H</xref>, <xref ref-type="fig" rid="F19">19B–D</xref>). One straight acicula per parapodia.</p><p><italic>Pygidium.</italic> A pair of piriform anal cirri, similar to posterior macrotubercles and digitiform medio-ventral anal papilla (Fig. <xref ref-type="fig" rid="F18">18D, E</xref>).</p><p><italic>Internal features</italic>. Pharynx slightly protruded though mouth in some specimens. Pharynx and internal organs not discernible.</p><p><italic>Reproductive features</italic>. Sexual structures or genital openings not observed. Preserved specimens opaque and gametes not detected.</p></tp:treatment-sec><tp:treatment-sec sec-type="variation" id="SECID0EYNBK"><title>Variation.</title><p>Size range of material examined: 0.6–0.9 mm long, 0.08–0.15 mm wide, with 21–30 chaetigers. The holotype is somehow more inflated and elongated than the paratypes. These are more flattened dorso-ventrally and bodies seem to be more ellipsoid. This could be due to body collapse or perhaps the holotype is inflated from preservation. Head appendages are small and conical in all specimens examined; antenniform papillae not observed. Paratypes are homogenous in the general shape of the body, presence of large parapodia, small ventral cirri and presence of numerous, medium length blade falcigers. They differ in the number of epithelial papillae observed, in part probably due to the different conditions of the epithelium. We suspect the body and parapodia bear numerous small spherical papillae but these are only conspicuous in well-preserved specimens, otherwise they look almost smooth. Nuchal organs pits observed in several specimens (e.g., Fig. <xref ref-type="fig" rid="F18">18C</xref>). Sexual structures not seen.</p><!--PageBreak  --><!--PageBreak  --></tp:treatment-sec><tp:treatment-sec sec-type="etymology" id="SECID0EEOBK"><title>Etymology.</title><p>The specific epithet, <italic><tp:taxon-name><tp:taxon-name-part taxon-name-part-type="genus" reg="Sphaerephesia"/><tp:taxon-name-part taxon-name-part-type="species" reg="multichaeta">multichaeta</tp:taxon-name-part></tp:taxon-name></italic> (masculine), refers to the extraordinary number (<italic>multi</italic>) of bristles (<italic>chaetae</italic>, Greek origin) present in the fascicles of, at least, some specimens.</p></tp:treatment-sec><tp:treatment-sec sec-type="remarks" id="SECID0EYOBK"><title>Remarks.</title><p><italic><tp:taxon-name><tp:taxon-name-part taxon-name-part-type="genus" reg="Sphaerephesia">Sphaerephesia</tp:taxon-name-part><tp:taxon-name-part taxon-name-part-type="species" reg="multichaeta">multichaeta</tp:taxon-name-part></tp:taxon-name></italic> sp. n. belongs to the group of spherodororids with four longitudinal rows of dorsal and macrotubercles (i.e., <italic><tp:taxon-name><tp:taxon-name-part taxon-name-part-type="genus" reg="Sphaerephesia">Sphaerephesia</tp:taxon-name-part></tp:taxon-name></italic> after the present study). It is characterised by a unique combination of features: macrotubercles at least in posterior segments are pear-shaped, parapodia bear a great number of papillae (20–40) and chaetae (20–40). Only <italic><tp:taxon-name><tp:taxon-name-part taxon-name-part-type="genus" reg="Sphaerephesia">Sphaerephesia</tp:taxon-name-part><tp:taxon-name-part taxon-name-part-type="species" reg="sibuetae">sibuetae</tp:taxon-name-part></tp:taxon-name></italic> and <italic><tp:taxon-name><tp:taxon-name-part taxon-name-part-type="genus" reg="Sphaerephesia">S.</tp:taxon-name-part><tp:taxon-name-part taxon-name-part-type="species" reg="similisetis">similisetis</tp:taxon-name-part></tp:taxon-name></italic> have been reported with 20–25 chaetae per fascicle (<xref ref-type="bibr" rid="B30">Fauchald 1972</xref>, <xref ref-type="bibr" rid="B27">Desbruyères 1980</xref>, <xref ref-type="bibr" rid="B75">Moreira et al. 2011</xref>). Likewise, also these two species have been reported with 20–30 parapodial papillae (<xref ref-type="bibr" rid="B30">Fauchald 1972</xref>, <xref ref-type="bibr" rid="B27">Desbruyères 1980</xref>, <xref ref-type="bibr" rid="B75">Moreira et al. 2011</xref>), but these numbers do not reach those accounted in the new species. <italic><tp:taxon-name><tp:taxon-name-part taxon-name-part-type="genus" reg="Sphaerephesia">Sphaerephesia</tp:taxon-name-part><tp:taxon-name-part taxon-name-part-type="species" reg="multichaeta">multichaeta</tp:taxon-name-part></tp:taxon-name></italic> sp. n. is distinguished from these two congeners in the chaetal morphology (with blades up to eight times as long as wide) while <italic><tp:taxon-name><tp:taxon-name-part taxon-name-part-type="genus" reg="Sphaerephesia">S.</tp:taxon-name-part><tp:taxon-name-part taxon-name-part-type="species" reg="sibuetae">sibuetae</tp:taxon-name-part></tp:taxon-name></italic> and <italic><tp:taxon-name><tp:taxon-name-part taxon-name-part-type="genus" reg="Sphaerephesia">S.</tp:taxon-name-part><tp:taxon-name-part taxon-name-part-type="species" reg="similisetis">similisetis</tp:taxon-name-part></tp:taxon-name></italic> have longer blades (7–13 and 20–25 times as long as wide, respectively).</p><!--PageBreak  --></tp:treatment-sec><tp:treatment-sec sec-type="distribution" id="SECID0EASBK"><title>Distribution.</title><p>Most specimens were collected in the Trondheimsfjord, but also from Skagerrak.</p></tp:treatment-sec><tp:treatment-sec sec-type="habitat" id="SECID0EFSBK"><title>Habitat.</title><p>Habitat soft bottom with mud, 10–25 m deep.</p></tp:treatment-sec><tp:treatment-sec><!--Section generated to contain objects referenced in tp:taxon-treatment.--><fig id="F5" position="float" orientation="portrait"><label>Figure 5.</label><caption><p>Stylized drawings of parapodia, showing the relative position and arrangement of parapodial lobes, cirri, and papillae, in mid-body chaetigers of all sphaerodorid species reported in the North East Atlantic waters.</p></caption><graphic xmlns:xlink="http://www.w3.org/1999/xlink" xlink:href="zookeys-845-001-g005.jpg" position="float" orientation="portrait" xlink:type="simple" id="oo_300972.jpg"/></fig><fig id="F15" position="float" orientation="portrait"><label>Figure 15.</label><caption><p>Stylized drawings of selected dorsal and ventral segments of species of <italic><tp:taxon-name><tp:taxon-name-part taxon-name-part-type="genus" reg="Sphaerephesia">Sphaerephesia</tp:taxon-name-part></tp:taxon-name></italic>, showing number and arrangement of epithelial tubercles and papillae. Epithelial papillae in Fig. <xref ref-type="fig" rid="F15">15E and F</xref> may not be accurate and the dorsal and ventral surfaces are covered by a thin layer of sediment.</p></caption><graphic xmlns:xlink="http://www.w3.org/1999/xlink" xlink:href="zookeys-845-001-g015.jpg" position="float" orientation="portrait" xlink:type="simple" id="oo_300982.jpg"/></fig></tp:treatment-sec><ref-list><ref id="B30"><mixed-citation xmlns:xlink="http://www.w3.org/1999/xlink" xlink:type="simple"><person-group><name name-style="western"><surname>Fauchald</surname><given-names>K</given-names></name></person-group> (<year>1972</year>) <article-title>Benthic polychaetous annelids from deep water off western Mexico and adjacent areas in the eastern Pacific Ocean.</article-title><source>Allan Hancock Monographs in Marine Biology</source><volume>7</volume>: <fpage>1</fpage>–<lpage>575</lpage>.</mixed-citation></ref><ref id="B27"><mixed-citation xmlns:xlink="http://www.w3.org/1999/xlink" xlink:type="simple"><!--PageBreak  --><person-group><name name-style="western"><surname>Desbruyères</surname><given-names>D</given-names></name></person-group> (<year>1980</year>) <tp:taxon-name><tp:taxon-name-part taxon-name-part-type="family">Sphaerodoridae</tp:taxon-name-part></tp:taxon-name> (Annélides Polychètes) profonds du Nord-Est Atlantique. Bulletin du Muséum national d’Histoire naturelle, Paris, Séries 4è, 2, Section A (1): 109–128. [In French]</mixed-citation></ref><ref id="B75"><mixed-citation xmlns:xlink="http://www.w3.org/1999/xlink" xlink:type="simple"><person-group><name name-style="western"><surname>Moreira</surname><given-names>J</given-names></name><name name-style="western"><surname>Lucas</surname><given-names>Y</given-names></name><name name-style="western"><surname>Parapar</surname><given-names>J</given-names></name></person-group> (<year>2011</year>) <article-title>Sphaerodorids (<tp:taxon-name><tp:taxon-name-part taxon-name-part-type="class">Polychaeta</tp:taxon-name-part></tp:taxon-name>, <tp:taxon-name><tp:taxon-name-part taxon-name-part-type="family">Sphaerodoridae</tp:taxon-name-part></tp:taxon-name>) from the continental margin off the NW Iberian Peninsula, with first record of <italic><tp:taxon-name><tp:taxon-name-part taxon-name-part-type="genus">Sphaerodoropsis</tp:taxon-name-part><tp:taxon-name-part taxon-name-part-type="species">sibuetae</tp:taxon-name-part></tp:taxon-name></italic> and <italic><tp:taxon-name><tp:taxon-name-part taxon-name-part-type="genus">S.</tp:taxon-name-part><tp:taxon-name-part taxon-name-part-type="species">amoreuxi</tp:taxon-name-part></tp:taxon-name></italic> since the original description.</article-title><source>Graellsia</source><volume>67</volume>: <fpage>23</fpage>–<lpage>33</lpage>. <ext-link xlink:type="simple" ext-link-type="doi" xlink:href="10.3989/graellsia.2011.v67.034">https://doi.org/10.3989/graellsia.2011.v67.034</ext-link></mixed-citation></ref></ref-list></tp:taxon-treatment>
