# Supplementary material for: Systematic re-structure and new species of Sphaerodoridae (Annelida) after morphological revision and molecular phylogenetic analyses of the North East Atlantic fauna
Source: Zookeys. 2019 May 15;845:1–97. doi: 10.3897/zookeys.845.32428 (PMC6531415; doi:10.3897/zookeys.845.32428)
Supplement: XML Treatment for Sphaerephesia philippi [file zookeys.845.32428-treatment19.xml]

<!DOCTYPE tp:taxon-treatment
  PUBLIC "-//TaxonX//DTD Taxonomic Treatment Publishing DTD v0 20100105//EN" "tax-treatment-NSO.dtd">
<tp:taxon-treatment xmlns:tp="http://www.plazi.org/taxpub"><tp:treatment-meta><kwd-group><label>Taxon classification</label><kwd><named-content xmlns:xlink="http://www.w3.org/1999/xlink" content-type="kingdom">Animalia</named-content></kwd><kwd><named-content xmlns:xlink="http://www.w3.org/1999/xlink" content-type="order">Phyllodocida</named-content></kwd><kwd><named-content xmlns:xlink="http://www.w3.org/1999/xlink" content-type="family">Sphaerodoridae</named-content></kwd></kwd-group><mixed-citation publication-type="journal"><person-group><name><surname>Capa</surname><given-names>María</given-names></name><name><surname>Nygren</surname><given-names>Arne</given-names></name><name><surname>Parapar</surname><given-names>Julio</given-names></name><name><surname>Bakken</surname><given-names>Torkild</given-names></name><name><surname>Meißner</surname><given-names>Karin</given-names></name><name><surname>Moreira</surname><given-names>Juan</given-names></name></person-group><article-title>Systematic re-structure and new species of <tp:taxon-name><tp:taxon-name-part taxon-name-part-type="family">Sphaerodoridae</tp:taxon-name-part></tp:taxon-name> (<tp:taxon-name><tp:taxon-name-part taxon-name-part-type="phylum">Annelida</tp:taxon-name-part></tp:taxon-name>) after morphological revision and molecular phylogenetic analyses of the North East Atlantic fauna</article-title><source>Zookeys</source><day>15</day><month>5</month><year>2019</year><volume>845</volume><fpage>1</fpage><lpage>97</lpage><pub-id pub-id-type="doi">10.3897/zookeys.845.32428</pub-id></mixed-citation></tp:treatment-meta><tp:nomenclature><tp:taxon-name>
              <tp:taxon-name-part taxon-name-part-type="genus" reg="Sphaerephesia">Sphaerephesia</tp:taxon-name-part>
              <tp:taxon-name-part taxon-name-part-type="species" reg="philippi">philippi</tp:taxon-name-part>
            </tp:taxon-name><tp:taxon-authority>(Fauvel, 1911)</tp:taxon-authority><tp:taxon-status xmlns:xlink="http://www.w3.org/1999/xlink" xlink:type="simple">comb. n.</tp:taxon-status><xref ref-type="fig" rid="F5">Figs 5O</xref><xref ref-type="fig" rid="F8">, 8D</xref><xref ref-type="fig" rid="F15">, 15K, L</xref><xref ref-type="fig" rid="F20">, 20</xref><tp:nomenclature-citation-list><tp:nomenclature-citation><tp:taxon-name>
                  <tp:taxon-name-part taxon-name-part-type="genus" reg="Sphaerodorum">Sphaerodorum</tp:taxon-name-part>
                  <tp:taxon-name-part taxon-name-part-type="species" reg="philippi">philippi</tp:taxon-name-part>
                </tp:taxon-name><comment>Fauvel, 1911: 19–21, fig. 16–20 (not <tp:taxon-name><tp:taxon-name-part taxon-name-part-type="genus" reg="Sphaerodorum">S.</tp:taxon-name-part><tp:taxon-name-part taxon-name-part-type="species" reg="philippi">philippi</tp:taxon-name-part></tp:taxon-name> Hartmann-Schröder, 1971).</comment></tp:nomenclature-citation></tp:nomenclature-citation-list></tp:nomenclature><tp:treatment-sec sec-type="type locality" id="SECID0EXUBK"><title>Type locality.</title><p>Kara Sea, Russia, <named-content xmlns:xlink="http://www.w3.org/1999/xlink" content-type="dwc:verbatimCoordinates" xlink:type="simple"><named-content content-type="geo-json" specific-use="{&#34;type&#34;:&#34;Point&#34;,&#34;coordinates&#34;:[57.166667,71.533333]}" id="NCID0EAVBK" xlink:type="simple">71°32'N, 57°10'E</named-content></named-content>, 220–0 m.</p></tp:treatment-sec><tp:treatment-sec sec-type="material" id="SECID0EFVBK"><title>Material examined.</title><p>(ca 1480 specs) <bold>Greenland Sea</bold>: <named-content xmlns:xlink="http://www.w3.org/1999/xlink" content-type="dwc:institutional_code" xlink:type="simple">ZMBN</named-content> 127275 (~25 spec.), <named-content xmlns:xlink="http://www.w3.org/1999/xlink" content-type="dwc:verbatimCoordinates" xlink:type="simple"><named-content content-type="geo-json" specific-use="{&#34;type&#34;:&#34;Point&#34;,&#34;coordinates&#34;:[-14.238333,68.891667]}" id="NCID0EVVBK" xlink:type="simple">68°53.5'N, 14°14.3'W</named-content></named-content>, 1588 m, 15 Mar 1984; <named-content xmlns:xlink="http://www.w3.org/1999/xlink" content-type="dwc:institutional_code" xlink:type="simple">ZMBN</named-content> 127287 (15 spec.), Jan Mayen, <named-content xmlns:xlink="http://www.w3.org/1999/xlink" content-type="dwc:verbatimCoordinates" xlink:type="simple"><named-content content-type="geo-json" specific-use="{&#34;type&#34;:&#34;Point&#34;,&#34;coordinates&#34;:[-9.728333,70.810000]}" id="NCID0ECWBK" xlink:type="simple">70°48.6'N, 09°43.7'W</named-content></named-content>, 886 m, 27 Jul 1986; <named-content xmlns:xlink="http://www.w3.org/1999/xlink" content-type="dwc:institutional_code" xlink:type="simple">ZMBN</named-content> 127295 (4 spec.), <named-content xmlns:xlink="http://www.w3.org/1999/xlink" content-type="dwc:verbatimCoordinates" xlink:type="simple"><named-content content-type="geo-json" specific-use="{&#34;type&#34;:&#34;Point&#34;,&#34;coordinates&#34;:[-18.148333,69.955000]}" id="NCID0EPWBK" xlink:type="simple">69°57.3'N, 18°08.9'W</named-content></named-content>, 1618 m, 12 Jun 1987; <named-content xmlns:xlink="http://www.w3.org/1999/xlink" content-type="dwc:institutional_code" xlink:type="simple">NTNU-VM</named-content> 32347 (2 spec.), Jan Mayen, <named-content xmlns:xlink="http://www.w3.org/1999/xlink" content-type="dwc:verbatimCoordinates" xlink:type="simple"><named-content content-type="geo-json" specific-use="{&#34;type&#34;:&#34;Point&#34;,&#34;coordinates&#34;:[-9.345333,70.603167]}" id="NCID0E3WBK" xlink:type="simple">70°36.19'N, 9°20.72'W</named-content></named-content>, 31 m, 17 Sep 1999; <named-content xmlns:xlink="http://www.w3.org/1999/xlink" content-type="dwc:institutional_code" xlink:type="simple">NTNU-VM</named-content> 32348 (15 spec.), Jan Mayen, <named-content xmlns:xlink="http://www.w3.org/1999/xlink" content-type="dwc:verbatimCoordinates" xlink:type="simple"><named-content content-type="geo-json" specific-use="{&#34;type&#34;:&#34;Point&#34;,&#34;coordinates&#34;:[-9.587667,71.106833]}" id="NCID0EJXBK" xlink:type="simple">71°06.41'N, 9°35.26'W</named-content></named-content>, 514 m, 15 Sep 1999; <named-content xmlns:xlink="http://www.w3.org/1999/xlink" content-type="dwc:institutional_code" xlink:type="simple">NTNU-VM</named-content> 32349 (35 spec.), Jan Mayen, <named-content xmlns:xlink="http://www.w3.org/1999/xlink" content-type="dwc:verbatimCoordinates" xlink:type="simple"><named-content content-type="geo-json" specific-use="{&#34;type&#34;:&#34;Point&#34;,&#34;coordinates&#34;:[-7.962333,70.751167]}" id="NCID0EWXBK" xlink:type="simple">70°45.07'N, 7°57.74'W</named-content></named-content>, 771 m, 16 Sep 1999; <named-content xmlns:xlink="http://www.w3.org/1999/xlink" content-type="dwc:institutional_code" xlink:type="simple">NTNU-VM</named-content> 32350 (496 spec., 1 on <abbrev xmlns:xlink="http://www.w3.org/1999/xlink" xlink:title="Scanning Electron Microscope" xlink:type="simple">SEM</abbrev>), Jan Mayen, <named-content xmlns:xlink="http://www.w3.org/1999/xlink" content-type="dwc:verbatimCoordinates" xlink:type="simple"><named-content content-type="geo-json" specific-use="{&#34;type&#34;:&#34;Point&#34;,&#34;coordinates&#34;:[-9.372167,70.647833]}" id="NCID0EDYBK" xlink:type="simple">70°38.87'N, 9°22.33'W</named-content></named-content>, 599 m, 17 Sep 1999; <named-content xmlns:xlink="http://www.w3.org/1999/xlink" content-type="dwc:institutional_code" xlink:type="simple">SMF</named-content> 24843 (1 spec. for DNA sequencing, SPH052), East Greenland, Denmark Strait, <named-content xmlns:xlink="http://www.w3.org/1999/xlink" content-type="dwc:verbatimCoordinates" xlink:type="simple"><named-content content-type="geo-json" specific-use="{&#34;type&#34;:&#34;Point&#34;,&#34;coordinates&#34;:[-26.241667,67.213500]}" id="NCID0EQYBK" xlink:type="simple">67°12.81'N, 026°14.50'W</named-content></named-content>, 696.9 m, 14 Sep 2011; <named-content xmlns:xlink="http://www.w3.org/1999/xlink" content-type="dwc:institutional_code" xlink:type="simple">SMF</named-content> 25287 (7 specs), East Greenland, Denmark strait, <named-content xmlns:xlink="http://www.w3.org/1999/xlink" content-type="dwc:verbatimCoordinates" xlink:type="simple"><named-content content-type="geo-json" specific-use="{&#34;type&#34;:&#34;Point&#34;,&#34;coordinates&#34;:[-23.696000,67.846500]}" id="NCID0E4YBK" xlink:type="simple">67°50.79'N, 023°41.76'W</named-content></named-content>, 1248 m, 15 Sep 2011; <named-content xmlns:xlink="http://www.w3.org/1999/xlink" content-type="dwc:institutional_code" xlink:type="simple">SMF</named-content> 25288DZMB-HH 30452 (3 specs), East Greenland, Denmark Strait, <named-content xmlns:xlink="http://www.w3.org/1999/xlink" content-type="dwc:verbatimCoordinates" xlink:type="simple"><named-content content-type="geo-json" specific-use="{&#34;type&#34;:&#34;Point&#34;,&#34;coordinates&#34;:[-23.696000,67.846500]}" id="NCID0EKZBK" xlink:type="simple">67°50.79'N, 023°41.76'W</named-content></named-content>, 1248 m, 15 Sep 2011; <named-content xmlns:xlink="http://www.w3.org/1999/xlink" content-type="dwc:institutional_code" xlink:type="simple">SMF</named-content> 25289 (4 specs), East Greenland, Denmark Strait, <named-content xmlns:xlink="http://www.w3.org/1999/xlink" content-type="dwc:verbatimCoordinates" xlink:type="simple"><named-content content-type="geo-json" specific-use="{&#34;type&#34;:&#34;Point&#34;,&#34;coordinates&#34;:[-23.696000,67.846500]}" id="NCID0EXZBK" xlink:type="simple">67°50.790'N, 23°41.760'W</named-content></named-content>, 1248 m, 15 Sep 2011; <named-content xmlns:xlink="http://www.w3.org/1999/xlink" content-type="dwc:institutional_code" xlink:type="simple">SMF</named-content> 25290 (1 spec.), East Greenland, Denmark Strait <named-content xmlns:xlink="http://www.w3.org/1999/xlink" content-type="dwc:verbatimCoordinates" xlink:type="simple"><named-content content-type="geo-json" specific-use="{&#34;type&#34;:&#34;Point&#34;,&#34;coordinates&#34;:[-26.746333,67.646167]}" id="NCID0EE1BK" xlink:type="simple">67°38.77'N, 026°44.78'W</named-content></named-content>, 320 m, 14 Sep 2011; <bold>Iceland</bold>: <named-content xmlns:xlink="http://www.w3.org/1999/xlink" content-type="dwc:institutional_code" xlink:type="simple">SMF</named-content> 25291 (6 specs), East Iceland, Norwegian Sea, <named-content xmlns:xlink="http://www.w3.org/1999/xlink" content-type="dwc:verbatimCoordinates" xlink:type="simple"><named-content content-type="geo-json" specific-use="{&#34;type&#34;:&#34;Point&#34;,&#34;coordinates&#34;:[-12.373000,66.301000]}" id="NCID0ET1BK" xlink:type="simple">66°18.06'N, 012°22.38'W</named-content></named-content>, 730,8m¸ 22 Sep 2011; <named-content xmlns:xlink="http://www.w3.org/1999/xlink" content-type="dwc:institutional_code" xlink:type="simple">SMF</named-content> 25292 (1 specs), East Iceland, <named-content xmlns:xlink="http://www.w3.org/1999/xlink" content-type="dwc:verbatimCoordinates" xlink:type="simple"><named-content content-type="geo-json" specific-use="{&#34;type&#34;:&#34;Point&#34;,&#34;coordinates&#34;:[-12.373000,66.301000]}" id="NCID0EA2BK" xlink:type="simple">66°18.06'N, 012°22.38'W</named-content></named-content>, 730,8m¸ 22 Sep 2011; <named-content xmlns:xlink="http://www.w3.org/1999/xlink" content-type="dwc:institutional_code" xlink:type="simple">SMF</named-content> 23903 (1 for DNA sequencing), North East Iceland, <named-content xmlns:xlink="http://www.w3.org/1999/xlink" content-type="dwc:verbatimCoordinates" xlink:type="simple"><named-content content-type="geo-json" specific-use="{&#34;type&#34;:&#34;Point&#34;,&#34;coordinates&#34;:[-9.917000,69.111000]}" id="NCID0EN2BK" xlink:type="simple">69°6.66'N, 9°55.02'W</named-content></named-content>, 2202 m , 17 Sep 2011; <named-content xmlns:xlink="http://www.w3.org/1999/xlink" content-type="dwc:institutional_code" xlink:type="simple">SMF</named-content> 25293 (3 specs), North East Iceland, <named-content xmlns:xlink="http://www.w3.org/1999/xlink" content-type="dwc:verbatimCoordinates" xlink:type="simple"><named-content content-type="geo-json" specific-use="{&#34;type&#34;:&#34;Point&#34;,&#34;coordinates&#34;:[-9.917000,69.111000]}" id="NCID0E12BK" xlink:type="simple">69°6.66'N, 9°55.02'W</named-content></named-content>, 2202 m , 17 Sep 2011; <named-content xmlns:xlink="http://www.w3.org/1999/xlink" content-type="dwc:institutional_code" xlink:type="simple">SMF</named-content> 23903 (1 spec. For DNA sequencing, SPH061), North East Iceland, <named-content xmlns:xlink="http://www.w3.org/1999/xlink" content-type="dwc:verbatimCoordinates" xlink:type="simple"><named-content content-type="geo-json" specific-use="{&#34;type&#34;:&#34;Point&#34;,&#34;coordinates&#34;:[-9.917000,69.111000]}" id="NCID0EH3BK" xlink:type="simple">69°6.66'N, 9°55.02'W</named-content></named-content>, 2202 m , 17 Sep 2011; <named-content xmlns:xlink="http://www.w3.org/1999/xlink" content-type="dwc:institutional_code" xlink:type="simple">SMF</named-content> 25294; (2 specs), South Iceland, Iceland Basin, <named-content xmlns:xlink="http://www.w3.org/1999/xlink" content-type="dwc:verbatimCoordinates" xlink:type="simple"><named-content content-type="geo-json" specific-use="{&#34;type&#34;:&#34;Point&#34;,&#34;coordinates&#34;:[-20.353000,62.558333]}" id="NCID0EU3BK" xlink:type="simple">62°33.50'N, 020°21.18'W</named-content></named-content>, 1392m, 2 Sep 2011; <bold>Barents Sea</bold>: <named-content xmlns:xlink="http://www.w3.org/1999/xlink" content-type="dwc:institutional_code" xlink:type="simple">ZMBN</named-content> 127298 (5 spec.), Finnmark, <named-content xmlns:xlink="http://www.w3.org/1999/xlink" content-type="dwc:verbatimCoordinates" xlink:type="simple"><named-content content-type="geo-json" specific-use="{&#34;type&#34;:&#34;Point&#34;,&#34;coordinates&#34;:[27.015667,71.275500]}" id="NCID0ED4BK" xlink:type="simple">71°16.53'N, 27°0.94'E</named-content></named-content>, 276 m, 16 Apr 2011; <named-content xmlns:xlink="http://www.w3.org/1999/xlink" content-type="dwc:institutional_code" xlink:type="simple">ZMBN</named-content> 127305 (6 spec.), Finnmark, <named-content xmlns:xlink="http://www.w3.org/1999/xlink" content-type="dwc:verbatimCoordinates" xlink:type="simple"><named-content content-type="geo-json" specific-use="{&#34;type&#34;:&#34;Point&#34;,&#34;coordinates&#34;:[32.249850,71.190250]}" id="NCID0EQ4BK" xlink:type="simple">71°11.415'N, 32°14.991'E</named-content></named-content>, 226 m, 10 Aug 2013; <named-content xmlns:xlink="http://www.w3.org/1999/xlink" content-type="dwc:institutional_code" xlink:type="simple">ZMBN</named-content> 127323 (10 spec.), Finnmark, <named-content xmlns:xlink="http://www.w3.org/1999/xlink" content-type="dwc:verbatimCoordinates" xlink:type="simple"><named-content content-type="geo-json" specific-use="{&#34;type&#34;:&#34;Point&#34;,&#34;coordinates&#34;:[31.313833,70.296500]}" id="NCID0E44BK" xlink:type="simple">70°17.79'N, 31°18.83'E</named-content></named-content>, 217 m, 18 Aug 2013; <bold>Norwegian Sea</bold>: <named-content xmlns:xlink="http://www.w3.org/1999/xlink" content-type="dwc:institutional_code" xlink:type="simple">ZMBN</named-content> 127299 (10 spec.), Nordland, <named-content xmlns:xlink="http://www.w3.org/1999/xlink" content-type="dwc:verbatimCoordinates" xlink:type="simple"><named-content content-type="geo-json" specific-use="{&#34;type&#34;:&#34;Point&#34;,&#34;coordinates&#34;:[9.685433,67.804600]}" id="NCID0EM5BK" xlink:type="simple">67°48.276'N, 9°41.126'E</named-content></named-content>, 823 m, 22 Sep 2011; <named-content xmlns:xlink="http://www.w3.org/1999/xlink" content-type="dwc:institutional_code" xlink:type="simple">ZMBN</named-content> 127302 (18 spec.), Nordland, <named-content xmlns:xlink="http://www.w3.org/1999/xlink" content-type="dwc:verbatimCoordinates" xlink:type="simple"><named-content content-type="geo-json" specific-use="{&#34;type&#34;:&#34;Point&#34;,&#34;coordinates&#34;:[9.592600,67.955617]}" id="NCID0EZ5BK" xlink:type="simple">67°57.337'N, 9°35.556'E</named-content></named-content>, 1315 m, 6 May 2012; <named-content xmlns:xlink="http://www.w3.org/1999/xlink" content-type="dwc:institutional_code" xlink:type="simple">ZMBN</named-content> 127301 (18 spec.), Nordland, <named-content xmlns:xlink="http://www.w3.org/1999/xlink" content-type="dwc:verbatimCoordinates" xlink:type="simple"><named-content content-type="geo-json" specific-use="{&#34;type&#34;:&#34;Point&#34;,&#34;coordinates&#34;:[9.468817,68.065617]}" id="NCID0EG6BK" xlink:type="simple">68°3.937'N, 9°28.129'E</named-content></named-content>, 1712 m, 6 May 2012; <named-content xmlns:xlink="http://www.w3.org/1999/xlink" content-type="dwc:institutional_code" xlink:type="simple">ZMBN</named-content> 127304 (24 spec.), Nordland, <named-content xmlns:xlink="http://www.w3.org/1999/xlink" content-type="dwc:verbatimCoordinates" xlink:type="simple"><named-content content-type="geo-json" specific-use="{&#34;type&#34;:&#34;Point&#34;,&#34;coordinates&#34;:[8.133033,67.284333]}" id="NCID0ET6BK" xlink:type="simple">67°17.06'N, 8°7.982'E</named-content></named-content>, 1117 m, 8 May 2012; <named-content xmlns:xlink="http://www.w3.org/1999/xlink" content-type="dwc:institutional_code" xlink:type="simple">ZMBN</named-content> 129496 (1 spec. on <abbrev xmlns:xlink="http://www.w3.org/1999/xlink" xlink:title="Scanning Electron Microscope" xlink:type="simple">SEM</abbrev> stub), <named-content xmlns:xlink="http://www.w3.org/1999/xlink" content-type="dwc:verbatimCoordinates" xlink:type="simple"><named-content content-type="geo-json" specific-use="{&#34;type&#34;:&#34;Point&#34;,&#34;coordinates&#34;:[8.133040,67.284340]}" id="NCID0EAACK" xlink:type="simple">67°17.0604'N, 8°7.9824'E</named-content></named-content>, 1117 m, 8 May 2012; <named-content xmlns:xlink="http://www.w3.org/1999/xlink" content-type="dwc:institutional_code" xlink:type="simple">ZMBN</named-content> 127264 (~30 spec.) <named-content xmlns:xlink="http://www.w3.org/1999/xlink" content-type="dwc:verbatimCoordinates" xlink:type="simple"><named-content content-type="geo-json" specific-use="{&#34;type&#34;:&#34;Point&#34;,&#34;coordinates&#34;:[7.731667,67.783333]}" id="NCID0ENACK" xlink:type="simple">67°47.0'N, 07°43.9'E</named-content></named-content>, 2025 m, 03 <!--PageBreak  -->Jun 1981; <named-content xmlns:xlink="http://www.w3.org/1999/xlink" content-type="dwc:institutional_code" xlink:type="simple">ZMBN</named-content> 127265 (~40 spec.), <named-content xmlns:xlink="http://www.w3.org/1999/xlink" content-type="dwc:verbatimCoordinates" xlink:type="simple"><named-content content-type="geo-json" specific-use="{&#34;type&#34;:&#34;Point&#34;,&#34;coordinates&#34;:[2.633333,65.658333]}" id="NCID0E3ACK" xlink:type="simple">65°39.5'N, 02°38.0'E</named-content></named-content>, 2019 m, 07Jun 1981; <named-content xmlns:xlink="http://www.w3.org/1999/xlink" content-type="dwc:institutional_code" xlink:type="simple">ZMBN</named-content> 127267 (~50 spec.), <named-content xmlns:xlink="http://www.w3.org/1999/xlink" content-type="dwc:verbatimCoordinates" xlink:type="simple"><named-content content-type="geo-json" specific-use="{&#34;type&#34;:&#34;Point&#34;,&#34;coordinates&#34;:[0.383333,63.593333]}" id="NCID0EJBCK" xlink:type="simple">63°35.6'N, 00°23.0'E</named-content></named-content>, 2090 m, 15 Aug 1981; <named-content xmlns:xlink="http://www.w3.org/1999/xlink" content-type="dwc:institutional_code" xlink:type="simple">ZMBN</named-content> 127266 (2 spec.), <named-content xmlns:xlink="http://www.w3.org/1999/xlink" content-type="dwc:verbatimCoordinates" xlink:type="simple"><named-content content-type="geo-json" specific-use="{&#34;type&#34;:&#34;Point&#34;,&#34;coordinates&#34;:[-0.195000,64.281667]}" id="NCID0EWBCK" xlink:type="simple">64°16.9'N, 00°11.7'W</named-content></named-content>, 2630 m, 14 Aug 1981; <named-content xmlns:xlink="http://www.w3.org/1999/xlink" content-type="dwc:institutional_code" xlink:type="simple">ZMBN</named-content> 127268 (3 spec.), <named-content xmlns:xlink="http://www.w3.org/1999/xlink" content-type="dwc:verbatimCoordinates" xlink:type="simple"><named-content content-type="geo-json" specific-use="{&#34;type&#34;:&#34;Point&#34;,&#34;coordinates&#34;:[1.721667,62.491667]}" id="NCID0EDCCK" xlink:type="simple">62°29.5'N, 01°43.3'E</named-content></named-content>, 604 m, 21 Jan 1982; <named-content xmlns:xlink="http://www.w3.org/1999/xlink" content-type="dwc:institutional_code" xlink:type="simple">ZMBN</named-content> 127269 (10 spec.), <named-content xmlns:xlink="http://www.w3.org/1999/xlink" content-type="dwc:verbatimCoordinates" xlink:type="simple"><named-content content-type="geo-json" specific-use="{&#34;type&#34;:&#34;Point&#34;,&#34;coordinates&#34;:[3.121667,63.213333]}" id="NCID0EQCCK" xlink:type="simple">63°12.8'N, 03°07.3'E</named-content></named-content>, 1003 m, 23 Aug 1982; <named-content xmlns:xlink="http://www.w3.org/1999/xlink" content-type="dwc:institutional_code" xlink:type="simple">ZMBN</named-content> 127270 (6 spec.) <named-content xmlns:xlink="http://www.w3.org/1999/xlink" content-type="dwc:verbatimCoordinates" xlink:type="simple"><named-content content-type="geo-json" specific-use="{&#34;type&#34;:&#34;Point&#34;,&#34;coordinates&#34;:[3.218333,62.985000]}" id="NCID0E4CCK" xlink:type="simple">62°59.1'N, 03°13.1'E</named-content></named-content>, 804 m, 27 Nov 1982; <named-content xmlns:xlink="http://www.w3.org/1999/xlink" content-type="dwc:institutional_code" xlink:type="simple">ZMBN</named-content> 127272 (1 spec.), <named-content xmlns:xlink="http://www.w3.org/1999/xlink" content-type="dwc:verbatimCoordinates" xlink:type="simple"><named-content content-type="geo-json" specific-use="{&#34;type&#34;:&#34;Point&#34;,&#34;coordinates&#34;:[-11.170000,64.435000]}" id="NCID0EKDCK" xlink:type="simple">64°26.1'N, 11°10.2'W</named-content></named-content>, 400 m, 07 Jun 1983; <named-content xmlns:xlink="http://www.w3.org/1999/xlink" content-type="dwc:institutional_code" xlink:type="simple">ZMBN</named-content> 127274 (2 spec.), <named-content xmlns:xlink="http://www.w3.org/1999/xlink" content-type="dwc:verbatimCoordinates" xlink:type="simple"><named-content content-type="geo-json" specific-use="{&#34;type&#34;:&#34;Point&#34;,&#34;coordinates&#34;:[-10.491667,68.706667]}" id="NCID0EXDCK" xlink:type="simple">68°42.4'N, 10°29.5'W</named-content></named-content> 2168 m, 13 Mar 1984; <named-content xmlns:xlink="http://www.w3.org/1999/xlink" content-type="dwc:institutional_code" xlink:type="simple">ZMBN</named-content> 127276 (~100 spec.), <named-content xmlns:xlink="http://www.w3.org/1999/xlink" content-type="dwc:verbatimCoordinates" xlink:type="simple"><named-content content-type="geo-json" specific-use="{&#34;type&#34;:&#34;Point&#34;,&#34;coordinates&#34;:[-11.611667,67.658333]}" id="NCID0EEECK" xlink:type="simple">67°39.5'N, 11°36.7'W</named-content></named-content>, 1811 m, 16 Mar 1984; <named-content xmlns:xlink="http://www.w3.org/1999/xlink" content-type="dwc:institutional_code" xlink:type="simple">ZMBN</named-content> 127277 (~50 spec.), <named-content xmlns:xlink="http://www.w3.org/1999/xlink" content-type="dwc:verbatimCoordinates" xlink:type="simple"><named-content content-type="geo-json" specific-use="{&#34;type&#34;:&#34;Point&#34;,&#34;coordinates&#34;:[1.793333,62.585000]}" id="NCID0ERECK" xlink:type="simple">62°35.1'N, 1°47.6'E</named-content></named-content>, 656 m, 23 May 1984; <named-content xmlns:xlink="http://www.w3.org/1999/xlink" content-type="dwc:institutional_code" xlink:type="simple">ZMBN</named-content> 127278 (1 spec.), <named-content xmlns:xlink="http://www.w3.org/1999/xlink" content-type="dwc:verbatimCoordinates" xlink:type="simple"><named-content content-type="geo-json" specific-use="{&#34;type&#34;:&#34;Point&#34;,&#34;coordinates&#34;:[1.795000,62.590000]}" id="NCID0E5ECK" xlink:type="simple">62°35.4'N, 01°47.7'E</named-content></named-content>, 650 m, 23 May 1984; <named-content xmlns:xlink="http://www.w3.org/1999/xlink" content-type="dwc:institutional_code" xlink:type="simple">ZMBN</named-content> 127279 (~ 25 spec.), <named-content xmlns:xlink="http://www.w3.org/1999/xlink" content-type="dwc:verbatimCoordinates" xlink:type="simple"><named-content content-type="geo-json" specific-use="{&#34;type&#34;:&#34;Point&#34;,&#34;coordinates&#34;:[1.820000,62.553333]}" id="NCID0ELFCK" xlink:type="simple">62°33.2'N, 01°49.2'E</named-content></named-content>, 625 m, 21 Nov 1984; <named-content xmlns:xlink="http://www.w3.org/1999/xlink" content-type="dwc:institutional_code" xlink:type="simple">ZMBN</named-content> 127280 (~50 spec.), <named-content xmlns:xlink="http://www.w3.org/1999/xlink" content-type="dwc:verbatimCoordinates" xlink:type="simple"><named-content content-type="geo-json" specific-use="{&#34;type&#34;:&#34;Point&#34;,&#34;coordinates&#34;:[1.443333,62.525000]}" id="NCID0EYFCK" xlink:type="simple">62°31.5'N, 01°26.6'E</named-content></named-content>, 701 m, 08 Jan 1985; <named-content xmlns:xlink="http://www.w3.org/1999/xlink" content-type="dwc:institutional_code" xlink:type="simple">ZMBN</named-content> 127281 (2 spec.), <named-content xmlns:xlink="http://www.w3.org/1999/xlink" content-type="dwc:verbatimCoordinates" xlink:type="simple"><named-content content-type="geo-json" specific-use="{&#34;type&#34;:&#34;Point&#34;,&#34;coordinates&#34;:[-0.133333,63.753333]}" id="NCID0EFGCK" xlink:type="simple">63°45.2'N, 00°08.0'W</named-content></named-content>, 2304 m, 11 Jan 1985 ; <named-content xmlns:xlink="http://www.w3.org/1999/xlink" content-type="dwc:institutional_code" xlink:type="simple">ZMBN</named-content> 127282 (~20 spec.), <named-content xmlns:xlink="http://www.w3.org/1999/xlink" content-type="dwc:verbatimCoordinates" xlink:type="simple"><named-content content-type="geo-json" specific-use="{&#34;type&#34;:&#34;Point&#34;,&#34;coordinates&#34;:[0.338333,63.406667]}" id="NCID0ESGCK" xlink:type="simple">63°24.4'N, 00°20.3'E</named-content></named-content>, 1880 m, 12 Jan 1985; <named-content xmlns:xlink="http://www.w3.org/1999/xlink" content-type="dwc:institutional_code" xlink:type="simple">ZMBN</named-content> 127283 (~50 spec.), <named-content xmlns:xlink="http://www.w3.org/1999/xlink" content-type="dwc:verbatimCoordinates" xlink:type="simple"><named-content content-type="geo-json" specific-use="{&#34;type&#34;:&#34;Point&#34;,&#34;coordinates&#34;:[0.796667,63.048333]}" id="NCID0E6GCK" xlink:type="simple">63°02.9'N, 00°47.8'E</named-content></named-content>, 1293 m, 12 Jan 1985; <named-content xmlns:xlink="http://www.w3.org/1999/xlink" content-type="dwc:institutional_code" xlink:type="simple">ZMBN</named-content> 127284 (1 spec.), Faroes, <named-content xmlns:xlink="http://www.w3.org/1999/xlink" content-type="dwc:verbatimCoordinates" xlink:type="simple"><named-content content-type="geo-json" specific-use="{&#34;type&#34;:&#34;Point&#34;,&#34;coordinates&#34;:[-6.781667,62.745000]}" id="NCID0EMHCK" xlink:type="simple">62°44.7'N, 06°46.9'W</named-content></named-content>, 2538 m, 24 Jul 1986; <named-content xmlns:xlink="http://www.w3.org/1999/xlink" content-type="dwc:institutional_code" xlink:type="simple">ZMBN</named-content> 127285 (~100 spec.), <named-content xmlns:xlink="http://www.w3.org/1999/xlink" content-type="dwc:verbatimCoordinates" xlink:type="simple"><named-content content-type="geo-json" specific-use="{&#34;type&#34;:&#34;Point&#34;,&#34;coordinates&#34;:[-8.410000,69.023333]}" id="NCID0EZHCK" xlink:type="simple">69°01.4'N, 08°24.6'W</named-content></named-content>, 879 m, 25 Jul 1986; <named-content xmlns:xlink="http://www.w3.org/1999/xlink" content-type="dwc:institutional_code" xlink:type="simple">ZMBN</named-content> 129497 (1 spec. on <abbrev xmlns:xlink="http://www.w3.org/1999/xlink" xlink:title="Scanning Electron Microscope" xlink:type="simple">SEM</abbrev> stub), 1243m, <named-content xmlns:xlink="http://www.w3.org/1999/xlink" content-type="dwc:verbatimCoordinates" xlink:type="simple"><named-content content-type="geo-json" specific-use="{&#34;type&#34;:&#34;Point&#34;,&#34;coordinates&#34;:[-7.631000,70.678000]}" id="NCID0EGICK" xlink:type="simple">70°40.68'N, 7°37.86'W</named-content></named-content>, 27. Jul 1986, <named-content xmlns:xlink="http://www.w3.org/1999/xlink" content-type="dwc:institutional_code" xlink:type="simple">ZMBN</named-content> 127286 (1 spec.), <named-content xmlns:xlink="http://www.w3.org/1999/xlink" content-type="dwc:verbatimCoordinates" xlink:type="simple"><named-content content-type="geo-json" specific-use="{&#34;type&#34;:&#34;Point&#34;,&#34;coordinates&#34;:[-9.910000,69.606667]}" id="NCID0ETICK" xlink:type="simple">69°36.4'N, 09°54.6'W</named-content></named-content>, 2212 m, 26 Jul 1986; <named-content xmlns:xlink="http://www.w3.org/1999/xlink" content-type="dwc:institutional_code" xlink:type="simple">ZMBN</named-content> 127289 (2 spec.), <named-content xmlns:xlink="http://www.w3.org/1999/xlink" content-type="dwc:verbatimCoordinates" xlink:type="simple"><named-content content-type="geo-json" specific-use="{&#34;type&#34;:&#34;Point&#34;,&#34;coordinates&#34;:[-6.530000,70.436667]}" id="NCID0EAJCK" xlink:type="simple">70°26.2'N, 06°31.8'W</named-content></named-content>, 2525 m, 28 Jul 1986; <named-content xmlns:xlink="http://www.w3.org/1999/xlink" content-type="dwc:institutional_code" xlink:type="simple">ZMBN</named-content> 127290 (~20 spec.), <named-content xmlns:xlink="http://www.w3.org/1999/xlink" content-type="dwc:verbatimCoordinates" xlink:type="simple"><named-content content-type="geo-json" specific-use="{&#34;type&#34;:&#34;Point&#34;,&#34;coordinates&#34;:[1.573333,62.610000]}" id="NCID0ENJCK" xlink:type="simple">62°36.6'N, 01°34.4'E</named-content></named-content>, 654 m, 15 Aug 1986; <named-content xmlns:xlink="http://www.w3.org/1999/xlink" content-type="dwc:institutional_code" xlink:type="simple">ZMBN</named-content> 127292 (~25 spec.), <named-content xmlns:xlink="http://www.w3.org/1999/xlink" content-type="dwc:verbatimCoordinates" xlink:type="simple"><named-content content-type="geo-json" specific-use="{&#34;type&#34;:&#34;Point&#34;,&#34;coordinates&#34;:[-0.161667,63.711667]}" id="NCID0E1JCK" xlink:type="simple">63°42.7'N, 00°09.7'W</named-content></named-content>, 2259 m, 17 Aug 1986; <named-content xmlns:xlink="http://www.w3.org/1999/xlink" content-type="dwc:institutional_code" xlink:type="simple">ZMBN</named-content> 127293 (~25 spec.), <named-content xmlns:xlink="http://www.w3.org/1999/xlink" content-type="dwc:verbatimCoordinates" xlink:type="simple"><named-content content-type="geo-json" specific-use="{&#34;type&#34;:&#34;Point&#34;,&#34;coordinates&#34;:[-0.100000,63.585000]}" id="NCID0EHKCK" xlink:type="simple">63°35.1'N, 00°06.0'W</named-content></named-content>, 2150 m, 17 Aug 1986; <named-content xmlns:xlink="http://www.w3.org/1999/xlink" content-type="dwc:institutional_code" xlink:type="simple">ZMBN</named-content> 127294 (~50 spec.), <named-content xmlns:xlink="http://www.w3.org/1999/xlink" content-type="dwc:verbatimCoordinates" xlink:type="simple"><named-content content-type="geo-json" specific-use="{&#34;type&#34;:&#34;Point&#34;,&#34;coordinates&#34;:[1.756667,62.691667]}" id="NCID0EUKCK" xlink:type="simple">62°41.5'N, 01°45.4'E</named-content></named-content>, 750 m, 17 Aug 1986; <named-content xmlns:xlink="http://www.w3.org/1999/xlink" content-type="dwc:institutional_code" xlink:type="simple">ZMBN</named-content> 127291 (7 spec.), <named-content xmlns:xlink="http://www.w3.org/1999/xlink" content-type="dwc:verbatimCoordinates" xlink:type="simple"><named-content content-type="geo-json" specific-use="{&#34;type&#34;:&#34;Point&#34;,&#34;coordinates&#34;:[0.241667,63.480000]}" id="NCID0EBLCK" xlink:type="simple">63°28.8'N, 00°14.5'E</named-content></named-content>, 1957 m, 16 Aug 1986; <named-content xmlns:xlink="http://www.w3.org/1999/xlink" content-type="dwc:institutional_code" xlink:type="simple">ZMBN</named-content> 127306 (3 spec.) Aktivneset, <named-content xmlns:xlink="http://www.w3.org/1999/xlink" content-type="dwc:verbatimCoordinates" xlink:type="simple"><named-content content-type="geo-json" specific-use="{&#34;type&#34;:&#34;Point&#34;,&#34;coordinates&#34;:[3.033000,62.748167]}" id="NCID0EOLCK" xlink:type="simple">62°44.89'N, 3°1.98'E</named-content></named-content>, 569 m, 24.09.2013; <named-content xmlns:xlink="http://www.w3.org/1999/xlink" content-type="dwc:institutional_code" xlink:type="simple">ZMBN</named-content> 127314 (~20 spec.), <named-content xmlns:xlink="http://www.w3.org/1999/xlink" content-type="dwc:verbatimCoordinates" xlink:type="simple"><named-content content-type="geo-json" specific-use="{&#34;type&#34;:&#34;Point&#34;,&#34;coordinates&#34;:[4.689000,63.037167]}" id="NCID0E2LCK" xlink:type="simple">63°2.23'N, 4°41.34'E</named-content></named-content>, 760 m, 30 Sep 2013.</p></tp:treatment-sec><tp:treatment-sec sec-type="diagnosis" id="SECID0EAMCK"><title>Diagnosis.</title><p>Body ellipsoid, flattened dorsoventrally, up to 3 mm long. Body unpigmented; orange macrotubercles in live specimens, or brownish in fixed material. Head appendages smooth and digitiform. Tentacular cirri smaller than prostomial appendages. Dorsum with four longitudinal rows of large, spherical or pear-shaped sessile macrotubercles in a single transverse row per segment, from segment 2. Additional papillae on dorsum. First parapodia short and digitiform, with two rounded papillae on dorsal surface. Acicular lobe from segment 1. Eight to ten parapodial papillae. Ventral cirri digitiform shorter than acicular lobe tip. About eight compound chaetae with medium length blades (ca. ten times as long as wide); unidentate.</p></tp:treatment-sec><tp:treatment-sec sec-type="description" id="SECID0EFMCK"><title>Description of specimens from the Nordic Seas.</title><p><italic>Measurements and general morphology.</italic> Ellipsoid body, flattened dorsoventrally, up to 2.8 mm long, mm 0.6 wide and with up to 20 chaetigers. Segmentation not conspicuous. Live specimen with some orange granules in macrotubercles (Fig. <xref ref-type="fig" rid="F8">8D, E</xref>), brownish in fixed material.</p><p><italic>Head.</italic> Head fused to first chaetiger (Figs <xref ref-type="fig" rid="F8">8D</xref>, <xref ref-type="fig" rid="F20">20A</xref>). Palps and lateral antennae conical, near five times longer than wide, lacking spurs or basal papilla (Fig. <xref ref-type="fig" rid="F20">20A–C</xref>). Median antenna conical, shorter than lateral antennae (Fig. <xref ref-type="fig" rid="F20">20A–C</xref>). Antenniform papillae present (Fig. <xref ref-type="fig" rid="F20">20B</xref>). Approximately 8–10 papillae confined by prostomial appendages. Tentacular cirri digitiform, similar to lateral antenna (Fig. <xref ref-type="fig" rid="F20">20B</xref>).</p><fig id="F20" position="float" orientation="portrait"><label>Figure 20.</label><caption><p><italic><tp:taxon-name><tp:taxon-name-part taxon-name-part-type="genus" reg="Sphaerephesia">Sphaerephesia</tp:taxon-name-part><tp:taxon-name-part taxon-name-part-type="species" reg="philippi">philippi</tp:taxon-name-part></tp:taxon-name></italic> (<named-content xmlns:xlink="http://www.w3.org/1999/xlink" content-type="dwc:institutional_code" xlink:type="simple">ZMBN</named-content> 129496; <bold>G–I</bold><named-content xmlns:xlink="http://www.w3.org/1999/xlink" content-type="dwc:institutional_code" xlink:type="simple">ZMBN</named-content> 129497), scanning electron micrographs. <bold>A</bold> Complete specimen, dorsal view <bold>B</bold> head, frontal view <bold>C</bold> head, antero-ventral view <bold>D</bold> mid-body chaetigers, dorsal view <bold>E</bold> mid-body chaetigers, ventral view <bold>F</bold> genital pores, between parapodia of chaetiger 7 and 8 <bold>G</bold> parapodium, chaetiger 1, posterior view <bold>H</bold> mid-body parapodia, anterior view <bold>I</bold> mid-body parapodia, lateral view <bold>J</bold> chaetal fascicle, chaetiger 1 <bold>K</bold> posterior end, dorsal view <bold>L</bold> chaetae, mid-body chaetiger, detail.</p></caption><graphic xmlns:xlink="http://www.w3.org/1999/xlink" xlink:href="zookeys-845-001-g020.jpg" position="float" orientation="portrait" xlink:type="simple" id="oo_300987.jpg"/></fig><p><!--PageBreak  --><!--PageBreak  --><italic>Tubercles.</italic> Medium-sized dorsal macrotubercles arranged in four longitudinal rows, one transverse row per segment, with exception of first chaetiger with only two macrotubercles (Figs <xref ref-type="fig" rid="F8">8D, E</xref>, <xref ref-type="fig" rid="F20">20A, B</xref>). Macrotubercles sessile, spherical and smooth in anterior segments, and pear-shaped in posterior segments (Figs <xref ref-type="fig" rid="F8">8D</xref>, <xref ref-type="fig" rid="F20">20A</xref>). Distance between dorsalmost rows is larger than these to lateralmost longitudinal rows (Figs <xref ref-type="fig" rid="F8">8D</xref>, <xref ref-type="fig" rid="F20">20A</xref>). Additional dorsal papillae, spherical, arranged in about four irregular transverse rows per segment along dorsal surface, with ca. 20 papillae per segment, and in four transverse rows per segment in ventrum (Fig. <xref ref-type="fig" rid="F15">15K, L</xref>, <xref ref-type="fig" rid="F20">20D, E</xref>).</p><p><italic>Parapodia.</italic> Parapodia conical, with acicular lobe from chaetiger 1 (Fig. <xref ref-type="fig" rid="F20">20G</xref>). Ventral cirri conical, not protruding from parapodia. Six or seven spherical parapodial papillae (two in anterior surface, two in ventral side, two in posterior side and one or two dorsally; Fig. <xref ref-type="fig" rid="F5">5O</xref>)</p><p><italic>Chaetae</italic>. All chaetae compound, with unidentate and finely serrated blades 8–20 times longer than wide. Up to 18–20 chaetae per fascicle (Fig. <xref ref-type="fig" rid="F20">20G, J, L</xref>). One straight acicula per parapodium.</p><p><italic>Pygidium</italic>. A pair of piriform anal cirri, similar to posterior macrotubercles and digitiform medio-ventral anal papilla.</p><p><italic>Internal features</italic>. Eyes not seen. Muscular pharynx not evident in live and fixed material (e.g., Fig. <xref ref-type="fig" rid="F8">8D</xref>).</p><p><italic>Reproductive features</italic>. The holotype seems to be a female with some eggs inside the coelom (<xref ref-type="bibr" rid="B32">Fauvel 1911</xref>). Some females with oocytes (Fig. <xref ref-type="fig" rid="F8">8D</xref>); genital openings observed in females, between chaetigers 7 and 8 (Fig. <xref ref-type="fig" rid="F20">20 E, F</xref>).</p></tp:treatment-sec><tp:treatment-sec sec-type="remarks" id="SECID0EBSCK"><title>Remarks.</title><p>The single type specimen of this species (in the Museum natural d’Histoire naturelle in Paris) is apparently lost, and the original description and drawings (<xref ref-type="bibr" rid="B32">Fauvel 1911</xref>) are simple and inadequate to describe all characters. The median antenna is not mentioned by <xref ref-type="bibr" rid="B32">Fauvel (1911)</xref>, indicating it is probably small and similar to other prostomial papillae. The shape and number of dorsal and epithelial papillae are not cited either. The number of parapodial papillae is not explicitly mentioned and has been interpreted differently in the literature (e.g., <xref ref-type="bibr" rid="B31">Fauchald 1974</xref>, <xref ref-type="bibr" rid="B1">Aguado and Rouse 2006</xref>, <xref ref-type="bibr" rid="B88">Shimabukuro et al. 2017</xref>). There is indication of <italic><tp:taxon-name><tp:taxon-name-part taxon-name-part-type="genus" reg="Sphaerephesia">S.</tp:taxon-name-part><tp:taxon-name-part taxon-name-part-type="species" reg="philippi">philippi</tp:taxon-name-part></tp:taxon-name></italic> comb. n. bearing 10–11 parapodial papillae (<xref ref-type="bibr" rid="B31">Fauchald 1974</xref>), or 20–22 parapodial papillae (e.g., <xref ref-type="bibr" rid="B1">Aguado and Rouse 2006</xref>, <xref ref-type="bibr" rid="B88">Shimabukuro et al. 2017</xref>). The first chaetigers bear at least two spherical dorsal papillae. According to original drawings, mid-body segments bear four dorsal parapodial papillae, and four are visible from the ventral side (<xref ref-type="bibr" rid="B32">Fauvel 1911</xref>, Figs <xref ref-type="fig" rid="F18">18</xref>, <xref ref-type="fig" rid="F19">19</xref>). Ventral cirri do not protrude from the acicular lobe, although both are well developed.</p><p>Several of the specimens found and re-examined from museum collections had previously been identified as belonging to this species. However, they were misidentified in several cases, as there are other similar species in the North East Atlantic (as reported herein) and, as mentioned, different interpretation of the parapodial papillae and chaetal morphology according to previous records. The description and drawings by <xref ref-type="bibr" rid="B42">Hartmann-Schröder (1971)</xref> do not correspond to this species since the original drawings of <italic><tp:taxon-name><tp:taxon-name-part taxon-name-part-type="genus" reg="Sphaerephesia">S.</tp:taxon-name-part><tp:taxon-name-part taxon-name-part-type="species" reg="philippi">philippi</tp:taxon-name-part></tp:taxon-name></italic> comb. n. indicate that blades of chaetae are long (<xref ref-type="bibr" rid="B32">Fauvel 1911</xref>: Fig. <xref ref-type="fig" rid="F16">16</xref>) and these other records described, refer to or have illustrated short-blade chaetae.</p><p><!--PageBreak  -->The numerous specimens found from different localities in northern latitudes (and herein assigned to <italic><tp:taxon-name><tp:taxon-name-part taxon-name-part-type="genus" reg="Sphaerephesia">S.</tp:taxon-name-part><tp:taxon-name-part taxon-name-part-type="species" reg="philippi">philippi</tp:taxon-name-part></tp:taxon-name></italic> comb. n.) resemble <italic><tp:taxon-name><tp:taxon-name-part taxon-name-part-type="genus" reg="Sphaerephesia">Sphaerephesia</tp:taxon-name-part><tp:taxon-name-part taxon-name-part-type="species" reg="artabrensis">artabrensis</tp:taxon-name-part></tp:taxon-name></italic> comb. n. in the overall appearance, the shape and distribution of dorsal macrotubercles and dorsal and ventral papillae, the chaetal morphology, the presence and arrangement of sexual structures/genital pores (<xref ref-type="bibr" rid="B70">Moreira and Parapar 2007</xref>). However, there are some consistent minor differences between the specimens examined from southern and northern localities. Specimens of <italic><tp:taxon-name><tp:taxon-name-part taxon-name-part-type="genus" reg="Sphaerephesia">S.</tp:taxon-name-part><tp:taxon-name-part taxon-name-part-type="species" reg="artabrensis">artabrensis</tp:taxon-name-part></tp:taxon-name></italic> comb. n. are generally smaller (Iberian specimens are up to 1.75 mm long and Nordic specimens almost double in size), and bear a few more papillae in the prostomium, dorsum and parapodia (6–7 in specimens assigned to <italic><tp:taxon-name><tp:taxon-name-part taxon-name-part-type="genus" reg="Sphaerephesia">S.</tp:taxon-name-part><tp:taxon-name-part taxon-name-part-type="species" reg="philippi">philippi</tp:taxon-name-part></tp:taxon-name></italic> comb. n., and 3–4 in <italic><tp:taxon-name><tp:taxon-name-part taxon-name-part-type="genus" reg="Sphaerephesia">S.</tp:taxon-name-part><tp:taxon-name-part taxon-name-part-type="species" reg="artabrensis">artabrensis</tp:taxon-name-part></tp:taxon-name></italic> comb. n.). Specimens identified as <italic><tp:taxon-name><tp:taxon-name-part taxon-name-part-type="genus" reg="Sphaerephesia">S.</tp:taxon-name-part><tp:taxon-name-part taxon-name-part-type="species" reg="philippi">philippi</tp:taxon-name-part></tp:taxon-name></italic> bear a well-developed acicular lobe from segment 1, instead of segment 2 as in members of <italic><tp:taxon-name><tp:taxon-name-part taxon-name-part-type="genus" reg="Sphaerephesia">S.</tp:taxon-name-part><tp:taxon-name-part taxon-name-part-type="species" reg="artabrensis">artabrensis</tp:taxon-name-part></tp:taxon-name></italic> comb. n. (<xref ref-type="bibr" rid="B70">Moreira and Parapar 2007</xref>).</p><p>It would therefore be most interesting to study in detail more material from intermediate localities (not found so far), as well as the genetic structures of these populations to test if they actually belong to a single lineage with a range of morphological features, or if the northern and southern forms (herein <italic><tp:taxon-name><tp:taxon-name-part taxon-name-part-type="genus" reg="Sphaerephesia">S.</tp:taxon-name-part><tp:taxon-name-part taxon-name-part-type="species" reg="artabrensis">artabrensis</tp:taxon-name-part></tp:taxon-name></italic> comb. n. and <italic><tp:taxon-name><tp:taxon-name-part taxon-name-part-type="genus" reg="Sphaerephesia">S.</tp:taxon-name-part><tp:taxon-name-part taxon-name-part-type="species" reg="philippi">philippi</tp:taxon-name-part></tp:taxon-name></italic> comb. n.) truly belong to separate species. Given that the types of <italic><tp:taxon-name><tp:taxon-name-part taxon-name-part-type="genus" reg="Sphaerephesia">S.</tp:taxon-name-part><tp:taxon-name-part taxon-name-part-type="species" reg="philippi">philippi</tp:taxon-name-part></tp:taxon-name></italic> comb. n. from the Kara Sea are lost, and that the description of the species is not very detailed, it is not guaranteed that the broadly distributed lineage found in Nordic waters (e.g., Fig. <xref ref-type="fig" rid="F1">1</xref>) belongs to this species. However, based in the presence of acicular lobe from first segment (bifurcated in original description), approximate number of parapodial papillae, and chaetal morphology (<xref ref-type="bibr" rid="B32">Fauvel 1911</xref>), we have opted for this possibility.</p></tp:treatment-sec><tp:treatment-sec sec-type="distribution" id="SECID0E2YCK"><title>Distribution.</title><p>Arctic and Nordic Seas (<xref ref-type="bibr" rid="B32">Fauvel 1911</xref>, present study).</p></tp:treatment-sec><tp:treatment-sec sec-type="habitat" id="SECID0EFZCK"><title>Habitat.</title><p>Sediments, at shelf to slope depths (<xref ref-type="bibr" rid="B32">Fauvel 1911</xref>, present study).</p></tp:treatment-sec><tp:treatment-sec><!--Section generated to contain objects referenced in tp:taxon-treatment.--><fig id="F5" position="float" orientation="portrait"><label>Figure 5.</label><caption><p>Stylized drawings of parapodia, showing the relative position and arrangement of parapodial lobes, cirri, and papillae, in mid-body chaetigers of all sphaerodorid species reported in the North East Atlantic waters.</p></caption><graphic xmlns:xlink="http://www.w3.org/1999/xlink" xlink:href="zookeys-845-001-g005.jpg" position="float" orientation="portrait" xlink:type="simple" id="oo_300972.jpg"/></fig><fig id="F8" position="float" orientation="portrait"><label>Figure 8.</label><caption><p>Photographs of live specimens (included in analyses shown in Fig. <xref ref-type="fig" rid="F1">1</xref>). <bold>A</bold><italic><tp:taxon-name><tp:taxon-name-part taxon-name-part-type="genus" reg="Clavodorum">Clavodorum</tp:taxon-name-part><tp:taxon-name-part taxon-name-part-type="species" reg="kristiani">kristiani</tp:taxon-name-part></tp:taxon-name></italic> comb. n., nom. n. (<named-content xmlns:xlink="http://www.w3.org/1999/xlink" content-type="dwc:institutional_code" xlink:type="simple">ZMBN</named-content> 127258, SPH313) <bold>B</bold><italic><tp:taxon-name><tp:taxon-name-part taxon-name-part-type="genus" reg="Geminofilum">Geminofilum</tp:taxon-name-part><tp:taxon-name-part taxon-name-part-type="species" reg="distichum">distichum</tp:taxon-name-part></tp:taxon-name></italic> comb. n. from Skagerrak (<named-content xmlns:xlink="http://www.w3.org/1999/xlink" content-type="dwc:institutional_code" xlink:type="simple">ZMBN</named-content> 127263, SPH295) <bold>C</bold><italic><tp:taxon-name><tp:taxon-name-part taxon-name-part-type="genus" reg="Geminofilum">Geminofilum</tp:taxon-name-part></tp:taxon-name></italic> sp. 1, from UK (SPH324) <bold>D</bold><italic><tp:taxon-name><tp:taxon-name-part taxon-name-part-type="genus" reg="Sphaerephesia">Sphaerephesia</tp:taxon-name-part><tp:taxon-name-part taxon-name-part-type="species" reg="philippi">philippi</tp:taxon-name-part></tp:taxon-name></italic> comb. n., from Skagerrak (<named-content xmlns:xlink="http://www.w3.org/1999/xlink" content-type="dwc:institutional_code" xlink:type="simple">ZMBN</named-content> 125432, SPH297) E <italic><tp:taxon-name><tp:taxon-name-part taxon-name-part-type="genus" reg="Sphaerephesia">Sphaerephesia</tp:taxon-name-part><tp:taxon-name-part taxon-name-part-type="species" reg="philippi">philippi</tp:taxon-name-part></tp:taxon-name></italic> comb. n., from Finnmark (<named-content xmlns:xlink="http://www.w3.org/1999/xlink" content-type="dwc:institutional_code" xlink:type="simple">ZMBN</named-content> 127311, SPH304).</p></caption><graphic xmlns:xlink="http://www.w3.org/1999/xlink" xlink:href="zookeys-845-001-g008.jpg" position="float" orientation="portrait" xlink:type="simple" id="oo_300975.jpg"/></fig><fig id="F1" position="float" orientation="portrait"><label>Figure 1.</label><caption><p>Consensus tree obtained after Bayesian analysis of the combined nuclear and mitochondrial dataset. Coloured squared on nodes (as indicated in the bottom of the figure) indicate (from top left to bottom right): TBI, Bayesian posterior probabilities of total dataset; TML, Maximum Likelihood Boostrap values of total dataset; NUC, Bayesian posterior probabilities of nuclear partition; MIT, Bayesian posterior probabilities of mitochondrial partition.</p></caption><graphic xmlns:xlink="http://www.w3.org/1999/xlink" xlink:href="zookeys-845-001-g001.jpg" position="float" orientation="portrait" xlink:type="simple" id="oo_300968.jpg"/></fig><fig id="F15" position="float" orientation="portrait"><label>Figure 15.</label><caption><p>Stylized drawings of selected dorsal and ventral segments of species of <italic><tp:taxon-name><tp:taxon-name-part taxon-name-part-type="genus" reg="Sphaerephesia">Sphaerephesia</tp:taxon-name-part></tp:taxon-name></italic>, showing number and arrangement of epithelial tubercles and papillae. Epithelial papillae in Fig. <xref ref-type="fig" rid="F15">15E and F</xref> may not be accurate and the dorsal and ventral surfaces are covered by a thin layer of sediment.</p></caption><graphic xmlns:xlink="http://www.w3.org/1999/xlink" xlink:href="zookeys-845-001-g015.jpg" position="float" orientation="portrait" xlink:type="simple" id="oo_300982.jpg"/></fig><fig id="F18" position="float" orientation="portrait"><label>Figure 18.</label><caption><p><italic><tp:taxon-name><tp:taxon-name-part taxon-name-part-type="genus" reg="Sphaerephesia">Sphaerephesia</tp:taxon-name-part><tp:taxon-name-part taxon-name-part-type="species" reg="multichaeta">multichaeta</tp:taxon-name-part></tp:taxon-name></italic> sp. n. (NTNU-VM24809, <named-content xmlns:xlink="http://www.w3.org/1999/xlink" content-type="dwc:institutional_code" xlink:type="simple">ZMH</named-content> P13351), scanning electron micrographs. <bold>A</bold> Anterior end, side view (<named-content xmlns:xlink="http://www.w3.org/1999/xlink" content-type="dwc:institutional_code" xlink:type="simple">NTNU-VM</named-content> 24809) <bold>B</bold> head, frontal view (<named-content xmlns:xlink="http://www.w3.org/1999/xlink" content-type="dwc:institutional_code" xlink:type="simple">NTNU-VM</named-content> 24809) <bold>C</bold> head, antero-ventral view (<named-content xmlns:xlink="http://www.w3.org/1999/xlink" content-type="dwc:institutional_code" xlink:type="simple">ZMH</named-content> P13351) <bold>D</bold> posterior end, dorsal view (<named-content xmlns:xlink="http://www.w3.org/1999/xlink" content-type="dwc:institutional_code" xlink:type="simple">ZMH</named-content> P13351) <bold>E</bold> posterior end, dorsal view (<named-content xmlns:xlink="http://www.w3.org/1999/xlink" content-type="dwc:institutional_code" xlink:type="simple">NTNU-VM</named-content> 24809) <bold>F</bold> ventrum, showing arrangement of ventral papillae (<named-content xmlns:xlink="http://www.w3.org/1999/xlink" content-type="dwc:institutional_code" xlink:type="simple">ZMH</named-content> P13351) <bold>G</bold> Chaetigers 4–6, antero-dorsal view (<named-content xmlns:xlink="http://www.w3.org/1999/xlink" content-type="dwc:institutional_code" xlink:type="simple">NTNU-VM</named-content> 24809) <bold>H</bold> mid-body parapodia, lateral view (<named-content xmlns:xlink="http://www.w3.org/1999/xlink" content-type="dwc:institutional_code" xlink:type="simple">NTNU-VM</named-content> 24809).</p></caption><graphic xmlns:xlink="http://www.w3.org/1999/xlink" xlink:href="zookeys-845-001-g018.jpg" position="float" orientation="portrait" xlink:type="simple" id="oo_300985.jpg"/></fig><fig id="F19" position="float" orientation="portrait"><label>Figure 19.</label><caption><p><italic><tp:taxon-name><tp:taxon-name-part taxon-name-part-type="genus" reg="Sphaerephesia">Sphaerephesia</tp:taxon-name-part><tp:taxon-name-part taxon-name-part-type="species" reg="multichaeta">multichaeta</tp:taxon-name-part></tp:taxon-name></italic> sp. n. (<named-content xmlns:xlink="http://www.w3.org/1999/xlink" content-type="dwc:institutional_code" xlink:type="simple">NTNU-VM</named-content> 24809, <named-content xmlns:xlink="http://www.w3.org/1999/xlink" content-type="dwc:institutional_code" xlink:type="simple">NTNU-VM</named-content> 24810), scanning electron micrographs. <bold>A</bold> posterior parapodia, anterior view (VM 24809) <bold>B</bold> complete chaetal fascicle, mid-body chaetiger (VM 24809) <bold>C</bold> chaetiger 1, anterior view (<named-content xmlns:xlink="http://www.w3.org/1999/xlink" content-type="dwc:institutional_code" xlink:type="simple">NTNU-VM</named-content> 24809) <bold>D</bold> chaetae, mid-body chaetiger (<named-content xmlns:xlink="http://www.w3.org/1999/xlink" content-type="dwc:institutional_code" xlink:type="simple">NTNU-VM</named-content> 24810).</p></caption><graphic xmlns:xlink="http://www.w3.org/1999/xlink" xlink:href="zookeys-845-001-g019.jpg" position="float" orientation="portrait" xlink:type="simple" id="oo_300986.jpg"/></fig><fig id="F16" position="float" orientation="portrait"><label>Figure 16.</label><caption><p><tp:taxon-name><tp:taxon-name-part taxon-name-part-type="genus" reg="Sphaerephesia">Sphaerephesia</tp:taxon-name-part><tp:taxon-name-part taxon-name-part-type="uncertainty-rank">cf.</tp:taxon-name-part><tp:taxon-name-part taxon-name-part-type="species" reg="laureci">laureci</tp:taxon-name-part></tp:taxon-name> comb. n., scanning electron micrographs (<named-content xmlns:xlink="http://www.w3.org/1999/xlink" content-type="dwc:institutional_code" xlink:type="simple">NTNU-VM</named-content> 73789). <bold>A</bold>&amp;nbsp;Anterior end, frontal view <bold>B</bold> detail of head, frontal view <bold>C</bold> complete specimen, ventral view <bold>D</bold> anterior parapodium, anterior view <bold>E</bold> midbody parapodia ventral view <bold>F</bold> posterior end, dorsal view <bold>G</bold> chaetal bundle, first chaetiger <bold>H</bold> chaetae, midbody chaetiger <bold>I</bold> detail of chaeta <bold>J</bold> chaetae posterior chaetiger.</p></caption><graphic xmlns:xlink="http://www.w3.org/1999/xlink" xlink:href="zookeys-845-001-g016.jpg" position="float" orientation="portrait" xlink:type="simple" id="oo_300983.jpg"/></fig></tp:treatment-sec><ref-list><ref id="B32"><mixed-citation xmlns:xlink="http://www.w3.org/1999/xlink" xlink:type="simple"><person-group><name name-style="western"><surname>Fauvel</surname><given-names>P</given-names></name></person-group> (<year>1911</year>) Annélides Polychètes. Charles Bulens, Brussels, 1–45.</mixed-citation></ref><ref id="B31"><mixed-citation xmlns:xlink="http://www.w3.org/1999/xlink" xlink:type="simple"><person-group><name name-style="western"><surname>Fauchald</surname><given-names>K</given-names></name></person-group> (<year>1974</year>) <article-title><tp:taxon-name><tp:taxon-name-part taxon-name-part-type="family">Sphaerodoridae</tp:taxon-name-part></tp:taxon-name> (<tp:taxon-name><tp:taxon-name-part taxon-name-part-type="class">Polychaeta</tp:taxon-name-part></tp:taxon-name>: <tp:taxon-name><tp:taxon-name-part taxon-name-part-type="class">Errantia</tp:taxon-name-part></tp:taxon-name>) from world-wide areas.</article-title><source>Journal of Natural History</source><volume>8</volume>: <fpage>257</fpage>–<lpage>289</lpage>. <ext-link xlink:type="simple" ext-link-type="doi" xlink:href="10.1080/00222937400770241">https://doi.org/10.1080/00222937400770241</ext-link></mixed-citation></ref><ref id="B1"><mixed-citation xmlns:xlink="http://www.w3.org/1999/xlink" xlink:type="simple"><person-group><name name-style="western"><surname>Aguado</surname><given-names>MT</given-names></name><name name-style="western"><surname>Rouse</surname><given-names>GW</given-names></name></person-group> (<year>2006</year>) <article-title>First record of <tp:taxon-name><tp:taxon-name-part taxon-name-part-type="family">Sphaerodoridae</tp:taxon-name-part></tp:taxon-name> (<tp:taxon-name><tp:taxon-name-part taxon-name-part-type="order">Phyllodocida</tp:taxon-name-part></tp:taxon-name>: <tp:taxon-name><tp:taxon-name-part taxon-name-part-type="phylum">Annelida</tp:taxon-name-part></tp:taxon-name>) from hydrothermal vents.</article-title><source>Zootaxa</source><volume>1383</volume>: <fpage>1</fpage>–<lpage>21</lpage>.</mixed-citation></ref><ref id="B88"><mixed-citation xmlns:xlink="http://www.w3.org/1999/xlink" xlink:type="simple"><person-group><name name-style="western"><surname>Shimabukuro</surname><given-names>M</given-names></name><name name-style="western"><surname>Rizzo</surname><given-names>AE</given-names></name><name name-style="western"><surname>Alfaro-Lucas</surname><given-names>JM</given-names></name><name name-style="western"><surname>Fujiwara</surname><given-names>Y</given-names></name><name name-style="western"><surname>Sumida</surname><given-names>PY</given-names></name></person-group> (<year>2017</year>) <article-title><italic><tp:taxon-name><tp:taxon-name-part taxon-name-part-type="genus">Sphaerodoropsis</tp:taxon-name-part><tp:taxon-name-part taxon-name-part-type="species">kitazatoi</tp:taxon-name-part></tp:taxon-name></italic>, a new species and the first record of <tp:taxon-name><tp:taxon-name-part taxon-name-part-type="family">Sphaerodoridae</tp:taxon-name-part></tp:taxon-name> (<tp:taxon-name><tp:taxon-name-part taxon-name-part-type="phylum">Annelida</tp:taxon-name-part></tp:taxon-name>: <tp:taxon-name><tp:taxon-name-part taxon-name-part-type="order">Phyllodocida</tp:taxon-name-part></tp:taxon-name>) in SW Atlantic abyssal sediments around a whale carcass.</article-title><source>Deep Sea Research Part II: Topical Studies in Oceanography</source><volume>146</volume>: <fpage>18</fpage>–<lpage>26</lpage>. <ext-link xlink:type="simple" ext-link-type="doi" xlink:href="10.1016/j.dsr2.2017.04.003">https://doi.org/10.1016/j.dsr2.2017.04.003</ext-link></mixed-citation></ref><ref id="B42"><mixed-citation xmlns:xlink="http://www.w3.org/1999/xlink" xlink:type="simple"><!--PageBreak  --><person-group><name name-style="western"><surname>Hartmann-Schröder</surname><given-names>G</given-names></name></person-group> (<year>1971</year>) <source><tp:taxon-name><tp:taxon-name-part taxon-name-part-type="phylum">Annelida</tp:taxon-name-part></tp:taxon-name>, Borstenwürmer, <tp:taxon-name><tp:taxon-name-part taxon-name-part-type="class">Polychaeta</tp:taxon-name-part></tp:taxon-name>. Die Tierwelt Deutschlands, 58.</source><publisher-name>VEB Gustav Fischer Verlag</publisher-name>, <publisher-loc>Jena</publisher-loc>, <size units="page">594 pp</size>. [In German] <ext-link xlink:type="simple" ext-link-type="doi" xlink:href="10.1002/iroh.19720570214">https://doi.org/10.1002/iroh.19720570214</ext-link></mixed-citation></ref><ref id="B70"><mixed-citation xmlns:xlink="http://www.w3.org/1999/xlink" xlink:type="simple"><!--PageBreak  --><person-group><name name-style="western"><surname>Moreira</surname><given-names>J</given-names></name><name name-style="western"><surname>Parapar</surname><given-names>J</given-names></name></person-group> (<year>2007</year>) <article-title><tp:taxon-name><tp:taxon-name-part taxon-name-part-type="family">Sphaerodoridae</tp:taxon-name-part></tp:taxon-name> (<tp:taxon-name><tp:taxon-name-part taxon-name-part-type="phylum">Annelida</tp:taxon-name-part></tp:taxon-name>: <tp:taxon-name><tp:taxon-name-part taxon-name-part-type="class">Polychaeta</tp:taxon-name-part></tp:taxon-name>) from the DIVA-Artabria I project (2002 cruise) with description of a new species from the Ártabro Gulf (NW Iberian Peninsula).</article-title><source>Cahiers de Biologie Marine</source><volume>48</volume>: <fpage>373</fpage>–<lpage>379</lpage>.</mixed-citation></ref></ref-list></tp:taxon-treatment>
