# Supplementary material for: Systematic re-structure and new species of Sphaerodoridae (Annelida) after morphological revision and molecular phylogenetic analyses of the North East Atlantic fauna
Source: Zookeys. 2019 May 15;845:1–97. doi: 10.3897/zookeys.845.32428 (PMC6531415; doi:10.3897/zookeys.845.32428)
Supplement: XML Treatment for Sphaerephesia ponsi [file zookeys.845.32428-treatment20.xml]

<!DOCTYPE tp:taxon-treatment
  PUBLIC "-//TaxonX//DTD Taxonomic Treatment Publishing DTD v0 20100105//EN" "tax-treatment-NSO.dtd">
<tp:taxon-treatment xmlns:tp="http://www.plazi.org/taxpub"><tp:treatment-meta><kwd-group><label>Taxon classification</label><kwd><named-content xmlns:xlink="http://www.w3.org/1999/xlink" content-type="kingdom">Animalia</named-content></kwd><kwd><named-content xmlns:xlink="http://www.w3.org/1999/xlink" content-type="order">Phyllodocida</named-content></kwd><kwd><named-content xmlns:xlink="http://www.w3.org/1999/xlink" content-type="family">Sphaerodoridae</named-content></kwd></kwd-group><mixed-citation publication-type="journal"><person-group><name><surname>Capa</surname><given-names>María</given-names></name><name><surname>Nygren</surname><given-names>Arne</given-names></name><name><surname>Parapar</surname><given-names>Julio</given-names></name><name><surname>Bakken</surname><given-names>Torkild</given-names></name><name><surname>Meißner</surname><given-names>Karin</given-names></name><name><surname>Moreira</surname><given-names>Juan</given-names></name></person-group><article-title>Systematic re-structure and new species of <tp:taxon-name><tp:taxon-name-part taxon-name-part-type="family">Sphaerodoridae</tp:taxon-name-part></tp:taxon-name> (<tp:taxon-name><tp:taxon-name-part taxon-name-part-type="phylum">Annelida</tp:taxon-name-part></tp:taxon-name>) after morphological revision and molecular phylogenetic analyses of the North East Atlantic fauna</article-title><source>Zookeys</source><day>15</day><month>5</month><year>2019</year><volume>845</volume><fpage>1</fpage><lpage>97</lpage><pub-id pub-id-type="doi">10.3897/zookeys.845.32428</pub-id></mixed-citation></tp:treatment-meta><tp:nomenclature><tp:taxon-name>
              <tp:taxon-name-part taxon-name-part-type="genus" reg="Sphaerephesia">Sphaerephesia</tp:taxon-name-part>
              <tp:taxon-name-part taxon-name-part-type="species" reg="ponsi">ponsi</tp:taxon-name-part>
              <object-id xmlns:xlink="http://www.w3.org/1999/xlink" content-type="zoobank" xlink:type="simple">http://zoobank.org/40F740FF-6DFF-4083-8135-1A907657426E</object-id>
            </tp:taxon-name><tp:taxon-authority>Capa, Parapar &amp; Moreira</tp:taxon-authority><tp:taxon-status xmlns:xlink="http://www.w3.org/1999/xlink" xlink:type="simple">sp. n.</tp:taxon-status><xref ref-type="fig" rid="F5">Figs 5P</xref><xref ref-type="fig" rid="F15">, 15M, N</xref><xref ref-type="fig" rid="F21">, 21</xref></tp:nomenclature><tp:treatment-sec sec-type="type locality" id="SECID0EE2CK"><title>Type locality.</title><p>Irminger Basin, SW of Iceland, North Atlantic Ocean, 63° 0.46'N, 28° 4'W, 1593 m.</p></tp:treatment-sec><tp:treatment-sec sec-type="material" id="SECID0EJ2CK"><title>Examined material.</title><p><bold>Holotype</bold>: <named-content xmlns:xlink="http://www.w3.org/1999/xlink" content-type="dwc:institutional_code" xlink:type="simple">SMF</named-content> 25295, Irminger Basin, SW of Iceland, <named-content xmlns:xlink="http://www.w3.org/1999/xlink" content-type="dwc:verbatimCoordinates" xlink:type="simple"><named-content content-type="geo-json" specific-use="{&#34;type&#34;:&#34;Point&#34;,&#34;coordinates&#34;:[-28.068167,63.007667]}" id="NCID0EZ2CK" xlink:type="simple">63°00.46'N, 28°04.09'W</named-content></named-content>, 1593 m, 8 Sep 2011. <bold>Paratypes</bold><named-content xmlns:xlink="http://www.w3.org/1999/xlink" content-type="dwc:institutional_code" xlink:type="simple">SMF</named-content> 24841 (1 spec. used for DNA sequencing and <abbrev xmlns:xlink="http://www.w3.org/1999/xlink" xlink:title="Scanning Electron Microscope" xlink:type="simple">SEM</abbrev>, SPH047), Irminger Basin, SW of Iceland, <named-content xmlns:xlink="http://www.w3.org/1999/xlink" content-type="dwc:verbatimCoordinates" xlink:type="simple"><named-content content-type="geo-json" specific-use="{&#34;type&#34;:&#34;Point&#34;,&#34;coordinates&#34;:[-28.068167,63.007667]}" id="NCID0EI3CK" xlink:type="simple">63°00.46'N, 28°04.09'W</named-content></named-content>, 1593 m, 8 Sep 2011; <named-content xmlns:xlink="http://www.w3.org/1999/xlink" content-type="dwc:institutional_code" xlink:type="simple">SMF</named-content> 25296 (1 spec., on <abbrev xmlns:xlink="http://www.w3.org/1999/xlink" xlink:title="Scanning Electron Microscope" xlink:type="simple">SEM</abbrev> stub), Irminger Basin, SW of Iceland, <named-content xmlns:xlink="http://www.w3.org/1999/xlink" content-type="dwc:verbatimCoordinates" xlink:type="simple"><named-content content-type="geo-json" specific-use="{&#34;type&#34;:&#34;Point&#34;,&#34;coordinates&#34;:[-28.068167,63.007667]}" id="NCID0EV3CK" xlink:type="simple">63°00.46'N, 28°04.09'W</named-content></named-content>, 1593 m, 8 Sep 2011.</p></tp:treatment-sec><tp:treatment-sec sec-type="diagnosis" id="SECID0E13CK"><title>Diagnosis.</title><p>Body ellipsoid, flattened dorsoventrally. Body unpigmented (fixed specimen). Head appendages smooth and digitiform. Tentacular cirri smaller than prostomial appendages. Dorsum with four longitudinal rows of large, sessile and pear-shaped macrotubercles in a single transverse row per segment, from segment 2. Additional papillae on dorsum and ventrum. Acicular lobe from segment 1. Parapodia with <!--PageBreak  -->four papillae. Ventral cirri digitiform reaching tip of acicular lobe. Approximately eight compound chaetae with medium length blades (7–9 times as long as wide); unidentate.</p></tp:treatment-sec><tp:treatment-sec sec-type="description" id="SECID0EC4CK"><title>Description.</title><p><italic>Measurements and general morphology</italic>. Holotype 1.8 mm long, 0.5 mm wide; with 12 chaetigers (Fig. <xref ref-type="fig" rid="F21">21A</xref>). Body ellipsoid. Segmentation not conspicuous.</p><p><italic>Head.</italic> Head fused to first segment (Fig. <xref ref-type="fig" rid="F21">21A–C</xref>). Head appendages digitiform (Fig. <xref ref-type="fig" rid="F21">21C</xref>). Palps and lateral antennae three times longer than wide, smooth, and lacking spurs or basal papillae (Fig. <xref ref-type="fig" rid="F21">21C</xref>). Median antenna two-thirds the length of lateral antennae, slightly wider (Fig. <xref ref-type="fig" rid="F21">21C</xref>). Antenniform papillae absent (Fig. <xref ref-type="fig" rid="F21">21C</xref>). Head papillae elliptical, ca. 20 papillae enclosed by prostomial appendages. Tentacular cirri digitiform, similar in shape and size to lateral antennae (Fig. <xref ref-type="fig" rid="F21">21C</xref>).</p><fig id="F21" position="float" orientation="portrait"><label>Figure 21.</label><caption><p><italic><tp:taxon-name><tp:taxon-name-part taxon-name-part-type="genus" reg="Sphaerephesia">Sphaerephesia</tp:taxon-name-part><tp:taxon-name-part taxon-name-part-type="species" reg="ponsi">ponsi</tp:taxon-name-part></tp:taxon-name></italic> sp. n., scanning electron micrographs (Paratype, <named-content xmlns:xlink="http://www.w3.org/1999/xlink" content-type="dwc:institutional_code" xlink:type="simple">SMF</named-content> 24841, SPH047). <bold>A</bold> Complete specimen, dorsal view <bold>B</bold> same, lateral view <bold>C</bold> head, anterior view <bold>D</bold> mid-body macrotubercles, frontal view <bold>E</bold> anterior chaetigers, frontal view <bold>F</bold> parapodium, chaetiger 1, anterior view <bold>G</bold> parapodium, chaetiger 2, side view <bold>H</bold> posterior parapodia, dorsal view <bold>I</bold> posterior chaetigers, lateral view <bold>J</bold> parapodium, chaetiger 7, anterior view <bold>K</bold> chaetae, mid-body chaetigers <bold>L</bold> chaetae, anterior chaetiger, detail.</p></caption><graphic xmlns:xlink="http://www.w3.org/1999/xlink" xlink:href="zookeys-845-001-g021.jpg" position="float" orientation="portrait" xlink:type="simple" id="oo_300988.jpg"/></fig><p><italic>Tubercles</italic>. Four longitudinal rows of dorsal macrotubercles, in one transverse row per segment, from segment 2 (Fig. <xref ref-type="fig" rid="F21">21A–E</xref>). Macrotubercles, sessile, large, pear-shaped or with a terminal papilla (Fig. <xref ref-type="fig" rid="F21">21A–E</xref>). Distance between mid-dorsal rows larger than between these and lateral longitudinal rows of macrotubercles. Additional papillae, rounded, arranged in three or four irregular transverse rows along dorsal and ventral surfaces (Figs <xref ref-type="fig" rid="F15">15M, N</xref>, <xref ref-type="fig" rid="F21">21A</xref>). Ventrum with few papillae in holotype.</p><p><italic>Parapodia</italic>. Parapodial conical, as long as wide (Fig. <xref ref-type="fig" rid="F21">21F–J</xref>). Ventral cirri conical, as long as maximum wide of parapodia, reaching the tip of the acicular lobe, or shorter (Fig. <xref ref-type="fig" rid="F21">21G, H, K</xref>). Acicular lobe from chaetiger 1. Anterior segments with two parapodial papillae, one ventral, near the base of parapodium and one posterior (Fig. <xref ref-type="fig" rid="F21">21F–H</xref>). Three or four parapodial papillae in mid-body segments, sub-equal, rounded (one dorsal, one or two anterior, one ventral near base of parapodium) (Figs <xref ref-type="fig" rid="F5">5P</xref>, <xref ref-type="fig" rid="F21">21G, J</xref>).</p><p><italic>Chaetae</italic>. All chaetae compound, ca. eight in mid-body parapodia, with medium size blades (7–9 times as long as wide), unidentate, with finely serrated edge (Fig. <xref ref-type="fig" rid="F21">21L, M</xref>). One straight acicula per parapodia.</p><p><italic>Pygidium</italic>. A pair globular anal cirri, similar to dorsal macrotubercles but smaller and digitiform medio-ventral anal papilla similar in length to lateral cirri (Fig. <xref ref-type="fig" rid="F21">21I</xref>).</p><p><italic>Internal features</italic>. Holotype with everted proboscis, as long as 5–6 segments. Eyes not observed.</p><p><italic>Reproductive features</italic>. No gametes, sexual structures, or genital pores observed.</p></tp:treatment-sec><tp:treatment-sec sec-type="variation" id="SECID0EDCDK"><title>Variation.</title><p>Paratypes 1–2 mm long, 0.3 mm wide, 15–17 segments. Epithelial parapodial papillae are more evident in paratypes, and ventral papillae include of ca. 20 rounded and sub-equal papillae, arranged in four irregular transverse rows per segment (Fig. <xref ref-type="fig" rid="F15">15N</xref>). Acicular lobe and ventral cirri are almost spherical in holotype while in the paratypes show longer and digitiform parapodial appendages. The rest of features are consistent among specimens studied.</p></tp:treatment-sec><tp:treatment-sec sec-type="remarks" id="SECID0ENCDK"><title>Remarks.</title><p><italic><tp:taxon-name><tp:taxon-name-part taxon-name-part-type="genus" reg="Sphaerephesia">Sphaerephesia</tp:taxon-name-part><tp:taxon-name-part taxon-name-part-type="species" reg="ponsi">ponsi</tp:taxon-name-part></tp:taxon-name></italic> sp. n. is distinguished from other congeners by the unique combination of following features: head appendages smooth and without spurs or basal papillae, antenniform papillae absent, macrotubercles in four longitudinal rows, pear-shaped and with terminal papillae, parapodial papillae with four spherical papillae, chaetae with blades up to nine times as long as wide. Other <italic><tp:taxon-name><tp:taxon-name-part taxon-name-part-type="genus" reg="Sphaerephesia">Sphaerephesia</tp:taxon-name-part></tp:taxon-name></italic> with ca. four parapodial papillae are <italic><tp:taxon-name><tp:taxon-name-part taxon-name-part-type="genus" reg="Sphaerephesia">S.</tp:taxon-name-part><tp:taxon-name-part taxon-name-part-type="species" reg="artabrensis">artabrensis</tp:taxon-name-part></tp:taxon-name></italic> comb. n., <italic><tp:taxon-name><tp:taxon-name-part taxon-name-part-type="genus" reg="Sphaerephesia">S.</tp:taxon-name-part><tp:taxon-name-part taxon-name-part-type="species" reg="mamalaensis">mamalaensis</tp:taxon-name-part></tp:taxon-name></italic>, <italic><tp:taxon-name><tp:taxon-name-part taxon-name-part-type="genus" reg="Sphaerephesia">S.</tp:taxon-name-part><tp:taxon-name-part taxon-name-part-type="species" reg="longisetis">longisetis</tp:taxon-name-part></tp:taxon-name></italic> comb. n., and <italic><tp:taxon-name><tp:taxon-name-part taxon-name-part-type="genus" reg="Sphaerephesia">S.</tp:taxon-name-part><tp:taxon-name-part taxon-name-part-type="species" reg="amphorata">amphorata</tp:taxon-name-part></tp:taxon-name></italic>. <italic><tp:taxon-name><tp:taxon-name-part taxon-name-part-type="genus" reg="Sphaerephesia">Sphaerephesia</tp:taxon-name-part><tp:taxon-name-part taxon-name-part-type="species" reg="amphorata">amphorata</tp:taxon-name-part></tp:taxon-name></italic> is clearly distinguished from <italic>S.&amp;nbsp;<tp:taxon-name><tp:taxon-name-part taxon-name-part-type="genus" reg="Sphaerephesia"/><tp:taxon-name-part taxon-name-part-type="species" reg="ponsi">ponsi</tp:taxon-name-part></tp:taxon-name></italic>&amp;nbsp;sp.&amp;nbsp;n. <!--PageBreak  --><!--PageBreak  -->in the shape of the macrotubercles, with a long terminal papilla. <italic><tp:taxon-name><tp:taxon-name-part taxon-name-part-type="genus" reg="Sphaerephesia">Sphaerephesia</tp:taxon-name-part><tp:taxon-name-part taxon-name-part-type="species" reg="ponsi">ponsi</tp:taxon-name-part></tp:taxon-name></italic> sp. n. is distinguished from <italic><tp:taxon-name><tp:taxon-name-part taxon-name-part-type="genus" reg="Sphaerephesia">S.</tp:taxon-name-part><tp:taxon-name-part taxon-name-part-type="species" reg="artabrensis">artabrensis</tp:taxon-name-part></tp:taxon-name></italic> comb. n. and <italic><tp:taxon-name><tp:taxon-name-part taxon-name-part-type="genus" reg="Sphaerephesia">S.</tp:taxon-name-part><tp:taxon-name-part taxon-name-part-type="species" reg="longisetis">longisetis</tp:taxon-name-part></tp:taxon-name></italic> in the length of chaetal blades, over ten times as long as wide in the former two species and shorter in the new species; and shorter in <italic><tp:taxon-name><tp:taxon-name-part taxon-name-part-type="genus" reg="Sphaerephesia">S.</tp:taxon-name-part><tp:taxon-name-part taxon-name-part-type="species" reg="mamalaensis">mamalaensis</tp:taxon-name-part></tp:taxon-name></italic> (up to six times as long as wide).</p></tp:treatment-sec><tp:treatment-sec sec-type="etymology" id="SECID0EWGDK"><title>Etymology.</title><p>This new species is dedicated to Joan Pons, a researcher from the Mediterranean Institute of Advanced Studies (IMEDEA), Balearic Islands, colleague, and friend.</p></tp:treatment-sec><tp:treatment-sec sec-type="distribution" id="SECID0E2GDK"><title>Distribution.</title><p>Only known from type locality, the Irminger Basin in the North East Atlantic.</p></tp:treatment-sec><tp:treatment-sec sec-type="habitat" id="SECID0EAHDK"><title>Habitat.</title><p>Sediments at ca. 1600 m.</p></tp:treatment-sec><tp:treatment-sec><!--Section generated to contain objects referenced in tp:taxon-treatment.--><fig id="F5" position="float" orientation="portrait"><label>Figure 5.</label><caption><p>Stylized drawings of parapodia, showing the relative position and arrangement of parapodial lobes, cirri, and papillae, in mid-body chaetigers of all sphaerodorid species reported in the North East Atlantic waters.</p></caption><graphic xmlns:xlink="http://www.w3.org/1999/xlink" xlink:href="zookeys-845-001-g005.jpg" position="float" orientation="portrait" xlink:type="simple" id="oo_300972.jpg"/></fig><fig id="F15" position="float" orientation="portrait"><label>Figure 15.</label><caption><p>Stylized drawings of selected dorsal and ventral segments of species of <italic><tp:taxon-name><tp:taxon-name-part taxon-name-part-type="genus" reg="Sphaerephesia">Sphaerephesia</tp:taxon-name-part></tp:taxon-name></italic>, showing number and arrangement of epithelial tubercles and papillae. Epithelial papillae in Fig. <xref ref-type="fig" rid="F15">15E and F</xref> may not be accurate and the dorsal and ventral surfaces are covered by a thin layer of sediment.</p></caption><graphic xmlns:xlink="http://www.w3.org/1999/xlink" xlink:href="zookeys-845-001-g015.jpg" position="float" orientation="portrait" xlink:type="simple" id="oo_300982.jpg"/></fig></tp:treatment-sec></tp:taxon-treatment>
