# Supplementary material for: Systematic re-structure and new species of Sphaerodoridae (Annelida) after morphological revision and molecular phylogenetic analyses of the North East Atlantic fauna
Source: Zookeys. 2019 May 15;845:1–97. doi: 10.3897/zookeys.845.32428 (PMC6531415; doi:10.3897/zookeys.845.32428)
Supplement: XML Treatment for Sphaerephesia sibuetae [file zookeys.845.32428-treatment21.xml]

<!DOCTYPE tp:taxon-treatment
  PUBLIC "-//TaxonX//DTD Taxonomic Treatment Publishing DTD v0 20100105//EN" "tax-treatment-NSO.dtd">
<tp:taxon-treatment xmlns:tp="http://www.plazi.org/taxpub"><tp:treatment-meta><kwd-group><label>Taxon classification</label><kwd><named-content xmlns:xlink="http://www.w3.org/1999/xlink" content-type="kingdom">Animalia</named-content></kwd><kwd><named-content xmlns:xlink="http://www.w3.org/1999/xlink" content-type="order">Phyllodocida</named-content></kwd><kwd><named-content xmlns:xlink="http://www.w3.org/1999/xlink" content-type="family">Sphaerodoridae</named-content></kwd></kwd-group><mixed-citation publication-type="journal"><person-group><name><surname>Capa</surname><given-names>María</given-names></name><name><surname>Nygren</surname><given-names>Arne</given-names></name><name><surname>Parapar</surname><given-names>Julio</given-names></name><name><surname>Bakken</surname><given-names>Torkild</given-names></name><name><surname>Meißner</surname><given-names>Karin</given-names></name><name><surname>Moreira</surname><given-names>Juan</given-names></name></person-group><article-title>Systematic re-structure and new species of <tp:taxon-name><tp:taxon-name-part taxon-name-part-type="family">Sphaerodoridae</tp:taxon-name-part></tp:taxon-name> (<tp:taxon-name><tp:taxon-name-part taxon-name-part-type="phylum">Annelida</tp:taxon-name-part></tp:taxon-name>) after morphological revision and molecular phylogenetic analyses of the North East Atlantic fauna</article-title><source>Zookeys</source><day>15</day><month>5</month><year>2019</year><volume>845</volume><fpage>1</fpage><lpage>97</lpage><pub-id pub-id-type="doi">10.3897/zookeys.845.32428</pub-id></mixed-citation></tp:treatment-meta><tp:nomenclature><tp:taxon-name>
              <tp:taxon-name-part taxon-name-part-type="genus" reg="Sphaerephesia">Sphaerephesia</tp:taxon-name-part>
              <tp:taxon-name-part taxon-name-part-type="species" reg="sibuetae">sibuetae</tp:taxon-name-part>
            </tp:taxon-name><tp:taxon-authority>(Desbruyères, 1980)</tp:taxon-authority><tp:taxon-status xmlns:xlink="http://www.w3.org/1999/xlink" xlink:type="simple">comb. n.</tp:taxon-status><xref ref-type="fig" rid="F5">Figs 5Q</xref><xref ref-type="fig" rid="F15">, 15O, P</xref><xref ref-type="fig" rid="F22">, 22</xref><tp:nomenclature-citation-list><tp:nomenclature-citation><tp:taxon-name>
                  <tp:taxon-name-part taxon-name-part-type="genus" reg="Sphaerodoropsis">Sphaerodoropsis</tp:taxon-name-part>
                  <tp:taxon-name-part taxon-name-part-type="species" reg="sibuetae">sibuetae</tp:taxon-name-part>
                </tp:taxon-name><comment>Desbruyères, 1980: 226–229, Figs <xref ref-type="fig" rid="F9">9</xref>–<xref ref-type="fig" rid="F10">10</xref>; <xref ref-type="bibr" rid="B75">Moreira et al. 2011</xref>: 26–28, Fig. <xref ref-type="fig" rid="F1">1</xref>.</comment></tp:nomenclature-citation></tp:nomenclature-citation-list></tp:nomenclature><tp:treatment-sec sec-type="type locality" id="SECID0EUJDK"><title>Type locality.</title><p>Banc le Danois, Bay of Biscay, <named-content xmlns:xlink="http://www.w3.org/1999/xlink" content-type="dwc:verbatimCoordinates" xlink:type="simple"><named-content content-type="geo-json" specific-use="{&#34;type&#34;:&#34;Point&#34;,&#34;coordinates&#34;:[-5.323333,44.086667]}" id="NCID0E4JDK" xlink:type="simple">44°5.2'N, 05°19.4'W</named-content></named-content>, 1913 m.</p></tp:treatment-sec><tp:treatment-sec sec-type="material" id="SECID0ECKDK"><title>Examined material.</title><p><bold>Holotype</bold>: <named-content xmlns:xlink="http://www.w3.org/1999/xlink" content-type="dwc:institutional_code" xlink:type="simple">MNHN</named-content> TYPE1284, Banc Le Danois, Bay of Biscay, <named-content xmlns:xlink="http://www.w3.org/1999/xlink" content-type="dwc:verbatimCoordinates" xlink:type="simple"><named-content content-type="geo-json" specific-use="{&#34;type&#34;:&#34;Point&#34;,&#34;coordinates&#34;:[-5.323333,44.086667]}" id="NCID0ESKDK" xlink:type="simple">44°05.2'N, 5°19.4'W</named-content></named-content>, 1913 m. <bold>Paratypes</bold>: same sample (6 specs, 2 on <abbrev xmlns:xlink="http://www.w3.org/1999/xlink" xlink:title="Scanning Electron Microscope" xlink:type="simple">SEM</abbrev> stub).</p></tp:treatment-sec><tp:treatment-sec sec-type="material" id="SECID0EZKDK"><title>Additional material.</title><p>(28 specs) <bold>Iceland</bold>, <named-content xmlns:xlink="http://www.w3.org/1999/xlink" content-type="dwc:institutional_code" xlink:type="simple">SMF</named-content> 25297, (16 specs), Irminger Basin, <named-content xmlns:xlink="http://www.w3.org/1999/xlink" content-type="dwc:verbatimCoordinates" xlink:type="simple"><named-content content-type="geo-json" specific-use="{&#34;type&#34;:&#34;Point&#34;,&#34;coordinates&#34;:[-28.068167,63.007667]}" id="NCID0EJLDK" xlink:type="simple">63°00.46'N, 028°04.09'W</named-content></named-content>, 1593m, 8 Sep 2011; <named-content xmlns:xlink="http://www.w3.org/1999/xlink" content-type="dwc:institutional_code" xlink:type="simple">SMF</named-content> 23906 (1 spec. used for DNA sequencing, SPH273), Irminger Basin, <named-content xmlns:xlink="http://www.w3.org/1999/xlink" content-type="dwc:verbatimCoordinates" xlink:type="simple"><named-content content-type="geo-json" specific-use="{&#34;type&#34;:&#34;Point&#34;,&#34;coordinates&#34;:[-28.068167,63.007667]}" id="NCID0EWLDK" xlink:type="simple">63°00.46'N, 028°04.09'W</named-content></named-content>, 1593m, 8 Sep 2011; <named-content xmlns:xlink="http://www.w3.org/1999/xlink" content-type="dwc:institutional_code" xlink:type="simple">SMF</named-content> 23906 (1 spec. used for DNA sequencing, SPH 044), Irminger Basin, <named-content xmlns:xlink="http://www.w3.org/1999/xlink" content-type="dwc:verbatimCoordinates" xlink:type="simple"><named-content content-type="geo-json" specific-use="{&#34;type&#34;:&#34;Point&#34;,&#34;coordinates&#34;:[-28.068167,63.007667]}" id="NCID0EDMDK" xlink:type="simple">63°00.46'N, 028°04.09'W</named-content></named-content>, 1593m, 8 Sep 2011; SMF25298 (22 specs), Irminger Basin, <named-content xmlns:xlink="http://www.w3.org/1999/xlink" content-type="dwc:verbatimCoordinates" xlink:type="simple"><named-content content-type="geo-json" specific-use="{&#34;type&#34;:&#34;Point&#34;,&#34;coordinates&#34;:[-28.068167,63.007667]}" id="NCID0ELMDK" xlink:type="simple">63°00.46'N, 028°04.09'W</named-content></named-content>, 1593 m, 8 Sep 2011; SMF24855 (1 spec. used for DNA sequencing, SPH273), Irminger Basin, <named-content xmlns:xlink="http://www.w3.org/1999/xlink" content-type="dwc:verbatimCoordinates" xlink:type="simple"><named-content content-type="geo-json" specific-use="{&#34;type&#34;:&#34;Point&#34;,&#34;coordinates&#34;:[-28.068167,63.007667]}" id="NCID0ETMDK" xlink:type="simple">63°00.46'N, 028°04.09'W</named-content></named-content>, 1593 m, 8 Sep 2011; <named-content xmlns:xlink="http://www.w3.org/1999/xlink" content-type="dwc:institutional_code" xlink:type="simple">ZMBN</named-content> 127325 (8 specs) South Iceland, <named-content xmlns:xlink="http://www.w3.org/1999/xlink" content-type="dwc:verbatimCoordinates" xlink:type="simple"><named-content content-type="geo-json" specific-use="{&#34;type&#34;:&#34;Point&#34;,&#34;coordinates&#34;:[-16.461667,61.636667]}" id="NCID0EANDK" xlink:type="simple">61°38.2'N, 16°27.7'W</named-content></named-content>, 2355 m, 5 Jun 1983. <bold>NW Iberian Peninsula</bold>, <named-content xmlns:xlink="http://www.w3.org/1999/xlink" content-type="dwc:institutional_code" xlink:type="simple">MNCN</named-content> 16.01/13268 (1 spec.), <named-content xmlns:xlink="http://www.w3.org/1999/xlink" content-type="dwc:verbatimCoordinates" xlink:type="simple"><named-content content-type="geo-json" specific-use="{&#34;type&#34;:&#34;Point&#34;,&#34;coordinates&#34;:[-9.667667,42.527667]}" id="NCID0EPNDK" xlink:type="simple">42°31.66'N, 09°40.06'W</named-content></named-content>, 1974–2034 m, 29 Sep 2008.</p></tp:treatment-sec><tp:treatment-sec sec-type="diagnosis" id="SECID0EUNDK"><title>Diagnosis.</title><p>Body ellipsoid, flattened dorsoventrally, up to 5 mm long. Head appendages smooth, lacking spurs or basal papillae. Antenniform papillae present. Four longitudinal rows of macrotubercles, in a single transverse row per segment, from segment two. Macrotubercles sessile, pear-shaped or with terminal papilla. Small spherical papillae scattered on dorsal (four irregular transverse rows with ca. 30 papillae per segment) and on ventral surfaces (four irregular transverse rows per segment). Parapodia with acicular lobe from segment 1, with 16–19 rounded sub-equal papillae, apparently randomly arranged. Approximately 20–25 compound chaetae with long blades (9–13 times as long as wide).</p></tp:treatment-sec><tp:treatment-sec sec-type="description" id="SECID0EZNDK"><title>Re-description of holotype.</title><p><italic>Measurements and general morphology</italic>. Holotype 2.82 mm long, 0.5 mm wide and with 19 segments. Body with rounded anterior end, tapering from segment 6 to pygidium, circular in transverse section. Segmentation not conspicuous and pigmentation absent (Fig. <xref ref-type="fig" rid="F22">22A</xref>).</p><fig id="F22" position="float" orientation="portrait"><label>Figure 22.</label><caption><p><italic><tp:taxon-name><tp:taxon-name-part taxon-name-part-type="genus" reg="Sphaerephesia">Sphaerephesia</tp:taxon-name-part><tp:taxon-name-part taxon-name-part-type="species" reg="sibuetae">sibuetae</tp:taxon-name-part></tp:taxon-name></italic> (Paratypes, <named-content xmlns:xlink="http://www.w3.org/1999/xlink" content-type="dwc:institutional_code" xlink:type="simple">MNHN</named-content> TYPE1284), scanning electron micrographs. <bold>A</bold>&amp;nbsp;Complete specimen, dorsal view <bold>B</bold> head, dorsal view <bold>C</bold> head, ventral view <bold>D</bold> anterior end with everted proboscis, ventral view <bold>E</bold> mid-body chaetigers, dorsal view <bold>F</bold> dorsal macrotubercles, detail <bold>G</bold> parapodia, chaetigers 1–3, anterior view <bold>H</bold> mid-body parapodia, anterior view <bold>I</bold> mid-body parapodia, dorsal view <bold>J&amp;nbsp</bold>;chaetal fascicle, mid-body chaetiger <bold>K</bold> chaetae, posterior chaetiger <bold>L</bold> posterior chaetigers, dorsal view <bold>M</bold>&amp;nbsp;posterior chaetigers, ventral view.</p></caption><graphic xmlns:xlink="http://www.w3.org/1999/xlink" xlink:href="zookeys-845-001-g022.jpg" position="float" orientation="portrait" xlink:type="simple" id="oo_300989.jpg"/></fig><p><!--PageBreak  --><italic>Head.</italic> Head fused to first segment (Fig. <xref ref-type="fig" rid="F22">22A, B</xref>). Prostomial appendages, palps, lateral antennae, and median antenna conical (Fig. <xref ref-type="fig" rid="F22">22B–D</xref>). Palps and lateral antennae three times longer than wide, smooth, and lacking spurs or basal papillae (Fig. <xref ref-type="fig" rid="F22">22B–D</xref>). Median antenna almost one third of the length of lateral antennae, digitiform (Fig. <xref ref-type="fig" rid="F22">22B, C</xref>). Antenniform papillae present (Fig. <xref ref-type="fig" rid="F22">22C</xref>). Head papillae rounded, <!--PageBreak  -->numerous and randomly arranged (over 20 papillae enclosed by prostomial appendages). Tentacular cirri digitiform, shorter than lateral antennae and longer than median antenna (Fig. <xref ref-type="fig" rid="F22">22B, C</xref>).</p><p><italic>Tubercles</italic>. Four longitudinal rows of dorsal macrotubercles, in one transverse row per segment, from segment 2 (Figs <xref ref-type="fig" rid="F15">15O</xref>, <xref ref-type="fig" rid="F22">22A</xref>). Macrotubercles, sessile, large pear-shaped or with a terminal papilla (Fig. <xref ref-type="fig" rid="F22">22A, E–H, L</xref>). Additional papillae, rounded, arranged in three or four irregular transverse rows along dorsal and ventral surfaces (Figs <xref ref-type="fig" rid="F15">15O, P</xref>, <xref ref-type="fig" rid="F22">22E, M</xref>).</p><p><italic>Parapodia</italic>. Parapodial conical or cylindrical, three or four times longer than wide at mid-body (Fig. <xref ref-type="fig" rid="F22">22G–I</xref>). Ventral cirri digitiform, as long as maximum wide of parapodia, reaching the tip of the acicular lobe (Fig. <xref ref-type="fig" rid="F22">22H, I</xref>). Acicular lobe from chaetiger 1. Parapodial papillae (16–19) rounded, hemispherical and randomly distributed over their surface, being one, dorsal to acicular lobe, slightly larger than the rest. Three papillae on dorsal surface, 6–7 anterior, 3–4 ventral and 4–5 posterior (Figs <xref ref-type="fig" rid="F5">5Q</xref>, <xref ref-type="fig" rid="F22">22G–I</xref>).</p><p><italic>Chaetae</italic>. All chaetae compound, ca. 15–25 in mid-body chaetigers, with long, unidentate compound chaetae with long blades (ca. 9–13 times their width showing some variation within parapodia) and with finely serrated edge (Fig. <xref ref-type="fig" rid="F22">22J, K</xref>). One straight acicula per parapodia.</p><p><italic>Pygidium</italic>. A pair of globular anal cirri, similar to dorsal macrotubercles but smaller and digitiform medio-ventral anal papilla similar in length to lateral cirri (Fig. <xref ref-type="fig" rid="F22">22L, M</xref>).</p><p><italic>Internal features</italic>. Muscular pharynx present through segments 1–4. Nuchal organs openings behind lateral antennae.</p><p><italic>Reproductive features</italic>. Sexual structures or genital pores not observed in holotype.</p></tp:treatment-sec><tp:treatment-sec sec-type="variation" id="SECID0EATDK"><title>Variation.</title><p>Size range of material examined: 2–5 mm long; 0.8–1.5 mm wide; with 17–31 chaetigers. Sexual dimorphism or reproductive features not observed in paratypes or additional material examined. Everted pharynx bare (Fig. <xref ref-type="fig" rid="F22">22D</xref>).</p></tp:treatment-sec><tp:treatment-sec sec-type="remarks" id="SECID0EKTDK"><title>Remarks.</title><p>The species was originally considered as belonging to <italic><tp:taxon-name><tp:taxon-name-part taxon-name-part-type="genus" reg="Sphaerodoropsis">Sphaerodoropsis</tp:taxon-name-part></tp:taxon-name></italic> (<xref ref-type="bibr" rid="B27">Desbruyères 1980</xref>) even though the original description and iconography revealed that specimens have pear-shaped macrotubercles or with distal papilla; this was corroborated with the new scanning electron micrographs of paratypes provided herein (e.g., Fig. <xref ref-type="fig" rid="F22">22A</xref>).</p><p><italic><tp:taxon-name><tp:taxon-name-part taxon-name-part-type="genus" reg="Sphaerephesia">Sphaerephesia</tp:taxon-name-part><tp:taxon-name-part taxon-name-part-type="species" reg="sibuetae">sibuetae</tp:taxon-name-part></tp:taxon-name></italic> comb. n. differs from other species reported as presenting dorsal pear-shaped macrotubercles or with terminal papilla in the following combination of features: ellipsoid in shape, flattened dorsoventrally; head appendages smooth, without spurs or basal papillae; four irregular transverse rows of rounded papillae in both dorsum and ventrum, with ca. 30 papillae per segment; parapodia with ca. 16–19 papilllae and 15–25 compound chaetae with blades up to 13 times longer than wide in mid chaetigers. Other NEA similar congeners include <italic><tp:taxon-name><tp:taxon-name-part taxon-name-part-type="genus" reg="Sphaerephesia">Sphaerephesia</tp:taxon-name-part><tp:taxon-name-part taxon-name-part-type="species" reg="multichaeta">multichaeta</tp:taxon-name-part></tp:taxon-name></italic> sp. n., distinguished from <italic><tp:taxon-name><tp:taxon-name-part taxon-name-part-type="genus" reg="Sphaerephesia">S.</tp:taxon-name-part><tp:taxon-name-part taxon-name-part-type="species" reg="sibuetae">sibuetae</tp:taxon-name-part></tp:taxon-name></italic> in the chaetal morphology (with shorter blades, up to seven times longer than wide) while <italic><tp:taxon-name><tp:taxon-name-part taxon-name-part-type="genus" reg="Sphaerephesia">S.</tp:taxon-name-part><tp:taxon-name-part taxon-name-part-type="species" reg="sibuetae">sibuetae</tp:taxon-name-part></tp:taxon-name></italic> have longer blades (7–13 times as long as wide).</p></tp:treatment-sec><tp:treatment-sec sec-type="distribution" id="SECID0ENVDK"><title>Distribution.</title><p>Newly recorded in southern Iceland (present study). Previously reported in Bay of Biscay and NW Iberian Peninsula (<xref ref-type="bibr" rid="B75">Moreira et al. 2011</xref>).</p></tp:treatment-sec><tp:treatment-sec sec-type="habitat" id="SECID0EXVDK"><title>Habitat.</title><p>Sediments at 1400–2000 m (<xref ref-type="bibr" rid="B27">Desbruyères 1980</xref>, <xref ref-type="bibr" rid="B75">Moreira et al. 2011</xref>, present study).</p><!--PageBreak  --></tp:treatment-sec><tp:treatment-sec><!--Section generated to contain objects referenced in tp:taxon-treatment.--><fig id="F5" position="float" orientation="portrait"><label>Figure 5.</label><caption><p>Stylized drawings of parapodia, showing the relative position and arrangement of parapodial lobes, cirri, and papillae, in mid-body chaetigers of all sphaerodorid species reported in the North East Atlantic waters.</p></caption><graphic xmlns:xlink="http://www.w3.org/1999/xlink" xlink:href="zookeys-845-001-g005.jpg" position="float" orientation="portrait" xlink:type="simple" id="oo_300972.jpg"/></fig><fig id="F15" position="float" orientation="portrait"><label>Figure 15.</label><caption><p>Stylized drawings of selected dorsal and ventral segments of species of <italic><tp:taxon-name><tp:taxon-name-part taxon-name-part-type="genus" reg="Sphaerephesia">Sphaerephesia</tp:taxon-name-part></tp:taxon-name></italic>, showing number and arrangement of epithelial tubercles and papillae. Epithelial papillae in Fig. <xref ref-type="fig" rid="F15">15E and F</xref> may not be accurate and the dorsal and ventral surfaces are covered by a thin layer of sediment.</p></caption><graphic xmlns:xlink="http://www.w3.org/1999/xlink" xlink:href="zookeys-845-001-g015.jpg" position="float" orientation="portrait" xlink:type="simple" id="oo_300982.jpg"/></fig><fig id="F9" position="float" orientation="portrait"><label>Figure 9.</label><caption><p><italic><tp:taxon-name><tp:taxon-name-part taxon-name-part-type="genus" reg="Commensodorum">Commensodorum</tp:taxon-name-part><tp:taxon-name-part taxon-name-part-type="species" reg="commensalis">commensalis</tp:taxon-name-part></tp:taxon-name></italic> (Skagerrak, NTNU VM 73780). <bold>A</bold> Complete specimen, lateral view <bold>B</bold> anterior end, lateral view <bold>C</bold> mid-body chaetigers, lateral view <bold>D</bold> dorsal tubercle, mid-body chaetiger, detail <bold>E</bold> epithelium between dorsal tubercles, detail <bold>F</bold> parapodia, chaetigers 12–14, lateral view <bold>G</bold> parapodium, anterior chaetiger, lateral view <bold>H</bold> parapodium, mid-body chaetiger, anterior view <bold>I</bold> parapodium, posterior chaetiger <bold>J, K</bold> simple chaetae, anterior and posterior chaetigers <bold>L</bold> epithelium, detail, showing granules.</p></caption><graphic xmlns:xlink="http://www.w3.org/1999/xlink" xlink:href="zookeys-845-001-g009.jpg" position="float" orientation="portrait" xlink:type="simple" id="oo_300976.jpg"/></fig><fig id="F10" position="float" orientation="portrait"><label>Figure 10.</label><caption><p><italic><tp:taxon-name><tp:taxon-name-part taxon-name-part-type="genus" reg="Euritmia">Euritmia</tp:taxon-name-part><tp:taxon-name-part taxon-name-part-type="species" reg="nordica">nordica</tp:taxon-name-part></tp:taxon-name></italic> sp. n., paratype (<named-content xmlns:xlink="http://www.w3.org/1999/xlink" content-type="dwc:institutional_code" xlink:type="simple">ZMBN</named-content> 127261), scanning electron micrographs. <bold>A</bold> Anterior end, frontal view <bold>B</bold> anterior end, ventral view <bold>C</bold> anterior end with head appendages, frontal view <bold>D</bold>&amp;nbsp;epithelial dorsal papillae, chaetiger 3, detail <bold>E</bold> dorsal papilla, chaetiger 2 <bold>F</bold> parapodia, left side, chaetigers 3–5, anterior view <bold>G</bold> parapodium, left side, chaetiger 1, anterior view (insert: detail of pores ventral to ventral cirrus) <bold>H</bold> parapodium, left side, chaetiger 2, anterior view <bold>I</bold> simple chaetae, anterior chaetiger <bold>J&amp;nbsp</bold>;simple chaetae, anterior chaetiger <bold>K</bold> simple chaetae, detail of distal spines on blade.</p></caption><graphic xmlns:xlink="http://www.w3.org/1999/xlink" xlink:href="zookeys-845-001-g010.jpg" position="float" orientation="portrait" xlink:type="simple" id="oo_300977.jpg"/></fig><fig id="F1" position="float" orientation="portrait"><label>Figure 1.</label><caption><p>Consensus tree obtained after Bayesian analysis of the combined nuclear and mitochondrial dataset. Coloured squared on nodes (as indicated in the bottom of the figure) indicate (from top left to bottom right): TBI, Bayesian posterior probabilities of total dataset; TML, Maximum Likelihood Boostrap values of total dataset; NUC, Bayesian posterior probabilities of nuclear partition; MIT, Bayesian posterior probabilities of mitochondrial partition.</p></caption><graphic xmlns:xlink="http://www.w3.org/1999/xlink" xlink:href="zookeys-845-001-g001.jpg" position="float" orientation="portrait" xlink:type="simple" id="oo_300968.jpg"/></fig></tp:treatment-sec><ref-list><ref id="B75"><mixed-citation xmlns:xlink="http://www.w3.org/1999/xlink" xlink:type="simple"><person-group><name name-style="western"><surname>Moreira</surname><given-names>J</given-names></name><name name-style="western"><surname>Lucas</surname><given-names>Y</given-names></name><name name-style="western"><surname>Parapar</surname><given-names>J</given-names></name></person-group> (<year>2011</year>) <article-title>Sphaerodorids (<tp:taxon-name><tp:taxon-name-part taxon-name-part-type="class">Polychaeta</tp:taxon-name-part></tp:taxon-name>, <tp:taxon-name><tp:taxon-name-part taxon-name-part-type="family">Sphaerodoridae</tp:taxon-name-part></tp:taxon-name>) from the continental margin off the NW Iberian Peninsula, with first record of <italic><tp:taxon-name><tp:taxon-name-part taxon-name-part-type="genus">Sphaerodoropsis</tp:taxon-name-part><tp:taxon-name-part taxon-name-part-type="species">sibuetae</tp:taxon-name-part></tp:taxon-name></italic> and <italic><tp:taxon-name><tp:taxon-name-part taxon-name-part-type="genus">S.</tp:taxon-name-part><tp:taxon-name-part taxon-name-part-type="species">amoreuxi</tp:taxon-name-part></tp:taxon-name></italic> since the original description.</article-title><source>Graellsia</source><volume>67</volume>: <fpage>23</fpage>–<lpage>33</lpage>. <ext-link xlink:type="simple" ext-link-type="doi" xlink:href="10.3989/graellsia.2011.v67.034">https://doi.org/10.3989/graellsia.2011.v67.034</ext-link></mixed-citation></ref><ref id="B27"><mixed-citation xmlns:xlink="http://www.w3.org/1999/xlink" xlink:type="simple"><!--PageBreak  --><person-group><name name-style="western"><surname>Desbruyères</surname><given-names>D</given-names></name></person-group> (<year>1980</year>) <tp:taxon-name><tp:taxon-name-part taxon-name-part-type="family">Sphaerodoridae</tp:taxon-name-part></tp:taxon-name> (Annélides Polychètes) profonds du Nord-Est Atlantique. Bulletin du Muséum national d’Histoire naturelle, Paris, Séries 4è, 2, Section A (1): 109–128. [In French]</mixed-citation></ref></ref-list></tp:taxon-treatment>
