# Supplementary material for: Systematic re-structure and new species of Sphaerodoridae (Annelida) after morphological revision and molecular phylogenetic analyses of the North East Atlantic fauna
Source: Zookeys. 2019 May 15;845:1–97. doi: 10.3897/zookeys.845.32428 (PMC6531415; doi:10.3897/zookeys.845.32428)
Supplement: XML Treatment for Sphaerephesia stellifer [file zookeys.845.32428-treatment22.xml]

<!DOCTYPE tp:taxon-treatment
  PUBLIC "-//TaxonX//DTD Taxonomic Treatment Publishing DTD v0 20100105//EN" "tax-treatment-NSO.dtd">
<tp:taxon-treatment xmlns:tp="http://www.plazi.org/taxpub"><tp:treatment-meta><kwd-group><label>Taxon classification</label><kwd><named-content xmlns:xlink="http://www.w3.org/1999/xlink" content-type="kingdom">Animalia</named-content></kwd><kwd><named-content xmlns:xlink="http://www.w3.org/1999/xlink" content-type="order">Phyllodocida</named-content></kwd><kwd><named-content xmlns:xlink="http://www.w3.org/1999/xlink" content-type="family">Sphaerodoridae</named-content></kwd></kwd-group><mixed-citation publication-type="journal"><person-group><name><surname>Capa</surname><given-names>María</given-names></name><name><surname>Nygren</surname><given-names>Arne</given-names></name><name><surname>Parapar</surname><given-names>Julio</given-names></name><name><surname>Bakken</surname><given-names>Torkild</given-names></name><name><surname>Meißner</surname><given-names>Karin</given-names></name><name><surname>Moreira</surname><given-names>Juan</given-names></name></person-group><article-title>Systematic re-structure and new species of <tp:taxon-name><tp:taxon-name-part taxon-name-part-type="family">Sphaerodoridae</tp:taxon-name-part></tp:taxon-name> (<tp:taxon-name><tp:taxon-name-part taxon-name-part-type="phylum">Annelida</tp:taxon-name-part></tp:taxon-name>) after morphological revision and molecular phylogenetic analyses of the North East Atlantic fauna</article-title><source>Zookeys</source><day>15</day><month>5</month><year>2019</year><volume>845</volume><fpage>1</fpage><lpage>97</lpage><pub-id pub-id-type="doi">10.3897/zookeys.845.32428</pub-id></mixed-citation></tp:treatment-meta><tp:nomenclature><tp:taxon-name>
              <tp:taxon-name-part taxon-name-part-type="genus" reg="Sphaerephesia">Sphaerephesia</tp:taxon-name-part>
              <tp:taxon-name-part taxon-name-part-type="species" reg="stellifer">stellifer</tp:taxon-name-part>
            </tp:taxon-name><tp:taxon-authority>(Aguirrezabalaga &amp; Ceberio, 2005)</tp:taxon-authority><tp:taxon-status xmlns:xlink="http://www.w3.org/1999/xlink" xlink:type="simple">comb. n.</tp:taxon-status><xref ref-type="fig" rid="F5">Fig. 5R</xref><xref ref-type="fig" rid="F15">, 15Q, R</xref><tp:nomenclature-citation-list><tp:nomenclature-citation><tp:taxon-name>
                  <tp:taxon-name-part taxon-name-part-type="genus" reg="Sphaerodoropsis">Sphaerodoropsis</tp:taxon-name-part>
                  <tp:taxon-name-part taxon-name-part-type="species" reg="stellifer">stellifer</tp:taxon-name-part>
                </tp:taxon-name><comment>Aguirrezabalaga &amp; Ceberio, 2005: 13–16, Figs <xref ref-type="fig" rid="F3">3</xref>–<xref ref-type="fig" rid="F4">4</xref>.</comment></tp:nomenclature-citation></tp:nomenclature-citation-list></tp:nomenclature><tp:treatment-sec sec-type="type locality" id="SECID0EJYDK"><title>Type locality.</title><p>Capbreton Canyon, Bay of Biscay, <named-content xmlns:xlink="http://www.w3.org/1999/xlink" content-type="dwc:verbatimCoordinates" xlink:type="simple"><named-content content-type="geo-json" specific-use="{&#34;type&#34;:&#34;Point&#34;,&#34;coordinates&#34;:[-2.308667,43.700167]}" id="NCID0ESYDK" xlink:type="simple">43°42.01'N, 2°18.52'W</named-content></named-content>, 990 m.</p></tp:treatment-sec><tp:treatment-sec sec-type="material" id="SECID0EXYDK"><title>Material examined.</title><p><bold>Holotype</bold>: <named-content xmlns:xlink="http://www.w3.org/1999/xlink" content-type="dwc:institutional_code" xlink:type="simple">MNCN</named-content> 16.01/9051, Bay of Biscay, Capbreton Canyon, <named-content xmlns:xlink="http://www.w3.org/1999/xlink" content-type="dwc:verbatimCoordinates" xlink:type="simple"><named-content content-type="geo-json" specific-use="{&#34;type&#34;:&#34;Point&#34;,&#34;coordinates&#34;:[-2.308667,43.700167]}" id="NCID0EHZDK" xlink:type="simple">43°42.01'N, 2°18.52'W</named-content></named-content>, 990 m; <bold>Paratype</bold>: <named-content xmlns:xlink="http://www.w3.org/1999/xlink" content-type="dwc:institutional_code" xlink:type="simple">MNHN</named-content>, apparently lost.</p></tp:treatment-sec><tp:treatment-sec sec-type="diagnosis" id="SECID0ETZDK"><title>Diagnosis.</title><p>Body ellipsoid, flattened dorsoventrally, up to 3.2 mm long. Head appendages digitiform, lacking spurs. Median antenna shorter than palps and lateral antennae. Antenniform papillae present. Dorsum with four longitudinal rows of macrotubercles, in a single transverse row per segment, from segment 2. Macrotubercles sessile pear-shaped. Additional small spherical papillae on dorsum, arranged in 3–4 transverse rows per segment, each with ca. ten papillae. Ventrum with papillae, in 3–4 transverse rows per segment. Parapodia conical, with 7–10 sub-equal papillae uniformly distributed. Ventral cirri digitiform not surpassing acicular lobe tip. Approximately 6–12 compound chaetae with medium length blades (near six times their width), showing small gradation within fascicles; unidentate and subtle spinulation along its cutting margin.</p></tp:treatment-sec><tp:treatment-sec sec-type="variation" id="SECID0EYZDK"><title>Variation.</title><p>According to the original description, the range of variation of material examined is 18–20 chaetigers, 1.7–3.1 mm long and 0.6–0.8 mm wide.</p></tp:treatment-sec><tp:treatment-sec sec-type="remarks" id="SECID0E4ZDK"><title>Remarks.</title><p><italic><tp:taxon-name><tp:taxon-name-part taxon-name-part-type="genus" reg="Sphaerephesia">Sphaerephesia</tp:taxon-name-part><tp:taxon-name-part taxon-name-part-type="species" reg="stellifer">stellifer</tp:taxon-name-part></tp:taxon-name></italic> comb. n. was described as a new species due to the star-shaped epithelial papillae, instead of spherical, oval of hemispherical, typical from other sphaerodorids. Revision of the holotype did not ensure this particular condition any longer, and instead it has the characteristic pear-shaped dorsal macrotubercles, resembling other <italic><tp:taxon-name><tp:taxon-name-part taxon-name-part-type="genus" reg="Sphaerephesia">Sphaerephesia</tp:taxon-name-part></tp:taxon-name></italic> species. The original drawings even include a close up of a macrotubercle with a small terminal papilla. Therefore, we suspect the shape described by <xref ref-type="bibr" rid="B2">Aguirrezabalaga and Ceberio (2005)</xref> as ‘<italic>macrotubercles with funnel-like distal invaginations</italic>’ can be attributable to temporary collapse of the tubercles and it has now reverted to the typical pear-shaped tubercles. Collapsed epithelial tubercles has been observed in specimens of different species, indicating it may be related to particular fixation procedures and making it a not reliable diagnostic feature.</p><p>A combination of features may allow distinguishing <italic><tp:taxon-name><tp:taxon-name-part taxon-name-part-type="genus" reg="Sphaerephesia">S.</tp:taxon-name-part><tp:taxon-name-part taxon-name-part-type="species" reg="stellifer">stellifer</tp:taxon-name-part></tp:taxon-name></italic> comb. n. from other NEA <italic><tp:taxon-name><tp:taxon-name-part taxon-name-part-type="genus" reg="Sphaerephesia">Sphaerephesia</tp:taxon-name-part></tp:taxon-name></italic>. These include the ellipsoid body shape, presence of pear-shaped macrotubercles, 3–4 transverse rows of additional papillae over dorsum and ventrum, conical parapodia with ca. ten papillae, and 6–12 chaetae, near six times as long as wide. Nevertheless, <italic><tp:taxon-name><tp:taxon-name-part taxon-name-part-type="genus" reg="Sphaerephesia">Sphaerephesia</tp:taxon-name-part><tp:taxon-name-part taxon-name-part-type="species" reg="laureci">laureci</tp:taxon-name-part></tp:taxon-name></italic> comb. n. is a similar species with a more elongated body and also longer parapodia (Desbruyères, 1980); further studies should conclude if these features are enough to separate representatives of these species, or if <italic><tp:taxon-name><tp:taxon-name-part taxon-name-part-type="genus" reg="Sphaerephesia">S.</tp:taxon-name-part><tp:taxon-name-part taxon-name-part-type="species" reg="stellifer">stellifer</tp:taxon-name-part></tp:taxon-name></italic> comb. n. is in fact a junior synonym of <italic><tp:taxon-name><tp:taxon-name-part taxon-name-part-type="genus" reg="Sphaerephesia">S.</tp:taxon-name-part><tp:taxon-name-part taxon-name-part-type="species" reg="laureci">laureci</tp:taxon-name-part></tp:taxon-name></italic> comb. n.</p></tp:treatment-sec><tp:treatment-sec sec-type="distribution" id="SECID0EQ3DK"><title>Distribution.</title><p>Capbreton Canyon, Bay of Biscay (<xref ref-type="bibr" rid="B2">Aguirezzabalaga and Ceberio 2005</xref>).</p></tp:treatment-sec><tp:treatment-sec sec-type="habitat" id="SECID0E13DK"><title>Habitat.</title><p>Soft bottoms at depths of between 990–1040 m.</p><!--PageBreak  --></tp:treatment-sec><tp:treatment-sec><!--Section generated to contain objects referenced in tp:taxon-treatment.--><fig id="F5" position="float" orientation="portrait"><label>Figure 5.</label><caption><p>Stylized drawings of parapodia, showing the relative position and arrangement of parapodial lobes, cirri, and papillae, in mid-body chaetigers of all sphaerodorid species reported in the North East Atlantic waters.</p></caption><graphic xmlns:xlink="http://www.w3.org/1999/xlink" xlink:href="zookeys-845-001-g005.jpg" position="float" orientation="portrait" xlink:type="simple" id="oo_300972.jpg"/></fig><fig id="F15" position="float" orientation="portrait"><label>Figure 15.</label><caption><p>Stylized drawings of selected dorsal and ventral segments of species of <italic><tp:taxon-name><tp:taxon-name-part taxon-name-part-type="genus" reg="Sphaerephesia">Sphaerephesia</tp:taxon-name-part></tp:taxon-name></italic>, showing number and arrangement of epithelial tubercles and papillae. Epithelial papillae in Fig. <xref ref-type="fig" rid="F15">15E and F</xref> may not be accurate and the dorsal and ventral surfaces are covered by a thin layer of sediment.</p></caption><graphic xmlns:xlink="http://www.w3.org/1999/xlink" xlink:href="zookeys-845-001-g015.jpg" position="float" orientation="portrait" xlink:type="simple" id="oo_300982.jpg"/></fig><fig id="F3" position="float" orientation="portrait"><label>Figure 3.</label><caption><p><italic><tp:taxon-name><tp:taxon-name-part taxon-name-part-type="genus" reg="Clavodorum">Clavodorum</tp:taxon-name-part><tp:taxon-name-part taxon-name-part-type="species" reg="fauchaldi">fauchaldi</tp:taxon-name-part></tp:taxon-name></italic> (<named-content xmlns:xlink="http://www.w3.org/1999/xlink" content-type="dwc:institutional_code" xlink:type="simple">IINH</named-content> 38781: <bold>A–E, K–M</bold>; <named-content xmlns:xlink="http://www.w3.org/1999/xlink" content-type="dwc:institutional_code" xlink:type="simple">IINH</named-content> 38782: <bold>F–J</bold>), scanning electron micrographs. <bold>A</bold> Complete specimen, lateral view <bold>B</bold> anterior end, dorsal view <bold>C</bold> anterior end, ventral view <bold>D</bold> mid-body chaetigers, arrangement of dorsal macrotubercles and papillae <bold>E</bold> dorsal macrotubercles and papillae, detail <bold>F</bold> complete specimen, ventral view <bold>G</bold> mid-body chaetigers, arrangement of ventral tubercles <bold>H, I</bold> mid-body chaetigers, parapodia and ventral tubercles <bold>J</bold> mid-body parapodium, anterior view <bold>K–M</bold> compound chaetae.</p></caption><graphic xmlns:xlink="http://www.w3.org/1999/xlink" xlink:href="zookeys-845-001-g003.jpg" position="float" orientation="portrait" xlink:type="simple" id="oo_300970.jpg"/></fig><fig id="F4" position="float" orientation="portrait"><label>Figure 4.</label><caption><p>Stylized drawings of selected dorsal (left) and ventral (right) segments of species of <italic><tp:taxon-name><tp:taxon-name-part taxon-name-part-type="genus" reg="Clavodorum">Clavodorum</tp:taxon-name-part></tp:taxon-name></italic>, <italic><tp:taxon-name><tp:taxon-name-part taxon-name-part-type="genus" reg="Commensodorum">Commensodorum</tp:taxon-name-part></tp:taxon-name></italic>, <italic><tp:taxon-name><tp:taxon-name-part taxon-name-part-type="genus" reg="Euritmia">Euritmia</tp:taxon-name-part></tp:taxon-name></italic> and <italic><tp:taxon-name><tp:taxon-name-part taxon-name-part-type="genus" reg="Geminofilum">Geminofilum</tp:taxon-name-part></tp:taxon-name></italic> gen. n., showing number and arrangement of epithelial tubercles and papillae.</p></caption><graphic xmlns:xlink="http://www.w3.org/1999/xlink" xlink:href="zookeys-845-001-g004.jpg" position="float" orientation="portrait" xlink:type="simple" id="oo_300971.jpg"/></fig></tp:treatment-sec><ref-list><ref id="B2"><mixed-citation xmlns:xlink="http://www.w3.org/1999/xlink" xlink:type="simple"><person-group><name name-style="western"><surname>Aguirrezabalaga</surname><given-names>F</given-names></name><name name-style="western"><surname>Ceberio</surname><given-names>A</given-names></name></person-group> (<year>2005</year>) <article-title><italic><tp:taxon-name><tp:taxon-name-part taxon-name-part-type="genus">Sphaerodoropsis</tp:taxon-name-part><tp:taxon-name-part taxon-name-part-type="species">amoureuxi</tp:taxon-name-part></tp:taxon-name></italic> and <italic><tp:taxon-name><tp:taxon-name-part taxon-name-part-type="genus">S.</tp:taxon-name-part><tp:taxon-name-part taxon-name-part-type="species">stellifer</tp:taxon-name-part></tp:taxon-name></italic>, two new species of <tp:taxon-name><tp:taxon-name-part taxon-name-part-type="family">Sphaerodoridae</tp:taxon-name-part></tp:taxon-name> (<tp:taxon-name><tp:taxon-name-part taxon-name-part-type="class">Polychaeta</tp:taxon-name-part></tp:taxon-name>) from the Capbreton Canyon (Bay of Biscay, NE Atlantic).</article-title><source>Cahiers de Biologie Marine</source><volume>46</volume>: <fpage>9</fpage>–<lpage>20</lpage>. <ext-link xlink:type="simple" ext-link-type="doi" xlink:href="10.3989/scimar.2006.70s1141">https://doi.org/10.3989/scimar.2006.70s1141</ext-link></mixed-citation></ref></ref-list></tp:taxon-treatment>
