# Supplementary material for: Systematic re-structure and new species of Sphaerodoridae (Annelida) after morphological revision and molecular phylogenetic analyses of the North East Atlantic fauna
Source: Zookeys. 2019 May 15;845:1–97. doi: 10.3897/zookeys.845.32428 (PMC6531415; doi:10.3897/zookeys.845.32428)
Supplement: XML Treatment for Sphaerephesia [file zookeys.845.32428-treatment23.xml]

<!DOCTYPE tp:taxon-treatment
  PUBLIC "-//TaxonX//DTD Taxonomic Treatment Publishing DTD v0 20100105//EN" "tax-treatment-NSO.dtd">
<tp:taxon-treatment xmlns:tp="http://www.plazi.org/taxpub"><tp:treatment-meta><kwd-group><label>Taxon classification</label><kwd><named-content xmlns:xlink="http://www.w3.org/1999/xlink" content-type="kingdom">Animalia</named-content></kwd><kwd><named-content xmlns:xlink="http://www.w3.org/1999/xlink" content-type="order">Phyllodocida</named-content></kwd><kwd><named-content xmlns:xlink="http://www.w3.org/1999/xlink" content-type="family">Sphaerodoridae</named-content></kwd></kwd-group><mixed-citation publication-type="journal"><person-group><name><surname>Capa</surname><given-names>María</given-names></name><name><surname>Nygren</surname><given-names>Arne</given-names></name><name><surname>Parapar</surname><given-names>Julio</given-names></name><name><surname>Bakken</surname><given-names>Torkild</given-names></name><name><surname>Meißner</surname><given-names>Karin</given-names></name><name><surname>Moreira</surname><given-names>Juan</given-names></name></person-group><article-title>Systematic re-structure and new species of <tp:taxon-name><tp:taxon-name-part taxon-name-part-type="family">Sphaerodoridae</tp:taxon-name-part></tp:taxon-name> (<tp:taxon-name><tp:taxon-name-part taxon-name-part-type="phylum">Annelida</tp:taxon-name-part></tp:taxon-name>) after morphological revision and molecular phylogenetic analyses of the North East Atlantic fauna</article-title><source>Zookeys</source><day>15</day><month>5</month><year>2019</year><volume>845</volume><fpage>1</fpage><lpage>97</lpage><pub-id pub-id-type="doi">10.3897/zookeys.845.32428</pub-id></mixed-citation></tp:treatment-meta><tp:nomenclature><tp:taxon-name>
              <tp:taxon-name-part taxon-name-part-type="genus" reg="Sphaerephesia">Sphaerephesia</tp:taxon-name-part>
            </tp:taxon-name><tp:taxon-authority>sp. 1</tp:taxon-authority><xref ref-type="fig" rid="F8">Fig. 8E</xref></tp:nomenclature><tp:treatment-sec sec-type="diagnosis" id="SECID0EE5DK"><title>Diagnosis.</title><p>Body ellipsoid, flattened dorsoventrally, up to 3 mm long. Body unpigmented; macrotubercles in live specimens orange, or brownish in fixed material. Head appendages smooth, digitiform. Tentacular cirri smaller than prostomial appendages. Dorsum with four longitudinal rows of large, spherical, or pear-shaped sessile macrotubercles in a single transverse row per segment, from segment 2. Additional papillae on dorsum. First parapodia short and digitiform, with two rounded papillae on dorsal surface. Acicular lobe from segment 1. Eight to ten parapodial papillae. Ventral cirri digitiform shorter than acicular lobe tip. Approximately eight compound chaetae with medium length blades (ca. ten times as long as wide); unidentate.</p></tp:treatment-sec><tp:treatment-sec sec-type="material" id="SECID0EJ5DK"><title>Examined material.</title><p>(5 specs) <bold>Iceland Sea</bold>, <named-content xmlns:xlink="http://www.w3.org/1999/xlink" content-type="dwc:institutional_code" xlink:type="simple">SMF</named-content> 23908 and 23907 (2 spec, used for DNA sequencing, SPH056 and SPH057, respectively), NE Iceland, <named-content xmlns:xlink="http://www.w3.org/1999/xlink" content-type="dwc:verbatimCoordinates" xlink:type="simple"><named-content content-type="geo-json" specific-use="{&#34;type&#34;:&#34;Point&#34;,&#34;coordinates&#34;:[-12.874667,66.543833]}" id="NCID0EZ5DK" xlink:type="simple">66°32.63'N, 12°52.48'W</named-content></named-content>, 317.2 m, 22 Sep 2011; <bold>Svalbard</bold>, <named-content xmlns:xlink="http://www.w3.org/1999/xlink" content-type="dwc:institutional_code" xlink:type="simple">ZMBN</named-content> 127327 (1 spec. used for DNA sequencing, SPH 296), Svalbard, <named-content xmlns:xlink="http://www.w3.org/1999/xlink" content-type="dwc:verbatimCoordinates" xlink:type="simple"><named-content content-type="geo-json" specific-use="{&#34;type&#34;:&#34;Point&#34;,&#34;coordinates&#34;:[19.296700,81.001100]}" id="NCID0EI6DK" xlink:type="simple">81°0.066'N, 19°17.802'E</named-content></named-content>, 168 m, 01 Sep 2009; <bold>Barents Sea</bold>, <named-content xmlns:xlink="http://www.w3.org/1999/xlink" content-type="dwc:institutional_code" xlink:type="simple">ZMBN</named-content> 127326 (1 spec. used for DNA sequencing, SPH292); Finnmark, <named-content xmlns:xlink="http://www.w3.org/1999/xlink" content-type="dwc:verbatimCoordinates" xlink:type="simple"><named-content content-type="geo-json" specific-use="{&#34;type&#34;:&#34;Point&#34;,&#34;coordinates&#34;:[32.341333,72.309833]}" id="NCID0EX6DK" xlink:type="simple">72°18.59'N, 32°20.48'E</named-content></named-content>, 312 m, 04 Aug 2013; <bold>Skagerrak</bold>, <named-content xmlns:xlink="http://www.w3.org/1999/xlink" content-type="dwc:institutional_code" xlink:type="simple">ZMBN</named-content> 125432 (1 spec. used for DNA sequencing SPH 297 photographed alive Fig. <xref ref-type="fig" rid="F8">8D</xref>), <named-content xmlns:xlink="http://www.w3.org/1999/xlink" content-type="dwc:verbatimCoordinates" xlink:type="simple"><named-content content-type="geo-json" specific-use="{&#34;type&#34;:&#34;Point&#34;,&#34;coordinates&#34;:[10.399700,58.680100]}" id="NCID0EKAEK" xlink:type="simple">58°40.806'N, 10°23.982'E</named-content></named-content>, 238 m, 16 May 2009; <named-content xmlns:xlink="http://www.w3.org/1999/xlink" content-type="dwc:institutional_code" xlink:type="simple">ZMBN</named-content> 127328 (1 spec. used for DNA sequencing, SPH 298.) <named-content xmlns:xlink="http://www.w3.org/1999/xlink" content-type="dwc:verbatimCoordinates" xlink:type="simple"><named-content content-type="geo-json" specific-use="{&#34;type&#34;:&#34;Point&#34;,&#34;coordinates&#34;:[10.399700,58.680100]}" id="NCID0EXAEK" xlink:type="simple">58°40.806'N, 10°23.982'E</named-content></named-content>, 237 m, 16 May 2009.</p></tp:treatment-sec><tp:treatment-sec sec-type="remarks" id="SECID0E3AEK"><title>Remarks.</title><p>These specimens were initially identified as <italic><tp:taxon-name><tp:taxon-name-part taxon-name-part-type="genus" reg="Sphaerephesia">Sphaerephesia</tp:taxon-name-part><tp:taxon-name-part taxon-name-part-type="species" reg="philippi">philippi</tp:taxon-name-part></tp:taxon-name></italic> comb. n., as there seems to be <abbrev xmlns:xlink="http://www.w3.org/1999/xlink" xlink:title="nuchal organ pits" id="ABBRID0ENBEK" xlink:type="simple">no</abbrev> noticeable morphological differences between them. However, analyses of molecular data recovered some of the specimens forming a different lineage, sister group to a clade containing <italic><tp:taxon-name><tp:taxon-name-part taxon-name-part-type="genus" reg="Sphaerephesia">S.</tp:taxon-name-part><tp:taxon-name-part taxon-name-part-type="species" reg="discolis">discolis</tp:taxon-name-part></tp:taxon-name></italic> and <italic><tp:taxon-name><tp:taxon-name-part taxon-name-part-type="genus" reg="Sphaerephesia">S.</tp:taxon-name-part><tp:taxon-name-part taxon-name-part-type="species" reg="sibuetae">sibuetae</tp:taxon-name-part></tp:taxon-name></italic> (Fig. <xref ref-type="fig" rid="F1">1</xref>). We would like to corroborate this information with further data before describing it as a new species.</p></tp:treatment-sec><tp:treatment-sec sec-type="distribution" id="SECID0ELCEK"><title>Distribution.</title><p>Iceland Sea, Svalbard, Barents Sea, and Skagerrak.</p></tp:treatment-sec><tp:treatment-sec sec-type="habitat" id="SECID0EQCEK"><title>Habitat.</title><p>Continental shelf sediments (100–350 m).</p></tp:treatment-sec><tp:treatment-sec><!--Section generated to contain objects referenced in tp:taxon-treatment.--><fig id="F8" position="float" orientation="portrait"><label>Figure 8.</label><caption><p>Photographs of live specimens (included in analyses shown in Fig. <xref ref-type="fig" rid="F1">1</xref>). <bold>A</bold><italic><tp:taxon-name><tp:taxon-name-part taxon-name-part-type="genus" reg="Clavodorum">Clavodorum</tp:taxon-name-part><tp:taxon-name-part taxon-name-part-type="species" reg="kristiani">kristiani</tp:taxon-name-part></tp:taxon-name></italic> comb. n., nom. n. (<named-content xmlns:xlink="http://www.w3.org/1999/xlink" content-type="dwc:institutional_code" xlink:type="simple">ZMBN</named-content> 127258, SPH313) <bold>B</bold><italic><tp:taxon-name><tp:taxon-name-part taxon-name-part-type="genus" reg="Geminofilum">Geminofilum</tp:taxon-name-part><tp:taxon-name-part taxon-name-part-type="species" reg="distichum">distichum</tp:taxon-name-part></tp:taxon-name></italic> comb. n. from Skagerrak (<named-content xmlns:xlink="http://www.w3.org/1999/xlink" content-type="dwc:institutional_code" xlink:type="simple">ZMBN</named-content> 127263, SPH295) <bold>C</bold><italic><tp:taxon-name><tp:taxon-name-part taxon-name-part-type="genus" reg="Geminofilum">Geminofilum</tp:taxon-name-part></tp:taxon-name></italic> sp. 1, from UK (SPH324) <bold>D</bold><italic><tp:taxon-name><tp:taxon-name-part taxon-name-part-type="genus" reg="Sphaerephesia">Sphaerephesia</tp:taxon-name-part><tp:taxon-name-part taxon-name-part-type="species" reg="philippi">philippi</tp:taxon-name-part></tp:taxon-name></italic> comb. n., from Skagerrak (<named-content xmlns:xlink="http://www.w3.org/1999/xlink" content-type="dwc:institutional_code" xlink:type="simple">ZMBN</named-content> 125432, SPH297) E <italic><tp:taxon-name><tp:taxon-name-part taxon-name-part-type="genus" reg="Sphaerephesia">Sphaerephesia</tp:taxon-name-part><tp:taxon-name-part taxon-name-part-type="species" reg="philippi">philippi</tp:taxon-name-part></tp:taxon-name></italic> comb. n., from Finnmark (<named-content xmlns:xlink="http://www.w3.org/1999/xlink" content-type="dwc:institutional_code" xlink:type="simple">ZMBN</named-content> 127311, SPH304).</p></caption><graphic xmlns:xlink="http://www.w3.org/1999/xlink" xlink:href="zookeys-845-001-g008.jpg" position="float" orientation="portrait" xlink:type="simple" id="oo_300975.jpg"/></fig><fig id="F1" position="float" orientation="portrait"><label>Figure 1.</label><caption><p>Consensus tree obtained after Bayesian analysis of the combined nuclear and mitochondrial dataset. Coloured squared on nodes (as indicated in the bottom of the figure) indicate (from top left to bottom right): TBI, Bayesian posterior probabilities of total dataset; TML, Maximum Likelihood Boostrap values of total dataset; NUC, Bayesian posterior probabilities of nuclear partition; MIT, Bayesian posterior probabilities of mitochondrial partition.</p></caption><graphic xmlns:xlink="http://www.w3.org/1999/xlink" xlink:href="zookeys-845-001-g001.jpg" position="float" orientation="portrait" xlink:type="simple" id="oo_300968.jpg"/></fig></tp:treatment-sec></tp:taxon-treatment>
