# Supplementary material for: Systematic re-structure and new species of Sphaerodoridae (Annelida) after morphological revision and molecular phylogenetic analyses of the North East Atlantic fauna
Source: Zookeys. 2019 May 15;845:1–97. doi: 10.3897/zookeys.845.32428 (PMC6531415; doi:10.3897/zookeys.845.32428)
Supplement: XML Treatment for Sphaerodoridium [file zookeys.845.32428-treatment24.xml]

<!DOCTYPE tp:taxon-treatment
  PUBLIC "-//TaxonX//DTD Taxonomic Treatment Publishing DTD v0 20100105//EN" "tax-treatment-NSO.dtd">
<tp:taxon-treatment xmlns:tp="http://www.plazi.org/taxpub"><tp:treatment-meta><kwd-group><label>Taxon classification</label><kwd><named-content xmlns:xlink="http://www.w3.org/1999/xlink" content-type="kingdom">Animalia</named-content></kwd><kwd><named-content xmlns:xlink="http://www.w3.org/1999/xlink" content-type="order">Phyllodocida</named-content></kwd><kwd><named-content xmlns:xlink="http://www.w3.org/1999/xlink" content-type="family">Sphaerodoridae</named-content></kwd></kwd-group><mixed-citation publication-type="journal"><person-group><name><surname>Capa</surname><given-names>María</given-names></name><name><surname>Nygren</surname><given-names>Arne</given-names></name><name><surname>Parapar</surname><given-names>Julio</given-names></name><name><surname>Bakken</surname><given-names>Torkild</given-names></name><name><surname>Meißner</surname><given-names>Karin</given-names></name><name><surname>Moreira</surname><given-names>Juan</given-names></name></person-group><article-title>Systematic re-structure and new species of <tp:taxon-name><tp:taxon-name-part taxon-name-part-type="family">Sphaerodoridae</tp:taxon-name-part></tp:taxon-name> (<tp:taxon-name><tp:taxon-name-part taxon-name-part-type="phylum">Annelida</tp:taxon-name-part></tp:taxon-name>) after morphological revision and molecular phylogenetic analyses of the North East Atlantic fauna</article-title><source>Zookeys</source><day>15</day><month>5</month><year>2019</year><volume>845</volume><fpage>1</fpage><lpage>97</lpage><pub-id pub-id-type="doi">10.3897/zookeys.845.32428</pub-id></mixed-citation></tp:treatment-meta><tp:nomenclature><tp:taxon-name>
              <tp:taxon-name-part taxon-name-part-type="genus" reg="Sphaerodoridium">Sphaerodoridium</tp:taxon-name-part>
            </tp:taxon-name><tp:taxon-authority>Lützen, 1961</tp:taxon-authority><tp:nomenclature-citation-list><tp:nomenclature-citation><tp:taxon-name>
                  <tp:taxon-name-part taxon-name-part-type="genus" reg="Sphaerodoridium">Sphaerodoridium</tp:taxon-name-part>
                </tp:taxon-name><comment>Lützen, 1961; <xref ref-type="bibr" rid="B31">Fauchald 1974</xref>: 270 (in part).</comment></tp:nomenclature-citation><tp:nomenclature-citation><tp:taxon-name>
                  <tp:taxon-name-part taxon-name-part-type="genus" reg="Sphaerodoropsis">Sphaerodoropsis</tp:taxon-name-part>
                </tp:taxon-name><comment>Hartman &amp; Fauchald, 1971: 69 (in part); <xref ref-type="bibr" rid="B31">Fauchald 1974</xref>: 261 (in part); <xref ref-type="bibr" rid="B13">Borowski 1994</xref>: 23 (in part); <xref ref-type="bibr" rid="B69">Moreira 2012</xref>: 30 (in part); <xref ref-type="bibr" rid="B19">Capa et al. 2014</xref>: 17 (in part).</comment></tp:nomenclature-citation></tp:nomenclature-citation-list></tp:nomenclature><tp:treatment-sec sec-type="type species" id="SECID0E4EEK"><title>Type species.</title><p><italic><tp:taxon-name><tp:taxon-name-part taxon-name-part-type="genus" reg="Sphaerodorum">Sphaerodorum</tp:taxon-name-part><tp:taxon-name-part taxon-name-part-type="species" reg="claparedii">claparedii</tp:taxon-name-part></tp:taxon-name></italic> Greeff, 1866.</p></tp:treatment-sec><tp:treatment-sec sec-type="diagnosis" id="SECID0EOFEK"><title>Diagnosis.</title><p>Body short and ovoid, some forms slender. Prostomial appendages short, spherical or digitiform; median antenna shorter or as long as lateral antennae; antenniform papillae absent or present. Macrotubercles sessile or stalked; smooth, without terminal papilla, arranged in more or less clear longitudinal rows, one transverse row per segment, with at least seven macrotubercles each. Microtubercles absent. <!--PageBreak  -->Additional papillae over body surface and parapodia. Parapodia with compound chaetae; stout hooks in anterior chaetigers absent.</p></tp:treatment-sec><tp:treatment-sec sec-type="remarks" id="SECID0EWFEK"><title>Remarks.</title><p>In the present study, a clade was recovered containing species previously assembled under <italic><tp:taxon-name><tp:taxon-name-part taxon-name-part-type="genus" reg="Sphaerodoropsis">Sphaerodoropsis</tp:taxon-name-part></tp:taxon-name></italic> Group 2 (<xref ref-type="bibr" rid="B13">Borowski 1994</xref>) (that is with sessile dorsal macrotubercles arranged in six or more longitudinal rows, and only one transverse row per segment), nested among other previously considered as <italic><tp:taxon-name><tp:taxon-name-part taxon-name-part-type="genus" reg="Sphaerodoridium">Sphaerodoridium</tp:taxon-name-part></tp:taxon-name></italic> (that is with stalked macrotubercles) with more than seven longitudinal rows of macrotubercles (Fig. <xref ref-type="fig" rid="F1">1</xref>). This provides evidence that the macrotubercle morphology (i.e., sessile or stalked dorsal macrotubercles) is not a valid character separating reciprocally monophyletic groups. Instead, members of this clade should be considered as one genus containing sphaerodorids with more than six longitudinal rows of macrotubercles, arranged in a single transverse row per segment. Note that <xref ref-type="bibr" rid="B13">Borowski (1994)</xref> included one species bearing six macrotubercles in the first chaetiger under the artificial Group 2, like others in this group, but otherwise more than six. It is therefore here interpreted as belonging to the newly interpreted <italic><tp:taxon-name><tp:taxon-name-part taxon-name-part-type="genus" reg="Sphaerodoridium">Sphaerodoridium</tp:taxon-name-part></tp:taxon-name></italic>: that is with more than six longitudinal rows of macrotubercles.</p><p>The type species of the genus <italic><tp:taxon-name><tp:taxon-name-part taxon-name-part-type="genus" reg="Sphaerodoridium">Sphaerodoridium</tp:taxon-name-part></tp:taxon-name></italic>, <italic><tp:taxon-name><tp:taxon-name-part taxon-name-part-type="genus" reg="Sphaerodoridium">S.</tp:taxon-name-part><tp:taxon-name-part taxon-name-part-type="species" reg="claparedii">claparedii</tp:taxon-name-part></tp:taxon-name></italic>, and the type species of <italic><tp:taxon-name><tp:taxon-name-part taxon-name-part-type="genus" reg="Sphaerodoropsis">Sphaerodoropsis</tp:taxon-name-part></tp:taxon-name></italic>, <italic><tp:taxon-name><tp:taxon-name-part taxon-name-part-type="genus" reg="Sphaerodoropsis">Sphaerodoropsis</tp:taxon-name-part><tp:taxon-name-part taxon-name-part-type="species" reg="sphaerulifer">sphaerulifer</tp:taxon-name-part></tp:taxon-name></italic> share this feature. However, <italic><tp:taxon-name><tp:taxon-name-part taxon-name-part-type="genus" reg="Sphaerodoridium">Sphaerodoridium</tp:taxon-name-part></tp:taxon-name></italic> was erected previous (<xref ref-type="bibr" rid="B61">Lützen 1961</xref>) to <italic><tp:taxon-name><tp:taxon-name-part taxon-name-part-type="genus" reg="Sphaerodoropsis">Sphaerodoropsis</tp:taxon-name-part></tp:taxon-name></italic> (<xref ref-type="bibr" rid="B40">Hartman and Fauchald 1971</xref>). Therefore, we consider this clade should bear the genus name <italic><tp:taxon-name><tp:taxon-name-part taxon-name-part-type="genus" reg="Sphaerodoridium">Sphaerodoridium</tp:taxon-name-part></tp:taxon-name></italic>.</p><p>The diagnosis of the genus <italic><tp:taxon-name><tp:taxon-name-part taxon-name-part-type="genus" reg="Sphaerodoridium">Sphaerodoridium</tp:taxon-name-part></tp:taxon-name></italic> differs from the original concept. In order to accommodate these, several systematic (all and only sphaerodorid species presenting seven or more longitudinal rows of macrotubercles, arranged in one transverse row per segment) are consider belonging to this group and nomenclatural changes are required.</p><p>Species currently considered within <italic><tp:taxon-name><tp:taxon-name-part taxon-name-part-type="genus" reg="Sphaerodoridium">Sphaerodoridium</tp:taxon-name-part></tp:taxon-name></italic> are:</p><p><italic><tp:taxon-name><tp:taxon-name-part taxon-name-part-type="genus" reg="Sphaerodoridium">Sphaerodoridium</tp:taxon-name-part><tp:taxon-name-part taxon-name-part-type="species" reg="aestuarum">aestuarum</tp:taxon-name-part></tp:taxon-name></italic> (Averincev, 1990), comb. n.</p><p>Type locality: Laptev Sea, 3–6.5 m.</p><p><italic><tp:taxon-name><tp:taxon-name-part taxon-name-part-type="genus" reg="Sphaerodoridium">Sphaerodoridium</tp:taxon-name-part><tp:taxon-name-part taxon-name-part-type="species" reg="amoureuxi">amoureuxi</tp:taxon-name-part></tp:taxon-name></italic> Aguirrezabalaga &amp; Cebeiro, 2005</p><p>Type locality: Capbreton Canyon, Bay of Biscay, 984–1029 m.</p><p><italic><tp:taxon-name><tp:taxon-name-part taxon-name-part-type="genus" reg="Sphaerodoridium">Sphaerodoridium</tp:taxon-name-part><tp:taxon-name-part taxon-name-part-type="species" reg="andamanense">andamanense</tp:taxon-name-part></tp:taxon-name></italic> (Bakken, 2002), comb. n.</p><p>Type locality: Off Phi Phi Island, Andaman Sea, Thailand, 29 m.</p><p><italic><tp:taxon-name><tp:taxon-name-part taxon-name-part-type="genus" reg="Sphaerodoridium">Sphaerodoridium</tp:taxon-name-part><tp:taxon-name-part taxon-name-part-type="species" reg="auranticum">auranticum</tp:taxon-name-part></tp:taxon-name></italic> (Capa &amp; Rouse, 2015), comb. n.</p><p>Type locality: Yonge Reef, Great Barrier Reef, Australia, 4–12 m.</p><p><italic><tp:taxon-name><tp:taxon-name-part taxon-name-part-type="genus" reg="Sphaerodoridium">Sphaerodoridium</tp:taxon-name-part><tp:taxon-name-part taxon-name-part-type="species" reg="balticum">balticum</tp:taxon-name-part></tp:taxon-name></italic> (Reimers, 1933), comb. n.</p><p>Type locality: Kiel, Baltic Sea, 6–8 m.</p><p><italic><tp:taxon-name><tp:taxon-name-part taxon-name-part-type="genus" reg="Sphaerodoridium">Sphaerodoridium</tp:taxon-name-part><tp:taxon-name-part taxon-name-part-type="species" reg="bengalorum">bengalorum</tp:taxon-name-part></tp:taxon-name></italic> (Fauchald, 1974), comb. n.</p><p>Type locality: Porto Novo, Madras, India, 1.5 m.</p><p><italic><tp:taxon-name><tp:taxon-name-part taxon-name-part-type="genus" reg="Sphaerodoridium">Sphaerodoridium</tp:taxon-name-part><tp:taxon-name-part taxon-name-part-type="species" reg="benguellarum">benguellarum</tp:taxon-name-part></tp:taxon-name></italic> (Day, 1963), comb. n.</p><p>Type locality: Off eastern coast of South Africa, 172 m.</p><p><italic><tp:taxon-name><tp:taxon-name-part taxon-name-part-type="genus" reg="Sphaerodoridium">Sphaerodoridium</tp:taxon-name-part><tp:taxon-name-part taxon-name-part-type="species" reg="campanulata">campanulata</tp:taxon-name-part></tp:taxon-name></italic> Borowski, 1994.</p><p>Type locality: Peru Basin, Pacific Ocean, 4163 m.</p><p><!--PageBreak  --><italic><tp:taxon-name><tp:taxon-name-part taxon-name-part-type="genus" reg="Sphaerodoridium">Sphaerodoridium</tp:taxon-name-part><tp:taxon-name-part taxon-name-part-type="species" reg="claparedii">claparedii</tp:taxon-name-part></tp:taxon-name></italic> Greeff, 1866</p><p>Type locality: Dieppe, English Channel, France.</p><p><italic><tp:taxon-name><tp:taxon-name-part taxon-name-part-type="genus" reg="Sphaerodoridium">Sphaerodoridium</tp:taxon-name-part><tp:taxon-name-part taxon-name-part-type="species" reg="evgenovi">evgenovi</tp:taxon-name-part></tp:taxon-name></italic> Gagaev, 2015</p><p>Type locality: Barents Sea, 226 m.</p><p><italic><tp:taxon-name><tp:taxon-name-part taxon-name-part-type="genus" reg="Sphaerodoridium">Sphaerodoridium</tp:taxon-name-part><tp:taxon-name-part taxon-name-part-type="species" reg="gudmunduri">gudmunduri</tp:taxon-name-part></tp:taxon-name></italic> (Moreira &amp; Parapar, 2012), comb. n.</p><p>Type locality: North of Iceland, 97 m.</p><p><italic><tp:taxon-name><tp:taxon-name-part taxon-name-part-type="genus" reg="Sphaerodoridium">Sphaerodoridium</tp:taxon-name-part><tp:taxon-name-part taxon-name-part-type="species" reg="guerritai">guerritai</tp:taxon-name-part></tp:taxon-name></italic> Moreira &amp; Parapar, 2015</p><p>Type locality: North of Iceland, 600 m.</p><p><italic><tp:taxon-name><tp:taxon-name-part taxon-name-part-type="genus" reg="Sphaerodoridium">Sphaerodoridium</tp:taxon-name-part><tp:taxon-name-part taxon-name-part-type="species" reg="katchemakensis">katchemakensis</tp:taxon-name-part></tp:taxon-name></italic> (Kudenov, 1987), comb. n.</p><p>Type locality: Alaska, USA, 10 m.</p><p><italic><tp:taxon-name><tp:taxon-name-part taxon-name-part-type="genus" reg="Sphaerodoridium">Sphaerodoridium</tp:taxon-name-part><tp:taxon-name-part taxon-name-part-type="species" reg="kolchaki">kolchaki</tp:taxon-name-part></tp:taxon-name></italic> Gagaev, 2015</p><p>Type locality: Barents Sea, 290 m.</p><p><italic><tp:taxon-name><tp:taxon-name-part taxon-name-part-type="genus" reg="Sphaerodoridium">Sphaerodoridium</tp:taxon-name-part><tp:taxon-name-part taxon-name-part-type="species" reg="kupetskii">kupetskii</tp:taxon-name-part></tp:taxon-name></italic> Gagaev, 2015</p><p>Type locality: Canada Basin, 1004 m.</p><p><italic><tp:taxon-name><tp:taxon-name-part taxon-name-part-type="genus" reg="Sphaerodoridium">Sphaerodoridium</tp:taxon-name-part><tp:taxon-name-part taxon-name-part-type="species" reg="japonicum">japonicum</tp:taxon-name-part></tp:taxon-name></italic> Ozolin’sh, 1987</p><p>Type locality: Sea of Japan, 33–62 m.</p><p><italic><tp:taxon-name><tp:taxon-name-part taxon-name-part-type="genus" reg="Sphaerodoridium">Sphaerodoridium</tp:taxon-name-part><tp:taxon-name-part taxon-name-part-type="species" reg="lutzeni">lutzeni</tp:taxon-name-part></tp:taxon-name></italic> Kudenov, 1987</p><p>Type locality: E Florida, Gulf of Mexico, 34 m.</p><p><italic><tp:taxon-name><tp:taxon-name-part taxon-name-part-type="genus" reg="Sphaerodoridium">Sphaerodoridium</tp:taxon-name-part><tp:taxon-name-part taxon-name-part-type="species" reg="minutum">minutum</tp:taxon-name-part></tp:taxon-name></italic> (Webster &amp; Benedict, 1887)</p><p>Type locality: Off New England, USA, shelf depths.</p><p><italic><tp:taxon-name><tp:taxon-name-part taxon-name-part-type="genus" reg="Sphaerodoridium">Sphaerodoridium</tp:taxon-name-part><tp:taxon-name-part taxon-name-part-type="species" reg="octopapillatum">octopapillatum</tp:taxon-name-part></tp:taxon-name></italic> (Hartmann-Schröder, 1965), comb. n.</p><p>Type locality: Off Galera, Chile, 260 m.</p><p><italic><tp:taxon-name><tp:taxon-name-part taxon-name-part-type="genus" reg="Sphaerodoridium">Sphaerodoridium</tp:taxon-name-part><tp:taxon-name-part taxon-name-part-type="species" reg="polypapillatum">polypapillatum</tp:taxon-name-part></tp:taxon-name></italic> (Hartmann-Schroder &amp; Rosenfeldt,1988), comb. n.</p><p>Type locality: King George Island, Antarctica, 263 m.</p><p><italic><tp:taxon-name><tp:taxon-name-part taxon-name-part-type="genus" reg="Sphaerodoridium">Sphaerodoridium</tp:taxon-name-part><tp:taxon-name-part taxon-name-part-type="species" reg="sphaerulipher">sphaerulipher</tp:taxon-name-part></tp:taxon-name></italic> (Moore, 1909), comb. n.</p><p>Type locality: Monterey Bay, California, USA.</p><p><italic><tp:taxon-name><tp:taxon-name-part taxon-name-part-type="genus" reg="Sphaerodoridium">Sphaerodoridium</tp:taxon-name-part><tp:taxon-name-part taxon-name-part-type="species" reg="uzintunensis">uzintunensis</tp:taxon-name-part></tp:taxon-name></italic> (Kudenov, 1987), comb. n.</p><p>Type locality: Alaska, USA, 3 m.</p></tp:treatment-sec><tp:treatment-sec><!--Section generated to contain objects referenced in tp:taxon-treatment.--><fig id="F1" position="float" orientation="portrait"><label>Figure 1.</label><caption><p>Consensus tree obtained after Bayesian analysis of the combined nuclear and mitochondrial dataset. Coloured squared on nodes (as indicated in the bottom of the figure) indicate (from top left to bottom right): TBI, Bayesian posterior probabilities of total dataset; TML, Maximum Likelihood Boostrap values of total dataset; NUC, Bayesian posterior probabilities of nuclear partition; MIT, Bayesian posterior probabilities of mitochondrial partition.</p></caption><graphic xmlns:xlink="http://www.w3.org/1999/xlink" xlink:href="zookeys-845-001-g001.jpg" position="float" orientation="portrait" xlink:type="simple" id="oo_300968.jpg"/></fig></tp:treatment-sec><ref-list><ref id="B31"><mixed-citation xmlns:xlink="http://www.w3.org/1999/xlink" xlink:type="simple"><person-group><name name-style="western"><surname>Fauchald</surname><given-names>K</given-names></name></person-group> (<year>1974</year>) <article-title><tp:taxon-name><tp:taxon-name-part taxon-name-part-type="family">Sphaerodoridae</tp:taxon-name-part></tp:taxon-name> (<tp:taxon-name><tp:taxon-name-part taxon-name-part-type="class">Polychaeta</tp:taxon-name-part></tp:taxon-name>: <tp:taxon-name><tp:taxon-name-part taxon-name-part-type="class">Errantia</tp:taxon-name-part></tp:taxon-name>) from world-wide areas.</article-title><source>Journal of Natural History</source><volume>8</volume>: <fpage>257</fpage>–<lpage>289</lpage>. <ext-link xlink:type="simple" ext-link-type="doi" xlink:href="10.1080/00222937400770241">https://doi.org/10.1080/00222937400770241</ext-link></mixed-citation></ref><ref id="B13"><mixed-citation xmlns:xlink="http://www.w3.org/1999/xlink" xlink:type="simple"><person-group><name name-style="western"><surname>Borowski</surname><given-names>C</given-names></name></person-group> (<year>1994</year>) <article-title>Three new deep-sea species of <tp:taxon-name><tp:taxon-name-part taxon-name-part-type="family">Sphaerodoridae</tp:taxon-name-part></tp:taxon-name> (<tp:taxon-name><tp:taxon-name-part taxon-name-part-type="phylum">Annelida</tp:taxon-name-part></tp:taxon-name>, <tp:taxon-name><tp:taxon-name-part taxon-name-part-type="class">Polychaeta</tp:taxon-name-part></tp:taxon-name>) from the eastern tropical South Pacific.</article-title><source>Zoologica Scripta</source><volume>23</volume>: <fpage>193</fpage>–<lpage>203</lpage>. <ext-link xlink:type="simple" ext-link-type="doi" xlink:href="10.1111/j.1463-6409.1994.tb00384.x">https://doi.org/10.1111/j.1463-6409.1994.tb00384.x</ext-link></mixed-citation></ref><ref id="B69"><mixed-citation xmlns:xlink="http://www.w3.org/1999/xlink" xlink:type="simple"><person-group><name name-style="western"><surname>Moreira</surname><given-names>J</given-names></name></person-group> (<year>2012</year>) Familia <tp:taxon-name><tp:taxon-name-part taxon-name-part-type="family">Sphaerodoridae</tp:taxon-name-part></tp:taxon-name> Malmgren, 1867. In: Parapar J, Alós C, Núñez J, Moreira J, López E, Aguirrezabalaga F, Besteiro C, Martínez A, Ramos MA, et al. (Eds) <tp:taxon-name><tp:taxon-name-part taxon-name-part-type="phylum">Annelida</tp:taxon-name-part></tp:taxon-name><tp:taxon-name><tp:taxon-name-part taxon-name-part-type="class">Polychaeta</tp:taxon-name-part></tp:taxon-name> III. Fauna Ibérica vol. 36. Museo Nacional de Ciencias Naturales, CSIC, Madrid, 16–43. [In Spanish] <ext-link xlink:type="simple" ext-link-type="doi" xlink:href="10.3989/scimar.2006.70n1159">https://doi.org/10.3989/scimar.2006.70n1159</ext-link></mixed-citation></ref><ref id="B19"><mixed-citation xmlns:xlink="http://www.w3.org/1999/xlink" xlink:type="simple"><person-group><name name-style="western"><surname>Capa</surname><given-names>M</given-names></name><name name-style="western"><surname>Bakken</surname><given-names>T</given-names></name><name name-style="western"><surname>Purschke</surname><given-names>G</given-names></name></person-group> (<year>2014</year>) <tp:taxon-name><tp:taxon-name-part taxon-name-part-type="family">Sphaerodoridae</tp:taxon-name-part></tp:taxon-name> Malmgren, 1867. In: Westheide W, Purschke G (Eds) Handbook of Zoology. A Natural History of the Phyla of the Animal Kingdom. <tp:taxon-name><tp:taxon-name-part taxon-name-part-type="phylum">Annelida</tp:taxon-name-part></tp:taxon-name>: Polychaetes. De Gruyter, Ösnabruck.</mixed-citation></ref><ref id="B61"><mixed-citation xmlns:xlink="http://www.w3.org/1999/xlink" xlink:type="simple"><person-group><name name-style="western"><surname>Lützen</surname><given-names>J</given-names></name></person-group> (<year>1961</year>) <article-title>Sur une nouvelle espèce de polychète <italic><tp:taxon-name><tp:taxon-name-part taxon-name-part-type="genus">Sphaerodoridium</tp:taxon-name-part><tp:taxon-name-part taxon-name-part-type="species">commensalis</tp:taxon-name-part></tp:taxon-name></italic> n. gen., n. spec. (<tp:taxon-name><tp:taxon-name-part taxon-name-part-type="class">Polychaeta</tp:taxon-name-part></tp:taxon-name><tp:taxon-name><tp:taxon-name-part taxon-name-part-type="class">Errantia</tp:taxon-name-part></tp:taxon-name>, famille des <tp:taxon-name><tp:taxon-name-part taxon-name-part-type="family">Sphaerodoridae</tp:taxon-name-part></tp:taxon-name>) vivant en commensal de <italic><tp:taxon-name><tp:taxon-name-part taxon-name-part-type="genus">Terebellides</tp:taxon-name-part><tp:taxon-name-part taxon-name-part-type="species">stroemi</tp:taxon-name-part></tp:taxon-name></italic> Sars.</article-title><source>Cahiers de Biologie Marine</source><volume>2</volume>: <fpage>409</fpage>–<lpage>416</lpage>. [In French]</mixed-citation></ref><ref id="B40"><mixed-citation xmlns:xlink="http://www.w3.org/1999/xlink" xlink:type="simple"><person-group><name name-style="western"><surname>Hartman</surname><given-names>O</given-names></name><name name-style="western"><surname>Fauchald</surname><given-names>K</given-names></name></person-group> (<year>1971</year>) <article-title>Deep-water benthic polychaetous annelids off New England to Bermuda and other North Atlantic Areas. Part II.</article-title><source>Allan Hancock Monographs in Marine Biology</source><volume>6</volume>: <fpage>1</fpage>–<lpage>327</lpage>.</mixed-citation></ref></ref-list></tp:taxon-treatment>
