# Supplementary material for: Systematic re-structure and new species of Sphaerodoridae (Annelida) after morphological revision and molecular phylogenetic analyses of the North East Atlantic fauna
Source: Zookeys. 2019 May 15;845:1–97. doi: 10.3897/zookeys.845.32428 (PMC6531415; doi:10.3897/zookeys.845.32428)
Supplement: XML Treatment for Sphaerodoridium amoureuxi [file zookeys.845.32428-treatment25.xml]

<!DOCTYPE tp:taxon-treatment
  PUBLIC "-//TaxonX//DTD Taxonomic Treatment Publishing DTD v0 20100105//EN" "tax-treatment-NSO.dtd">
<tp:taxon-treatment xmlns:tp="http://www.plazi.org/taxpub"><tp:treatment-meta><kwd-group><label>Taxon classification</label><kwd><named-content xmlns:xlink="http://www.w3.org/1999/xlink" content-type="kingdom">Animalia</named-content></kwd><kwd><named-content xmlns:xlink="http://www.w3.org/1999/xlink" content-type="order">Phyllodocida</named-content></kwd><kwd><named-content xmlns:xlink="http://www.w3.org/1999/xlink" content-type="family">Sphaerodoridae</named-content></kwd></kwd-group><mixed-citation publication-type="journal"><person-group><name><surname>Capa</surname><given-names>María</given-names></name><name><surname>Nygren</surname><given-names>Arne</given-names></name><name><surname>Parapar</surname><given-names>Julio</given-names></name><name><surname>Bakken</surname><given-names>Torkild</given-names></name><name><surname>Meißner</surname><given-names>Karin</given-names></name><name><surname>Moreira</surname><given-names>Juan</given-names></name></person-group><article-title>Systematic re-structure and new species of <tp:taxon-name><tp:taxon-name-part taxon-name-part-type="family">Sphaerodoridae</tp:taxon-name-part></tp:taxon-name> (<tp:taxon-name><tp:taxon-name-part taxon-name-part-type="phylum">Annelida</tp:taxon-name-part></tp:taxon-name>) after morphological revision and molecular phylogenetic analyses of the North East Atlantic fauna</article-title><source>Zookeys</source><day>15</day><month>5</month><year>2019</year><volume>845</volume><fpage>1</fpage><lpage>97</lpage><pub-id pub-id-type="doi">10.3897/zookeys.845.32428</pub-id></mixed-citation></tp:treatment-meta><tp:nomenclature><tp:taxon-name>
              <tp:taxon-name-part taxon-name-part-type="genus" reg="Sphaerodoridium">Sphaerodoridium</tp:taxon-name-part>
              <tp:taxon-name-part taxon-name-part-type="species" reg="amoureuxi">amoureuxi</tp:taxon-name-part>
            </tp:taxon-name><tp:taxon-authority>(Aguirrezabalaga &amp; Ceberio, 2005)</tp:taxon-authority><tp:taxon-status xmlns:xlink="http://www.w3.org/1999/xlink" xlink:type="simple">comb. n.</tp:taxon-status><xref ref-type="fig" rid="F5">Figs 5S</xref><xref ref-type="fig" rid="F23">, 23A, B</xref><tp:nomenclature-citation-list><tp:nomenclature-citation><tp:taxon-name>
                  <tp:taxon-name-part taxon-name-part-type="genus" reg="Sphaerodoropsis">Sphaerodoropsis</tp:taxon-name-part>
                  <tp:taxon-name-part taxon-name-part-type="species" reg="amoureuxi">amoureuxi</tp:taxon-name-part>
                </tp:taxon-name><comment>Aguirrezabalaga &amp; Ceberio, 2005: 10–13, figs 1, 2; <xref ref-type="bibr" rid="B75">Moreira et al. 2011</xref>: 28–29, fig. 2; <xref ref-type="bibr" rid="B69">Moreira 2012</xref>, 36–39, fig. 11.</comment></tp:nomenclature-citation></tp:nomenclature-citation-list></tp:nomenclature><tp:treatment-sec sec-type="type locality" id="SECID0ELVEK"><title>Type locality.</title><p>Capbreton Canyon, Bay of Biscay, 984–1029 m.</p></tp:treatment-sec><tp:treatment-sec sec-type="material" id="SECID0EQVEK"><title>Material examined.</title><p><bold>Holotype</bold>: <named-content xmlns:xlink="http://www.w3.org/1999/xlink" content-type="dwc:institutional_code" xlink:type="simple">MNCN</named-content> 16.01/8925, Capbreton Canyon, Bay of Biscay, 984–1029 m. <bold>Paratype</bold>: not found in <named-content xmlns:xlink="http://www.w3.org/1999/xlink" content-type="dwc:institutional_code" xlink:type="simple">MNHN</named-content>, seems to be missing.</p></tp:treatment-sec><tp:treatment-sec sec-type="material" id="SECID0EEWEK"><title>Additional material.</title><p>(1 spec) <bold>NW Iberian Peninsula</bold>: <named-content xmlns:xlink="http://www.w3.org/1999/xlink" content-type="dwc:institutional_code" xlink:type="simple">MNCN</named-content> 16.01/13269 (1 spec.), <named-content xmlns:xlink="http://www.w3.org/1999/xlink" content-type="dwc:verbatimCoordinates" xlink:type="simple"><named-content content-type="geo-json" specific-use="{&#34;type&#34;:&#34;Point&#34;,&#34;coordinates&#34;:[-8.880667,43.603667]}" id="NCID0EUWEK" xlink:type="simple">43°36.22'N, 08°52.84'W</named-content></named-content>, 200 m, 26 Sep 2004.</p></tp:treatment-sec><tp:treatment-sec sec-type="diagnosis" id="SECID0EZWEK"><title>Diagnosis.</title><p>Body short and cylindrical, less than 3.5 mm long. Palps, lateral antennae, and tentacular cirri, with spurs or basal papillae (lateral antennae 6–8). Median <!--PageBreak  -->antenna smooth, shorter than other head appendages. Antenniform papillae present. Dorsal macrotubercles sessile, almost spherical, arranged in eight longitudinal rows in a single transverse row per segment, from segment 3. Dorsum with additional large spherical papillae, arranged between macrotubercles in more or less clear transverse rows, 25–30 papilla per segment. Ventrum with ca. 20 small spherical papillae per segment in midbody, arranged in 3–4 transverse rows per segment. Parapodia with three papillae; two sub-equal spherical papillae on ventral and anterior surfaces, and one postchaetal terminal papilla. Acicular lobe from segment 3. Approximately 6–8 compound chaetae with medium blades (up to seven times as long as wide), showing slight intra-fascicle variation in size.</p></tp:treatment-sec><tp:treatment-sec sec-type="remarks" id="SECID0EBXEK"><title>Remarks.</title><p>This species has been described in detail (<xref ref-type="bibr" rid="B2">Aguirrezabalaga and Ceberio 2005</xref>) and some additional intraspecific variation has been reported (<xref ref-type="bibr" rid="B75">Moreira et al. 2011</xref>) and incorporated in the diagnosis. The antenniform papillae can be contracted and not evident in some specimens; variation regarding the number of parapodial papillae with three instead of 2–4. The postchaetal lobes mentioned in the original <!--PageBreak  -->description and by <xref ref-type="bibr" rid="B75">Moreira et al. (2011)</xref> are herein considered a distal postchaetal papilla. Some macrotubercles seem to have a short stalk (or at least they are almost spherical) in the types re-examined. <italic><tp:taxon-name><tp:taxon-name-part taxon-name-part-type="genus" reg="Sphaerodoropsis">Sphaerodoropsis</tp:taxon-name-part><tp:taxon-name-part taxon-name-part-type="species" reg="amoureuxi">amoureuxi</tp:taxon-name-part></tp:taxon-name></italic> comb. n. belongs to the clade of sphaerodorids with over six longitudinal rows of macrotubercles arranged in a single segmental transverse row. Females with visible eggs, sexual or sexual structures not observed.</p><p><italic><tp:taxon-name><tp:taxon-name-part taxon-name-part-type="genus" reg="Sphaerodoridium">Sphaerodoridium</tp:taxon-name-part><tp:taxon-name-part taxon-name-part-type="species" reg="amoureuxi">amoureuxi</tp:taxon-name-part></tp:taxon-name></italic> comb. n. differs from other congeners in the number of macrotubercles (up to eight, Fig. <xref ref-type="fig" rid="F23">23A</xref>), presence of spurs and basal papillae in paired head appendages, and shape, number of papillae per segment (spherical, 24–30, Fig. <xref ref-type="fig" rid="F5">5S</xref>) and chaetal morphology, with blades up to seven times as long as wide. The description of this species was justified based in the number of head appendages (<xref ref-type="bibr" rid="B2">Aguirrezabalaga and Ceberio 2005</xref>), a feature that seems to show some variability (<xref ref-type="bibr" rid="B75">Moreira et al. 2011</xref>), and the number of parapodial lobes (<xref ref-type="bibr" rid="B2">Aguirrezabalaga and Ceberio 2005</xref>), but these could have a different misinterpretation and be considered as parapodial papillae (<xref ref-type="bibr" rid="B75">Moreira et al. 2011</xref> and herein).</p><fig id="F23" position="float" orientation="portrait"><label>Figure 23.</label><caption><p>Stylized drawings of selected dorsal and ventral segments of species of <italic><tp:taxon-name><tp:taxon-name-part taxon-name-part-type="genus" reg="Sphaerodoridium">Sphaerodoridium</tp:taxon-name-part></tp:taxon-name></italic>, showing number and arrangement of epithelial tubercles and papillae.</p></caption><graphic xmlns:xlink="http://www.w3.org/1999/xlink" xlink:href="zookeys-845-001-g023.jpg" position="float" orientation="portrait" xlink:type="simple" id="oo_300990.jpg"/></fig></tp:treatment-sec><tp:treatment-sec sec-type="distribution" id="SECID0EZZEK"><title>Distribution.</title><p>Capbreton Canyon, Bay of Biscay (<xref ref-type="bibr" rid="B2">Aguirrezabalaga and Ceberio 2005</xref>); NW Iberian Peninsula (<xref ref-type="bibr" rid="B75">Moreira et al. 2011</xref>).</p></tp:treatment-sec><tp:treatment-sec sec-type="habitat" id="SECID0EH1EK"><title>Habitat.</title><p>Soft bottoms between 100–1030 m (<xref ref-type="bibr" rid="B69">Moreira 2012</xref>).</p></tp:treatment-sec><tp:treatment-sec><!--Section generated to contain objects referenced in tp:taxon-treatment.--><fig id="F5" position="float" orientation="portrait"><label>Figure 5.</label><caption><p>Stylized drawings of parapodia, showing the relative position and arrangement of parapodial lobes, cirri, and papillae, in mid-body chaetigers of all sphaerodorid species reported in the North East Atlantic waters.</p></caption><graphic xmlns:xlink="http://www.w3.org/1999/xlink" xlink:href="zookeys-845-001-g005.jpg" position="float" orientation="portrait" xlink:type="simple" id="oo_300972.jpg"/></fig></tp:treatment-sec><ref-list><ref id="B75"><mixed-citation xmlns:xlink="http://www.w3.org/1999/xlink" xlink:type="simple"><person-group><name name-style="western"><surname>Moreira</surname><given-names>J</given-names></name><name name-style="western"><surname>Lucas</surname><given-names>Y</given-names></name><name name-style="western"><surname>Parapar</surname><given-names>J</given-names></name></person-group> (<year>2011</year>) <article-title>Sphaerodorids (<tp:taxon-name><tp:taxon-name-part taxon-name-part-type="class">Polychaeta</tp:taxon-name-part></tp:taxon-name>, <tp:taxon-name><tp:taxon-name-part taxon-name-part-type="family">Sphaerodoridae</tp:taxon-name-part></tp:taxon-name>) from the continental margin off the NW Iberian Peninsula, with first record of <italic><tp:taxon-name><tp:taxon-name-part taxon-name-part-type="genus">Sphaerodoropsis</tp:taxon-name-part><tp:taxon-name-part taxon-name-part-type="species">sibuetae</tp:taxon-name-part></tp:taxon-name></italic> and <italic><tp:taxon-name><tp:taxon-name-part taxon-name-part-type="genus">S.</tp:taxon-name-part><tp:taxon-name-part taxon-name-part-type="species">amoreuxi</tp:taxon-name-part></tp:taxon-name></italic> since the original description.</article-title><source>Graellsia</source><volume>67</volume>: <fpage>23</fpage>–<lpage>33</lpage>. <ext-link xlink:type="simple" ext-link-type="doi" xlink:href="10.3989/graellsia.2011.v67.034">https://doi.org/10.3989/graellsia.2011.v67.034</ext-link></mixed-citation></ref><ref id="B69"><mixed-citation xmlns:xlink="http://www.w3.org/1999/xlink" xlink:type="simple"><person-group><name name-style="western"><surname>Moreira</surname><given-names>J</given-names></name></person-group> (<year>2012</year>) Familia <tp:taxon-name><tp:taxon-name-part taxon-name-part-type="family">Sphaerodoridae</tp:taxon-name-part></tp:taxon-name> Malmgren, 1867. In: Parapar J, Alós C, Núñez J, Moreira J, López E, Aguirrezabalaga F, Besteiro C, Martínez A, Ramos MA, et al. (Eds) <tp:taxon-name><tp:taxon-name-part taxon-name-part-type="phylum">Annelida</tp:taxon-name-part></tp:taxon-name><tp:taxon-name><tp:taxon-name-part taxon-name-part-type="class">Polychaeta</tp:taxon-name-part></tp:taxon-name> III. Fauna Ibérica vol. 36. Museo Nacional de Ciencias Naturales, CSIC, Madrid, 16–43. [In Spanish] <ext-link xlink:type="simple" ext-link-type="doi" xlink:href="10.3989/scimar.2006.70n1159">https://doi.org/10.3989/scimar.2006.70n1159</ext-link></mixed-citation></ref><ref id="B2"><mixed-citation xmlns:xlink="http://www.w3.org/1999/xlink" xlink:type="simple"><person-group><name name-style="western"><surname>Aguirrezabalaga</surname><given-names>F</given-names></name><name name-style="western"><surname>Ceberio</surname><given-names>A</given-names></name></person-group> (<year>2005</year>) <article-title><italic><tp:taxon-name><tp:taxon-name-part taxon-name-part-type="genus">Sphaerodoropsis</tp:taxon-name-part><tp:taxon-name-part taxon-name-part-type="species">amoureuxi</tp:taxon-name-part></tp:taxon-name></italic> and <italic><tp:taxon-name><tp:taxon-name-part taxon-name-part-type="genus">S.</tp:taxon-name-part><tp:taxon-name-part taxon-name-part-type="species">stellifer</tp:taxon-name-part></tp:taxon-name></italic>, two new species of <tp:taxon-name><tp:taxon-name-part taxon-name-part-type="family">Sphaerodoridae</tp:taxon-name-part></tp:taxon-name> (<tp:taxon-name><tp:taxon-name-part taxon-name-part-type="class">Polychaeta</tp:taxon-name-part></tp:taxon-name>) from the Capbreton Canyon (Bay of Biscay, NE Atlantic).</article-title><source>Cahiers de Biologie Marine</source><volume>46</volume>: <fpage>9</fpage>–<lpage>20</lpage>. <ext-link xlink:type="simple" ext-link-type="doi" xlink:href="10.3989/scimar.2006.70s1141">https://doi.org/10.3989/scimar.2006.70s1141</ext-link></mixed-citation></ref></ref-list></tp:taxon-treatment>
