# Supplementary material for: Systematic re-structure and new species of Sphaerodoridae (Annelida) after morphological revision and molecular phylogenetic analyses of the North East Atlantic fauna
Source: Zookeys. 2019 May 15;845:1–97. doi: 10.3897/zookeys.845.32428 (PMC6531415; doi:10.3897/zookeys.845.32428)
Supplement: XML Treatment for Sphaerodoridium balticum [file zookeys.845.32428-treatment26.xml]

<!DOCTYPE tp:taxon-treatment
  PUBLIC "-//TaxonX//DTD Taxonomic Treatment Publishing DTD v0 20100105//EN" "tax-treatment-NSO.dtd">
<tp:taxon-treatment xmlns:tp="http://www.plazi.org/taxpub"><tp:treatment-meta><kwd-group><label>Taxon classification</label><kwd><named-content xmlns:xlink="http://www.w3.org/1999/xlink" content-type="kingdom">Animalia</named-content></kwd><kwd><named-content xmlns:xlink="http://www.w3.org/1999/xlink" content-type="order">Phyllodocida</named-content></kwd><kwd><named-content xmlns:xlink="http://www.w3.org/1999/xlink" content-type="family">Sphaerodoridae</named-content></kwd></kwd-group><mixed-citation publication-type="journal"><person-group><name><surname>Capa</surname><given-names>María</given-names></name><name><surname>Nygren</surname><given-names>Arne</given-names></name><name><surname>Parapar</surname><given-names>Julio</given-names></name><name><surname>Bakken</surname><given-names>Torkild</given-names></name><name><surname>Meißner</surname><given-names>Karin</given-names></name><name><surname>Moreira</surname><given-names>Juan</given-names></name></person-group><article-title>Systematic re-structure and new species of <tp:taxon-name><tp:taxon-name-part taxon-name-part-type="family">Sphaerodoridae</tp:taxon-name-part></tp:taxon-name> (<tp:taxon-name><tp:taxon-name-part taxon-name-part-type="phylum">Annelida</tp:taxon-name-part></tp:taxon-name>) after morphological revision and molecular phylogenetic analyses of the North East Atlantic fauna</article-title><source>Zookeys</source><day>15</day><month>5</month><year>2019</year><volume>845</volume><fpage>1</fpage><lpage>97</lpage><pub-id pub-id-type="doi">10.3897/zookeys.845.32428</pub-id></mixed-citation></tp:treatment-meta><tp:nomenclature><tp:taxon-name>
              <tp:taxon-name-part taxon-name-part-type="genus" reg="Sphaerodoridium">Sphaerodoridium</tp:taxon-name-part>
              <tp:taxon-name-part taxon-name-part-type="species" reg="balticum">balticum</tp:taxon-name-part>
            </tp:taxon-name><tp:taxon-authority>(Reimers, 1933)</tp:taxon-authority><tp:taxon-status xmlns:xlink="http://www.w3.org/1999/xlink" xlink:type="simple">comb. n.</tp:taxon-status><xref ref-type="fig" rid="F5">Figs 5T</xref><xref ref-type="fig" rid="F23">, 23C, D</xref><xref ref-type="fig" rid="F24">, 24</xref><tp:nomenclature-citation-list><tp:nomenclature-citation><tp:taxon-name>
                  <tp:taxon-name-part taxon-name-part-type="genus" reg="Sphaerodorum">Sphaerodorum</tp:taxon-name-part>
                  <tp:taxon-name-part taxon-name-part-type="species" reg="balticum">balticum</tp:taxon-name-part>
                </tp:taxon-name><comment>Reimers, 1933: 41–110, 45 figs</comment></tp:nomenclature-citation></tp:nomenclature-citation-list></tp:nomenclature><tp:treatment-sec sec-type="type locality" id="SECID0EP3EK"><title>Type locality.</title><p>Kiel, Baltic Sea, 6–8 m.</p></tp:treatment-sec><tp:treatment-sec sec-type="material" id="SECID0EU3EK"><title>Material examined.</title><p>(16 specs) <bold>Barents Sea</bold>: <named-content xmlns:xlink="http://www.w3.org/1999/xlink" content-type="dwc:institutional_code" xlink:type="simple">ZMBN</named-content> 127332 (1 spec. used for DNA sequencing, SPH 280), <named-content xmlns:xlink="http://www.w3.org/1999/xlink" content-type="dwc:verbatimCoordinates" xlink:type="simple"><named-content content-type="geo-json" specific-use="{&#34;type&#34;:&#34;Point&#34;,&#34;coordinates&#34;:[31.313833,70.296500]}" id="NCID0EE4EK" xlink:type="simple">70°17.79'N, 31°18.83'E</named-content></named-content>, 217 m, 18 Aug 2013; <bold>Norwegian Sea</bold>: <named-content xmlns:xlink="http://www.w3.org/1999/xlink" content-type="dwc:institutional_code" xlink:type="simple">ZMBN</named-content> 127331 (11 spec.), Mørebanken, <named-content xmlns:xlink="http://www.w3.org/1999/xlink" content-type="dwc:verbatimCoordinates" xlink:type="simple"><named-content content-type="geo-json" specific-use="{&#34;type&#34;:&#34;Point&#34;,&#34;coordinates&#34;:[5.526000,62.758333]}" id="NCID0ET4EK" xlink:type="simple">62°45.5'N, 5°31.56'E</named-content></named-content>, 91 m, 04 Oct 2012; <named-content xmlns:xlink="http://www.w3.org/1999/xlink" content-type="dwc:institutional_code" xlink:type="simple">ZMBN</named-content> 127329 (1 spec. used for DNA sequencing, SPH281), Mørebanken, <named-content xmlns:xlink="http://www.w3.org/1999/xlink" content-type="dwc:verbatimCoordinates" xlink:type="simple"><named-content content-type="geo-json" specific-use="{&#34;type&#34;:&#34;Point&#34;,&#34;coordinates&#34;:[5.526000,62.758333]}" id="NCID0EA5EK" xlink:type="simple">62°45.5'N, 5°31.56'E</named-content></named-content>, 91 m, 04 Oct 2012; <named-content xmlns:xlink="http://www.w3.org/1999/xlink" content-type="dwc:institutional_code" xlink:type="simple">ZMBN</named-content> 127330 (1 spec. used for DNA sequencing SPH282), Mørebanken, <named-content xmlns:xlink="http://www.w3.org/1999/xlink" content-type="dwc:verbatimCoordinates" xlink:type="simple"><named-content content-type="geo-json" specific-use="{&#34;type&#34;:&#34;Point&#34;,&#34;coordinates&#34;:[5.526000,62.758333]}" id="NCID0EN5EK" xlink:type="simple">62°45.5'N, 5°31.56'E</named-content></named-content>, 91 m, 04 Oct 2012; <named-content xmlns:xlink="http://www.w3.org/1999/xlink" content-type="dwc:institutional_code" xlink:type="simple">ZMBN</named-content> 129499 (1 spec. on <abbrev xmlns:xlink="http://www.w3.org/1999/xlink" xlink:title="Scanning Electron Microscope" xlink:type="simple">SEM</abbrev> stub), Mørebanken, <named-content xmlns:xlink="http://www.w3.org/1999/xlink" content-type="dwc:verbatimCoordinates" xlink:type="simple"><named-content content-type="geo-json" specific-use="{&#34;type&#34;:&#34;Point&#34;,&#34;coordinates&#34;:[5.526000,62.758333]}" id="NCID0E15EK" xlink:type="simple">62°45.5'N, 5°31.56'E</named-content></named-content>, 91 m, 04 Oct 2012. <bold>Kattegat</bold>: <named-content xmlns:xlink="http://www.w3.org/1999/xlink" content-type="dwc:institutional_code" xlink:type="simple">NHMD</named-content> 302862 (1 spec.), Kattegat, Samsø, NW of Bosserne, 23–26 m, 18 Jul 1969; <named-content xmlns:xlink="http://www.w3.org/1999/xlink" content-type="dwc:institutional_code" xlink:type="simple">NHMD</named-content> 302861 (1 spec.), Kattegat, Samsø, NW Møgelskår, Nordby, 14 Jul 1979.</p></tp:treatment-sec><tp:treatment-sec sec-type="diagnosis" id="SECID0EL6EK"><title>Diagnosis.</title><p>Body short and ellipsoid. Prostomial appendages digitiform, smooth, longer than wide. Palps and lateral antennae with basal spurs or basal papillae, the later with 3–4 spurs. Median antenna as long as or slightly shorter than other head appendages. Antenniform papillae absent. Eight to nine longitudinal rows of spherical and sessile macrotubercles in one transverse row per segment. Additional spherical papillae arranged in three transverse rows per segment, in dorsum and ventrum. Parapodia with acicular lobe from chaetiger 3, digitiform; ventral cirri digitiform, projecting well beyond acicular lobe; four spherical parapodial papillae. Compound chaetae with me<!--PageBreak  -->dium length blades (6–7 times as long as wide), showing little dorso-ventral gradation; unidentate, finely serrated.</p></tp:treatment-sec><tp:treatment-sec sec-type="material" id="SECID0ET6EK"><title>Re-description of NEA material.</title><p><italic>Measurements and general morphology.</italic> Body ellipsoid, with rounded anterior and posterior ends, with convex dorsal surface and slightly flat ventrum; cross section almost circular (Fig. <xref ref-type="fig" rid="F24">24A</xref>). Segmentation inconspicuous and pigmentation absent. Measuring 1.3–2.2 mm in length and near 0.5 mm wide; with 10–18 chaetigers.</p><fig id="F24" position="float" orientation="portrait"><label>Figure 24.</label><caption><p><italic><tp:taxon-name><tp:taxon-name-part taxon-name-part-type="genus" reg="Sphaerodoridium">Sphaerodoridium</tp:taxon-name-part><tp:taxon-name-part taxon-name-part-type="species" reg="balticum">balticum</tp:taxon-name-part></tp:taxon-name></italic>, from Norwegian Sea (<named-content xmlns:xlink="http://www.w3.org/1999/xlink" content-type="dwc:institutional_code" xlink:type="simple">ZMBN</named-content> 129499 , SPH281), scanning electron micrographs. <bold>A</bold> Complete specimen, dorsal view <bold>B</bold> head, lateral view <bold>C</bold> palps with spurs and lateral antennae (behind), detail <bold>D</bold> epithelial tubercles over dorsum <bold>E</bold> parapodium, chaetiger 1 <bold>F</bold> parapodium, chaetiger 4 <bold>G</bold> parapodia, chaetigers 7 and 8, with a sexual structure in between (male) <bold>H</bold> genital pores between parapodia chaetiger 7 and 8 (female) <bold>I</bold> male genital organ, detail <bold>J</bold> chaetae, chaetiger 1 <bold>K, L</bold>&amp;nbsp;chaetae, mid-body parapodia.</p></caption><graphic xmlns:xlink="http://www.w3.org/1999/xlink" xlink:href="zookeys-845-001-g024.jpg" position="float" orientation="portrait" xlink:type="simple" id="oo_300991.jpg"/></fig><p><italic>Head.</italic> Prostomium fused to first segment. Prostomial appendages including palps and lateral antennae digitiform, similar in shape and size (Fig. <xref ref-type="fig" rid="F24">24B</xref>). Palps and lateral antennae with 3–4 basal papillae or spurs (Fig. <xref ref-type="fig" rid="F24">24C, D</xref>). Median antenna shorter than lateral appendages, or similar to other rounded prostomial papillae, without spurs. Tentacular cirri, similar in size and shape to median antenna (Fig. <xref ref-type="fig" rid="F24">24C</xref>).</p><p><italic>Tubercles</italic>. Dorsal macrotubercles, sessile, spherical, smooth. Arranged in 8–9 longitudinal rows from second chaetiger to posterior segments, and one transverse dorsal row per segment (Fig. <xref ref-type="fig" rid="F24">24A</xref>). All macrotubercles similar in size. Additional spherical dorsal papillae arranged in two or three irregular transverse rows, ca. 20 papillae in mid-body segments (Figs <xref ref-type="fig" rid="F23">23C</xref>, <xref ref-type="fig" rid="F24">24A</xref>). Ventral papillae, similar to dorsal in shape and size, arranged in three transverse rows per segment (Figs <xref ref-type="fig" rid="F23">23D</xref>, <xref ref-type="fig" rid="F24">24A</xref>).</p><p><italic>Parapodia</italic>. Parapodia conical, as long as wide. Ventral cirri digitiform. Acicular lobe similar or slightly shorter, similar in shape and size to parapodial papillae. Four parapodial papillae, two dorsal and two posterior, one behind the chaetal fascicle and another one closer to the base (Figs <xref ref-type="fig" rid="F5">5T</xref>, <xref ref-type="fig" rid="F24">24F–I</xref>).</p><p><italic>Chaetae</italic>. Five to seven compound chaetae on each parapodium, with fine and medium size blades (ca. 5–8 times as long as wide), unidentate, finely serrated (Fig. <xref ref-type="fig" rid="F24">24F–H, K, L</xref>). A single straight acicula per parapodium.</p><p><italic>Pygidium</italic>. Pygidium with paired anal cirri resembling macrotubercles and medio-ventral digitiform anal papilla.</p><p><italic>Internal features.</italic> Two dark eyes visible dorsally inside the head. Pharynx extending over two chaetigers.</p><p><italic>Reproductive features.</italic> Sexual structures between parapodia of chaetigers 8 and 9. They resemble a large ventral cirrus or a hemispherical knob (Fig. <xref ref-type="fig" rid="F24">24A, H, J</xref>).</p></tp:treatment-sec><tp:treatment-sec sec-type="remarks" id="SECID0E5DFK"><title>Remarks.</title><p>This species has been widely recorded across the North and Baltic seas (<xref ref-type="bibr" rid="B48">Hartmann-Schröder 1996</xref>) but giving the similarity with other species also present in the area these records require revisions. Other similar species reported from European waters are <tp:taxon-name><tp:taxon-name-part taxon-name-part-type="genus" reg="Sphaerodoridium">Sphaerodoridium</tp:taxon-name-part><tp:taxon-name-part taxon-name-part-type="uncertainty-rank">cf.</tp:taxon-name-part><tp:taxon-name-part taxon-name-part-type="species" reg="minutum">minutum</tp:taxon-name-part></tp:taxon-name> (Webster &amp; Benedict, 1887) (see below) that bears 10–14 stalked macrotubercles per segment. One of the diagnostic features of this species is the presence of spurs in palps and lateral antennae. These are only clearly recognised in specimens with a relaxed head and appendages (e.g., Fig. <xref ref-type="fig" rid="F24">24C, D</xref>) but are not obvious on specimens with contracted anterior end (e.g., Fig. <xref ref-type="fig" rid="F24">24B</xref>)</p></tp:treatment-sec><tp:treatment-sec sec-type="distribution" id="SECID0E4EFK"><title>Distribution.</title><p>New records for the Barents Sea, Norwegian Sea, and Kattegat. Reported in the North and Baltic seas (<xref ref-type="bibr" rid="B48">Hartmann-Schröder 1996</xref>).</p></tp:treatment-sec><tp:treatment-sec sec-type="habitat" id="SECID0EHFFK"><title>Habitat.</title><p>Sandy and muddy sediments, 6–200 m (<xref ref-type="bibr" rid="B48">Hartmann-Schröder 1996</xref>, present study).</p><!--PageBreak  --><!--PageBreak  --></tp:treatment-sec><tp:treatment-sec><!--Section generated to contain objects referenced in tp:taxon-treatment.--><fig id="F5" position="float" orientation="portrait"><label>Figure 5.</label><caption><p>Stylized drawings of parapodia, showing the relative position and arrangement of parapodial lobes, cirri, and papillae, in mid-body chaetigers of all sphaerodorid species reported in the North East Atlantic waters.</p></caption><graphic xmlns:xlink="http://www.w3.org/1999/xlink" xlink:href="zookeys-845-001-g005.jpg" position="float" orientation="portrait" xlink:type="simple" id="oo_300972.jpg"/></fig><fig id="F23" position="float" orientation="portrait"><label>Figure 23.</label><caption><p>Stylized drawings of selected dorsal and ventral segments of species of <italic><tp:taxon-name><tp:taxon-name-part taxon-name-part-type="genus" reg="Sphaerodoridium">Sphaerodoridium</tp:taxon-name-part></tp:taxon-name></italic>, showing number and arrangement of epithelial tubercles and papillae.</p></caption><graphic xmlns:xlink="http://www.w3.org/1999/xlink" xlink:href="zookeys-845-001-g023.jpg" position="float" orientation="portrait" xlink:type="simple" id="oo_300990.jpg"/></fig></tp:treatment-sec><ref-list><ref id="B48"><mixed-citation xmlns:xlink="http://www.w3.org/1999/xlink" xlink:type="simple"><person-group><name name-style="western"><surname>Hartmann-Schröder</surname><given-names>G</given-names></name></person-group> (<year>1996</year>) <source><tp:taxon-name><tp:taxon-name-part taxon-name-part-type="phylum">Annelida</tp:taxon-name-part></tp:taxon-name>, Borstenwürmer, <tp:taxon-name><tp:taxon-name-part taxon-name-part-type="class">Polychaeta</tp:taxon-name-part></tp:taxon-name> (2<sup>nd</sup> edn). Die Tierwelt Deutschlands und der angrenzenden Meeresteile nach ihren Merkmalen und nach ihrer Lebensweise. 58.</source><publisher-name>Gustav Fischer</publisher-name>, <publisher-loc>Jena</publisher-loc>, <size units="page">648 pp</size>. [In German] <ext-link xlink:type="simple" ext-link-type="doi" xlink:href="10.1038/134648b0">https://doi.org/10.1038/134648b0</ext-link></mixed-citation></ref></ref-list></tp:taxon-treatment>
