# Supplementary material for: Systematic re-structure and new species of Sphaerodoridae (Annelida) after morphological revision and molecular phylogenetic analyses of the North East Atlantic fauna
Source: Zookeys. 2019 May 15;845:1–97. doi: 10.3897/zookeys.845.32428 (PMC6531415; doi:10.3897/zookeys.845.32428)
Supplement: XML Treatment for Sphaerodoridium celiae [file zookeys.845.32428-treatment27.xml]

<!DOCTYPE tp:taxon-treatment
  PUBLIC "-//TaxonX//DTD Taxonomic Treatment Publishing DTD v0 20100105//EN" "tax-treatment-NSO.dtd">
<tp:taxon-treatment xmlns:tp="http://www.plazi.org/taxpub"><tp:treatment-meta><kwd-group><label>Taxon classification</label><kwd><named-content xmlns:xlink="http://www.w3.org/1999/xlink" content-type="kingdom">Animalia</named-content></kwd><kwd><named-content xmlns:xlink="http://www.w3.org/1999/xlink" content-type="order">Phyllodocida</named-content></kwd><kwd><named-content xmlns:xlink="http://www.w3.org/1999/xlink" content-type="family">Sphaerodoridae</named-content></kwd></kwd-group><mixed-citation publication-type="journal"><person-group><name><surname>Capa</surname><given-names>María</given-names></name><name><surname>Nygren</surname><given-names>Arne</given-names></name><name><surname>Parapar</surname><given-names>Julio</given-names></name><name><surname>Bakken</surname><given-names>Torkild</given-names></name><name><surname>Meißner</surname><given-names>Karin</given-names></name><name><surname>Moreira</surname><given-names>Juan</given-names></name></person-group><article-title>Systematic re-structure and new species of <tp:taxon-name><tp:taxon-name-part taxon-name-part-type="family">Sphaerodoridae</tp:taxon-name-part></tp:taxon-name> (<tp:taxon-name><tp:taxon-name-part taxon-name-part-type="phylum">Annelida</tp:taxon-name-part></tp:taxon-name>) after morphological revision and molecular phylogenetic analyses of the North East Atlantic fauna</article-title><source>Zookeys</source><day>15</day><month>5</month><year>2019</year><volume>845</volume><fpage>1</fpage><lpage>97</lpage><pub-id pub-id-type="doi">10.3897/zookeys.845.32428</pub-id></mixed-citation></tp:treatment-meta><tp:nomenclature><tp:taxon-name>
              <tp:taxon-name-part taxon-name-part-type="genus" reg="Sphaerodoridium">Sphaerodoridium</tp:taxon-name-part>
              <tp:taxon-name-part taxon-name-part-type="species" reg="celiae">celiae</tp:taxon-name-part>
              <object-id xmlns:xlink="http://www.w3.org/1999/xlink" content-type="zoobank" xlink:type="simple">http://zoobank.org/DDFF262D-F131-4DC3-8A3B-68362EF256ED</object-id>
            </tp:taxon-name><tp:taxon-authority>Moreira, Capa &amp; Parapar</tp:taxon-authority><tp:taxon-status xmlns:xlink="http://www.w3.org/1999/xlink" xlink:type="simple">sp. n.</tp:taxon-status><xref ref-type="fig" rid="F5">Figs 5U</xref><xref ref-type="fig" rid="F23">, 23E, F</xref><xref ref-type="fig" rid="F25">, 25</xref><xref ref-type="fig" rid="F26">, 26</xref><xref ref-type="fig" rid="F27">, 27A</xref></tp:nomenclature><tp:treatment-sec sec-type="type locality" id="SECID0EQHFK"><title>Type locality.</title><p>NW Iceland, <named-content xmlns:xlink="http://www.w3.org/1999/xlink" content-type="dwc:verbatimCoordinates" xlink:type="simple"><named-content content-type="geo-json" specific-use="{&#34;type&#34;:&#34;Point&#34;,&#34;coordinates&#34;:[-24.167167,67.512667]}" id="NCID0EZHFK" xlink:type="simple">67°30.76'N, 24°10.03'W</named-content></named-content>, 1012 m.</p></tp:treatment-sec><tp:treatment-sec sec-type="material" id="SECID0E5HFK"><title>Material examined.</title><p>Type series: <bold>Holotype</bold>: <named-content xmlns:xlink="http://www.w3.org/1999/xlink" content-type="dwc:institutional_code" xlink:type="simple">IINH</named-content> 38817, Iceland, <named-content xmlns:xlink="http://www.w3.org/1999/xlink" content-type="dwc:verbatimCoordinates" xlink:type="simple"><named-content content-type="geo-json" specific-use="{&#34;type&#34;:&#34;Point&#34;,&#34;coordinates&#34;:[-24.167167,67.512000]}" id="NCID0EOIFK" xlink:type="simple">67°30.72'N, 24°10.03'W</named-content></named-content>, 1012 m, 25 Aug 1999. Paratypes (535 specs).: <named-content xmlns:xlink="http://www.w3.org/1999/xlink" content-type="dwc:institutional_code" xlink:type="simple">IINH</named-content> 38795 (6 specs on <abbrev xmlns:xlink="http://www.w3.org/1999/xlink" xlink:title="Scanning Electron Microscope" xlink:type="simple">SEM</abbrev> stub), <named-content xmlns:xlink="http://www.w3.org/1999/xlink" content-type="dwc:verbatimCoordinates" xlink:type="simple"><named-content content-type="geo-json" specific-use="{&#34;type&#34;:&#34;Point&#34;,&#34;coordinates&#34;:[-22.246667,63.143333]}" id="NCID0E2IFK" xlink:type="simple">63°08.60'N, 22°14.80'W</named-content></named-content>, 248 m, 30 June 1996; <named-content xmlns:xlink="http://www.w3.org/1999/xlink" content-type="dwc:institutional_code" xlink:type="simple">IINH</named-content> 38796 (1 spec.), <named-content xmlns:xlink="http://www.w3.org/1999/xlink" content-type="dwc:verbatimCoordinates" xlink:type="simple"><named-content content-type="geo-json" specific-use="{&#34;type&#34;:&#34;Point&#34;,&#34;coordinates&#34;:[-17.416833,67.004167]}" id="NCID0EIJFK" xlink:type="simple">67°0.25'N, 17°25.01'W</named-content></named-content>, 248 m, 10 July 1994; <named-content xmlns:xlink="http://www.w3.org/1999/xlink" content-type="dwc:institutional_code" xlink:type="simple">IINH</named-content> 38797 (1 spec.), <named-content xmlns:xlink="http://www.w3.org/1999/xlink" content-type="dwc:verbatimCoordinates" xlink:type="simple"><named-content content-type="geo-json" specific-use="{&#34;type&#34;:&#34;Point&#34;,&#34;coordinates&#34;:[-15.354833,67.931833]}" id="NCID0EVJFK" xlink:type="simple">67°55.91'N, 15°21.29'W</named-content></named-content>, 1098 m, 13 July 1994; <named-content xmlns:xlink="http://www.w3.org/1999/xlink" content-type="dwc:institutional_code" xlink:type="simple">IINH</named-content> 38798 (3 specs), <named-content xmlns:xlink="http://www.w3.org/1999/xlink" content-type="dwc:verbatimCoordinates" xlink:type="simple"><named-content content-type="geo-json" specific-use="{&#34;type&#34;:&#34;Point&#34;,&#34;coordinates&#34;:[-16.262333,66.836667]}" id="NCID0ECKFK" xlink:type="simple">66°50.20'N, 16°15.74'W</named-content></named-content>, 227 m, 15 July 1994; <named-content xmlns:xlink="http://www.w3.org/1999/xlink" content-type="dwc:institutional_code" xlink:type="simple">IINH</named-content> 38799 (2 specs), <named-content xmlns:xlink="http://www.w3.org/1999/xlink" content-type="dwc:verbatimCoordinates" xlink:type="simple"><named-content content-type="geo-json" specific-use="{&#34;type&#34;:&#34;Point&#34;,&#34;coordinates&#34;:[-16.842333,66.732000]}" id="NCID0EPKFK" xlink:type="simple">66°43.92'N, 16°50.54'W</named-content></named-content>, 150 m, 15 July 1994; <named-content xmlns:xlink="http://www.w3.org/1999/xlink" content-type="dwc:institutional_code" xlink:type="simple">IINH</named-content> 38800 (1 spec.), <named-content xmlns:xlink="http://www.w3.org/1999/xlink" content-type="dwc:verbatimCoordinates" xlink:type="simple"><named-content content-type="geo-json" specific-use="{&#34;type&#34;:&#34;Point&#34;,&#34;coordinates&#34;:[-20.654667,68.018833]}" id="NCID0E3KFK" xlink:type="simple">68°01.13'N, 20°39.28'W</named-content></named-content>, 970 m, 31 July 1995; <named-content xmlns:xlink="http://www.w3.org/1999/xlink" content-type="dwc:institutional_code" xlink:type="simple">IINH</named-content> 38801 (34 specs), <named-content xmlns:xlink="http://www.w3.org/1999/xlink" content-type="dwc:verbatimCoordinates" xlink:type="simple"><named-content content-type="geo-json" specific-use="{&#34;type&#34;:&#34;Point&#34;,&#34;coordinates&#34;:[-17.990000,63.250000]}" id="NCID0EJLFK" xlink:type="simple">63°15.00'N, 17°59.40'W</named-content></named-content>, 175 m, 24 Aug 1995; <named-content xmlns:xlink="http://www.w3.org/1999/xlink" content-type="dwc:institutional_code" xlink:type="simple">IINH</named-content> 38802 (26 specs), <named-content xmlns:xlink="http://www.w3.org/1999/xlink" content-type="dwc:verbatimCoordinates" xlink:type="simple"><named-content content-type="geo-json" specific-use="{&#34;type&#34;:&#34;Point&#34;,&#34;coordinates&#34;:[-17.701167,63.502000]}" id="NCID0EWLFK" xlink:type="simple">63°30.12'N, 17°42.07'W</named-content></named-content>, 120 m, 25 Aug 1995; <named-content xmlns:xlink="http://www.w3.org/1999/xlink" content-type="dwc:institutional_code" xlink:type="simple">IINH</named-content> 38803 (20 specs), <named-content xmlns:xlink="http://www.w3.org/1999/xlink" content-type="dwc:verbatimCoordinates" xlink:type="simple"><named-content content-type="geo-json" specific-use="{&#34;type&#34;:&#34;Point&#34;,&#34;coordinates&#34;:[-16.840000,63.417667]}" id="NCID0EDMFK" xlink:type="simple">63°25.06'N, 16°50.40'W</named-content></named-content>, 272 m, 25 Aug 1995; <named-content xmlns:xlink="http://www.w3.org/1999/xlink" content-type="dwc:institutional_code" xlink:type="simple">IINH</named-content> 38804 (22 specs), <named-content xmlns:xlink="http://www.w3.org/1999/xlink" content-type="dwc:verbatimCoordinates" xlink:type="simple"><named-content content-type="geo-json" specific-use="{&#34;type&#34;:&#34;Point&#34;,&#34;coordinates&#34;:[-16.990000,62.336167]}" id="NCID0EQMFK" xlink:type="simple">62°20.17'N, 16°59.40'W</named-content></named-content>, 2074 m, 28 Aug 1995; <named-content xmlns:xlink="http://www.w3.org/1999/xlink" content-type="dwc:institutional_code" xlink:type="simple">IINH</named-content> 38805 (6 specs), <named-content xmlns:xlink="http://www.w3.org/1999/xlink" content-type="dwc:verbatimCoordinates" xlink:type="simple"><named-content content-type="geo-json" specific-use="{&#34;type&#34;:&#34;Point&#34;,&#34;coordinates&#34;:[-27.423833,65.353667]}" id="NCID0E4MFK" xlink:type="simple">65°21.22'N, 27°25.43'W</named-content></named-content>, 513 m, 24 Aug 1996; <named-content xmlns:xlink="http://www.w3.org/1999/xlink" content-type="dwc:institutional_code" xlink:type="simple">IINH</named-content> 38806 (19 specs), <named-content xmlns:xlink="http://www.w3.org/1999/xlink" content-type="dwc:verbatimCoordinates" xlink:type="simple"><named-content content-type="geo-json" specific-use="{&#34;type&#34;:&#34;Point&#34;,&#34;coordinates&#34;:[-26.218500,65.519000]}" id="NCID0EKNFK" xlink:type="simple">65°31.14'N, 26°13.11'W</named-content></named-content>, 157 m, 28 Aug 1996; <named-content xmlns:xlink="http://www.w3.org/1999/xlink" content-type="dwc:institutional_code" xlink:type="simple">IINH</named-content> 38807 (25 specs), <named-content xmlns:xlink="http://www.w3.org/1999/xlink" content-type="dwc:verbatimCoordinates" xlink:type="simple"><named-content content-type="geo-json" specific-use="{&#34;type&#34;:&#34;Point&#34;,&#34;coordinates&#34;:[-26.188833,65.665000]}" id="NCID0EXNFK" xlink:type="simple">65°39.90'N, 26°11.33'W</named-content></named-content>, 166 m, 28 Aug 1996; <named-content xmlns:xlink="http://www.w3.org/1999/xlink" content-type="dwc:institutional_code" xlink:type="simple">IINH</named-content> 38808 (5 specs), <named-content xmlns:xlink="http://www.w3.org/1999/xlink" content-type="dwc:verbatimCoordinates" xlink:type="simple"><named-content content-type="geo-json" specific-use="{&#34;type&#34;:&#34;Point&#34;,&#34;coordinates&#34;:[-25.283167,65.703000]}" id="NCID0EEOFK" xlink:type="simple">65°42.18'N, 25°16.99'W</named-content></named-content>, 160 m, 29 Aug 1996; <named-content xmlns:xlink="http://www.w3.org/1999/xlink" content-type="dwc:institutional_code" xlink:type="simple">IINH</named-content> 38809 (31 specs), <named-content xmlns:xlink="http://www.w3.org/1999/xlink" content-type="dwc:verbatimCoordinates" xlink:type="simple"><named-content content-type="geo-json" specific-use="{&#34;type&#34;:&#34;Point&#34;,&#34;coordinates&#34;:[-23.602833,65.133500]}" id="NCID0EROFK" xlink:type="simple">65°08.01'N, 23°36.17'W</named-content></named-content>, 120 m, 30 Aug 1996; <named-content xmlns:xlink="http://www.w3.org/1999/xlink" content-type="dwc:institutional_code" xlink:type="simple">IINH</named-content> 38810 (207 specs), <named-content xmlns:xlink="http://www.w3.org/1999/xlink" content-type="dwc:verbatimCoordinates" xlink:type="simple"><named-content content-type="geo-json" specific-use="{&#34;type&#34;:&#34;Point&#34;,&#34;coordinates&#34;:[-14.843333,63.760000]}" id="NCID0E5OFK" xlink:type="simple">63°45.60'N, 14°50.60'W</named-content></named-content>, 216 m, 5 July 1997; <named-content xmlns:xlink="http://www.w3.org/1999/xlink" content-type="dwc:institutional_code" xlink:type="simple">IINH</named-content> 38811 (33 specs), <named-content xmlns:xlink="http://www.w3.org/1999/xlink" content-type="dwc:verbatimCoordinates" xlink:type="simple"><named-content content-type="geo-json" specific-use="{&#34;type&#34;:&#34;Point&#34;,&#34;coordinates&#34;:[-21.761333,67.183667]}" id="NCID0ELPFK" xlink:type="simple">67°11.02'N, 21°45.68'W</named-content></named-content>, 230 m, 21 Aug 1999; <named-content xmlns:xlink="http://www.w3.org/1999/xlink" content-type="dwc:institutional_code" xlink:type="simple">IINH</named-content> 38812 (42 specs); <named-content xmlns:xlink="http://www.w3.org/1999/xlink" content-type="dwc:institutional_code" xlink:type="simple">IINH</named-content> 38813 (9 specs), <named-content xmlns:xlink="http://www.w3.org/1999/xlink" content-type="dwc:verbatimCoordinates" xlink:type="simple"><named-content content-type="geo-json" specific-use="{&#34;type&#34;:&#34;Point&#34;,&#34;coordinates&#34;:[-12.015667,66.170500]}" id="NCID0E4PFK" xlink:type="simple">66°10.23'N, 12°00.94'W</named-content></named-content>, 243 m, 14 July 2001; <named-content xmlns:xlink="http://www.w3.org/1999/xlink" content-type="dwc:institutional_code" xlink:type="simple">IINH</named-content> 38814 (11 specs), <named-content xmlns:xlink="http://www.w3.org/1999/xlink" content-type="dwc:verbatimCoordinates" xlink:type="simple"><named-content content-type="geo-json" specific-use="{&#34;type&#34;:&#34;Point&#34;,&#34;coordinates&#34;:[-12.021167,65.839000]}" id="NCID0EKQFK" xlink:type="simple">65°50.34'N, 12°01.27'W</named-content></named-content>, 192 m, 14 July 2001; <named-content xmlns:xlink="http://www.w3.org/1999/xlink" content-type="dwc:institutional_code" xlink:type="simple">IINH</named-content> 38815 (1 spec.), <named-content xmlns:xlink="http://www.w3.org/1999/xlink" content-type="dwc:verbatimCoordinates" xlink:type="simple"><named-content content-type="geo-json" specific-use="{&#34;type&#34;:&#34;Point&#34;,&#34;coordinates&#34;:[-9.246333,68.015333]}" id="NCID0EXQFK" xlink:type="simple">68°00.92'N, 009°14.78'W</named-content></named-content>, 1727 m, 16 July 2004; <named-content xmlns:xlink="http://www.w3.org/1999/xlink" content-type="dwc:institutional_code" xlink:type="simple">IINH</named-content> 38816 (30 specs), <named-content xmlns:xlink="http://www.w3.org/1999/xlink" content-type="dwc:verbatimCoordinates" xlink:type="simple"><named-content content-type="geo-json" specific-use="{&#34;type&#34;:&#34;Point&#34;,&#34;coordinates&#34;:[-20.944833,66.523667]}" id="NCID0EERFK" xlink:type="simple">66°31.42'N, 20°56.69'W</named-content></named-content>, 200 m, 27 July 2004.</p></tp:treatment-sec><tp:treatment-sec sec-type="material" id="SECID0EJRFK"><title>Additional material.</title><p>(17 specs) <bold>Barents Sea</bold>: <named-content xmlns:xlink="http://www.w3.org/1999/xlink" content-type="dwc:institutional_code" xlink:type="simple">ZMBN</named-content> 127338 (1 spec.), Finnmark <named-content xmlns:xlink="http://www.w3.org/1999/xlink" content-type="dwc:verbatimCoordinates" xlink:type="simple"><named-content content-type="geo-json" specific-use="{&#34;type&#34;:&#34;Point&#34;,&#34;coordinates&#34;:[27.015667,71.275500]}" id="NCID0EZRFK" xlink:type="simple">71°16.53'N, 27°0.94'E</named-content></named-content>, 278 m, 16 Apr 2011; <named-content xmlns:xlink="http://www.w3.org/1999/xlink" content-type="dwc:institutional_code" xlink:type="simple">ZMBN</named-content> 127336, (1 spec. used for DNA sequencing, SPH 279), Finnmark, <named-content xmlns:xlink="http://www.w3.org/1999/xlink" content-type="dwc:verbatimCoordinates" xlink:type="simple"><named-content content-type="geo-json" specific-use="{&#34;type&#34;:&#34;Point&#34;,&#34;coordinates&#34;:[25.219500,71.337700]}" id="NCID0EGSFK" xlink:type="simple">71°20.262'N, 25°13.17'E</named-content></named-content>, 297 m, 23 Apr 2011. <named-content xmlns:xlink="http://www.w3.org/1999/xlink" content-type="dwc:institutional_code" xlink:type="simple">ZMBN</named-content> 127337 (1 spec. used for DNA sequencing, SPH013), Finnmark <named-content xmlns:xlink="http://www.w3.org/1999/xlink" content-type="dwc:verbatimCoordinates" xlink:type="simple"><named-content content-type="geo-json" specific-use="{&#34;type&#34;:&#34;Point&#34;,&#34;coordinates&#34;:[27.015667,71.275500]}" id="NCID0ETSFK" xlink:type="simple">71°16.53'N, 27°0.94'E</named-content></named-content>, 278 m, 16 Apr 2011; <bold>Skagerrak</bold>: <named-content xmlns:xlink="http://www.w3.org/1999/xlink" content-type="dwc:institutional_code" xlink:type="simple">ZMBN</named-content> 127335 (4 spec.), <named-content xmlns:xlink="http://www.w3.org/1999/xlink" content-type="dwc:verbatimCoordinates" xlink:type="simple"><named-content content-type="geo-json" specific-use="{&#34;type&#34;:&#34;Point&#34;,&#34;coordinates&#34;:[10.323250,58.587567]}" id="NCID0ECTFK" xlink:type="simple">58°35.254'N, 10°19.395'E</named-content></named-content>, 274 m, 14 May 2009; <named-content xmlns:xlink="http://www.w3.org/1999/xlink" content-type="dwc:institutional_code" xlink:type="simple">ZMBN</named-content> 127334 (3 spec.), <named-content xmlns:xlink="http://www.w3.org/1999/xlink" content-type="dwc:verbatimCoordinates" xlink:type="simple"><named-content content-type="geo-json" specific-use="{&#34;type&#34;:&#34;Point&#34;,&#34;coordinates&#34;:[10.395417,58.563250]}" id="NCID0EPTFK" xlink:type="simple">58°33.795'N, 10°23.725'E</named-content></named-content>, 254 m, 14 May 2009; <named-content xmlns:xlink="http://www.w3.org/1999/xlink" content-type="dwc:institutional_code" xlink:type="simple">ZMBN</named-content> 103136 (1 spec. used for DNA sequencing, SPH008), <named-content xmlns:xlink="http://www.w3.org/1999/xlink" content-type="dwc:verbatimCoordinates" xlink:type="simple"><named-content content-type="geo-json" specific-use="{&#34;type&#34;:&#34;Point&#34;,&#34;coordinates&#34;:[10.323250,58.587567]}" id="NCID0E3TFK" xlink:type="simple">58°35.254'N, 10°19.395'E</named-content></named-content>, 274 m, 14 May 2009; <named-content xmlns:xlink="http://www.w3.org/1999/xlink" content-type="dwc:institutional_code" xlink:type="simple">ZMBN</named-content> 127333 (1 spec. used for DNA sequencing, SPH014.), Skagerrak <named-content xmlns:xlink="http://www.w3.org/1999/xlink" content-type="dwc:verbatimCoordinates" xlink:type="simple"><named-content content-type="geo-json" specific-use="{&#34;type&#34;:&#34;Point&#34;,&#34;coordinates&#34;:[10.395417,58.563250]}" id="NCID0EJUFK" xlink:type="simple">58°33.795'N, 10°23.725'E</named-content></named-content>, 254 m, 14 May 2009; <named-content xmlns:xlink="http://www.w3.org/1999/xlink" content-type="dwc:institutional_code" xlink:type="simple">ZMBN</named-content> 125434 (1 spec. used for DNA sequencing, SPH316 photographed alive, Fig. <xref ref-type="fig" rid="F27">27A</xref>), <named-content xmlns:xlink="http://www.w3.org/1999/xlink" content-type="dwc:verbatimCoordinates" xlink:type="simple"><named-content content-type="geo-json" specific-use="{&#34;type&#34;:&#34;Point&#34;,&#34;coordinates&#34;:[10.418483,58.512217]}" id="NCID0E1UFK" xlink:type="simple">58°30.733'N, 10°25.109'E</named-content></named-content>, 275 m, 14 May 2009; <named-content xmlns:xlink="http://www.w3.org/1999/xlink" content-type="dwc:institutional_code" xlink:type="simple">ZMBN</named-content> 127339 (1 spec. used for DNA sequencing, SPH317), <named-content xmlns:xlink="http://www.w3.org/1999/xlink" content-type="dwc:verbatimCoordinates" xlink:type="simple"><named-content content-type="geo-json" specific-use="{&#34;type&#34;:&#34;Point&#34;,&#34;coordinates&#34;:[10.418483,58.512217]}" id="NCID0EHVFK" xlink:type="simple">58°30.733'N, 10°25.109'E</named-content></named-content>, 275 m, 14 May 2009; <named-content xmlns:xlink="http://www.w3.org/1999/xlink" content-type="dwc:institutional_code" xlink:type="simple">ZMBN</named-content> 127340 (1 spec. used for DNA sequencing, SPH318), <named-content xmlns:xlink="http://www.w3.org/1999/xlink" content-type="dwc:verbatimCoordinates" xlink:type="simple"><named-content content-type="geo-json" specific-use="{&#34;type&#34;:&#34;Point&#34;,&#34;coordinates&#34;:[10.418483,58.512217]}" id="NCID0EUVFK" xlink:type="simple">58°30.733'N, 10°25.109'E</named-content></named-content>, 275 m, 14 May 2009; <named-content xmlns:xlink="http://www.w3.org/1999/xlink" content-type="dwc:institutional_code" xlink:type="simple">ZMBN</named-content> 127341 (1 spec. used for DNA sequencing, SPH319), <named-content xmlns:xlink="http://www.w3.org/1999/xlink" content-type="dwc:verbatimCoordinates" xlink:type="simple"><named-content content-type="geo-json" specific-use="{&#34;type&#34;:&#34;Point&#34;,&#34;coordinates&#34;:[10.418483,58.512217]}" id="NCID0EBWFK" xlink:type="simple">58°30.733'N, 10°25.109'E</named-content></named-content>, 275 m, 14 May 2009.</p></tp:treatment-sec><tp:treatment-sec sec-type="diagnosis" id="SECID0EGWFK"><title>Diagnosis.</title><p>Body ellipsoid with strongly convex dorsum and flat ventrum, up to 6 mm long. Median antenna and head appendages digitiform, elongated. Median antenna smooth, shorter than other head appendages. Lateral antennae and palps similar, <!--PageBreak  -->with 4–10 papillae (spurs) on proximal half. Antenniform papillae absent. Tentacular cirri digitiform, with 2–3 elongated papillae on proximal third. Dorsal macrotubercles stalked, without terminal papilla, arranged in 10–12 longitudinal rows in mid-body chaetigers; stalk half as long as tubercle, with 0–1 small papilla on proximal half. Dorsum with up to additional 50–60 spherical-oval papillae with short stalk, in front of each row of macrotubercles, somewhat arranged in 3–4 irregular transverse rows roughly following a zig-zag pattern. Ventrum with ca. 20 papillae per segment in mid-body, arranged in at least four more or less defined transverse rows in a zig-zag pattern. Parapodia with digitiform acicular lobe from chaetiger 3; large ventral cirri, not surpassing the length of acicular lobe; mid-body parapodia with 7–8 papillae. Chaetae blades showing slight gradation in length between chaetigers, slightly shorter in posterior chaetigers; ca. 8–9 times longer than maximum width.</p></tp:treatment-sec><tp:treatment-sec sec-type="description" id="SECID0EOWFK"><title>Description.</title><p><italic>Measurements and general morphology.</italic> Holotype 5.5 mm long, 0.8&amp;nbsp;mm wide; with 29 segments (Figs <xref ref-type="fig" rid="F25">25A</xref>, <xref ref-type="fig" rid="F27">27A</xref>). Body ellipsoid with strongly convex dorsum and flat ventrum. Segmentation not distinct. Pigmentation absent (Fig. <xref ref-type="fig" rid="F27">27A</xref>).</p><p><italic>Head.</italic> Prostomium with five digitiform elongated appendages, including a pair of palps and lateral antennae, similar in size and shape, and a shorter median antenna (Fig. <xref ref-type="fig" rid="F25">25C, D</xref>). Lateral antennae and palps with ca. 8–10 papillae (spurs) on proximal half. Tentacular cirri shorter than lateral antennae and palps, with three papillae on proximal third. Many rounded to digitiform small papillae scattered around head appendages (Fig. <xref ref-type="fig" rid="F25">25C, D</xref>).</p><fig id="F25" position="float" orientation="portrait"><label>Figure 25.</label><caption><p><italic><tp:taxon-name><tp:taxon-name-part taxon-name-part-type="genus" reg="Sphaerodoridium">Sphaerodoridium</tp:taxon-name-part><tp:taxon-name-part taxon-name-part-type="species" reg="celiae">celiae</tp:taxon-name-part></tp:taxon-name></italic> sp. n., line drawings (holotype, <named-content xmlns:xlink="http://www.w3.org/1999/xlink" content-type="dwc:institutional_code" xlink:type="simple">IINH</named-content> 38817,: <bold>A, B, E–K</bold>; paratype, <named-content xmlns:xlink="http://www.w3.org/1999/xlink" content-type="dwc:institutional_code" xlink:type="simple">IINH</named-content> 38812: <bold>C, D</bold>). <bold>A</bold> Anterior end, dorsal view <bold>B</bold> macrotubercles, chaetigers 7 and 19 <bold>C, D</bold> anterior end, dorsal and lateral view, respectively <bold>E–J</bold> parapodia <bold>E</bold> chaetiger 1, left side, ventral view <bold>F</bold> chaetiger 2, left side, ventral view <bold>G</bold> chaetiger 4, left side, ventral view <bold>H</bold> chaetiger 9, right side, ventral view <bold>I</bold>&amp;nbsp;chaetiger 11, right side, dorsal view <bold>J</bold> chaetiger 23, right side, ventral view <bold>K</bold> posterior end, ventral view.</p></caption><graphic xmlns:xlink="http://www.w3.org/1999/xlink" xlink:href="zookeys-845-001-g025.jpg" position="float" orientation="portrait" xlink:type="simple" id="oo_300992.jpg"/></fig><p><italic>Tubercles.</italic> First chaetiger with 12 dorsal macrotubercles (Fig. <xref ref-type="fig" rid="F25">25A</xref>); following chaetigers each with one transverse row of 12 (sometimes 11 or 13) dorsal macrotubercles, last chaetiger with ten macrotubercles. Macrotubercles spherical to club-shaped with a stalk near half-length of macrotubercle; first six chaetigers with smooth stalk, from chaetiger 7 backwards stalk provided with small basal papilla (Figs <xref ref-type="fig" rid="F25">25B</xref>, <xref ref-type="fig" rid="F26">26B</xref>); all macrotubercles mostly similar in shape and size (Fig. <xref ref-type="fig" rid="F23">23E</xref>). Additional spherical-oval papillae in different sizes over dorsum, with short stalk, somewhat arranged in 3–4 irregular transverse rows per chaetiger roughly following a zig-zag pattern; ranging from 40 to 60 papillae on each mid-body chaetiger (Fig. <xref ref-type="fig" rid="F23">23E</xref>). Ventral surface with spherical papillae with short stalk, arranged in four transverse rows in a zig-zag pattern, with ca. 20 papillae per segment in mid-body; numbers decreasing towards posterior end (Figs <xref ref-type="fig" rid="F23">23F</xref>, <xref ref-type="fig" rid="F26">26C</xref>).</p><fig id="F26" position="float" orientation="portrait"><label>Figure 26.</label><caption><p><italic><tp:taxon-name><tp:taxon-name-part taxon-name-part-type="genus" reg="Sphaerodoridium">Sphaerodoridium</tp:taxon-name-part><tp:taxon-name-part taxon-name-part-type="species" reg="celiae">celiae</tp:taxon-name-part></tp:taxon-name></italic> sp. n. (<named-content xmlns:xlink="http://www.w3.org/1999/xlink" content-type="dwc:institutional_code" xlink:type="simple">IINH</named-content> 38795), scanning electron micrographs. <bold>A</bold> Anterior end, dorsal view <bold>B</bold> macrotubercle and stalk, detail <bold>C</bold> mid-body chaetigers, ventral view <bold>D</bold> parapodia, mid-body chaetigers, ventral view <bold>E</bold> parapodium, mid-body chaetiger, dorsal view <bold>F</bold> parapodia, mid-body chaetigers, ventro-lateral view <bold>G</bold> parapodium, mid-body chaetigers, detail of ventral cirrus and chaetae disposition <bold>H</bold> chaetal fascicle, mid-body chaetiger <bold>I</bold> chaetae, detail of shaft <bold>J</bold> chaetae, detail of blades.</p></caption><graphic xmlns:xlink="http://www.w3.org/1999/xlink" xlink:href="zookeys-845-001-g026.jpg" position="float" orientation="portrait" xlink:type="simple" id="oo_300993.jpg"/></fig><p><italic>Parapodia.</italic> Parapodia sub-conical, increasing in size towards chaetiger 3–4 (Fig. <xref ref-type="fig" rid="F25">25E–G</xref>), ca. 2–2.5 times longer than wide, some with wrinkled appearance (Figs <xref ref-type="fig" rid="F25">25E</xref>, <xref ref-type="fig" rid="F26">26D–G</xref>). Acicular lobe anterior to chaetae, digitiform, longer than parapodial papillae and projecting distally (Figs <xref ref-type="fig" rid="F25">25G–J</xref>, <xref ref-type="fig" rid="F26">26G</xref>). Ventral cirri digitiform projecting 1/2 to 2/3 as long as acicular lobe on anterior mid-body segments, almost as long as in posterior segments (Figs <xref ref-type="fig" rid="F25">25I, J</xref>, <xref ref-type="fig" rid="F26">26D–G</xref>). First three chaetigers with parapodia provided with 3–5 spherical to clavate papillae: one on antero-dorsal surface, one on antero-lateral surface, one on medio-ventral surface, and two on posterior surface opposite to acicular lobe (Fig. <xref ref-type="fig" rid="F25">25E, F</xref>); following chaetigers through mid-body with up to three additional papillae: one on posterior surface opposite to acicular lobe, one on antero-lateral/lateral surface and one on ventro-basal position (Fig. <xref ref-type="fig" rid="F5">5U</xref>); last 3–4 chaetigers lacking some of aforementioned papillae.</p><p><!--PageBreak  --><italic>Chaetae.</italic> All parapodia with 8–10 compound chaetae, arranged in a curved transverse row around acicular lobe (Figs <xref ref-type="fig" rid="F5">5U</xref>, <xref ref-type="fig" rid="F26">26G, H</xref>). Shaft distal end with thin spinulation (Fig. <xref ref-type="fig" rid="F26">26I</xref>). Serrated, long blades, 8–9 times longer than maximum width, with a curved tip (Fig. <xref ref-type="fig" rid="F26">26H, J</xref>), blades slightly shorter in posterior chaetigers.</p><p><italic>Pygidium.</italic> Pygidium terminal, with one mid-ventral digitiform anal cirrus projecting beyond last parapodia, flanked by four spherical papillae (2+2) and one pair of clavate anal cirri at base (Fig. <xref ref-type="fig" rid="F25">25K</xref>).</p><p><italic>Internal features.</italic> Eyes not discernible in holotype. Pharynx extending over three chaetigers.</p><p><italic>Reproductive features.</italic> Sexual structures or genital pores not observed in holotype. Several oblong eggs visible by transparency ca. 170 µm in length.</p><fig id="F27" position="float" orientation="portrait"><label>Figure 27.</label><caption><p>Photographs of live specimens, dorsal view. <bold>A</bold><italic><tp:taxon-name><tp:taxon-name-part taxon-name-part-type="genus" reg="Sphaerodoridium">Sphaerodoridium</tp:taxon-name-part><tp:taxon-name-part taxon-name-part-type="species" reg="celiae">celiae</tp:taxon-name-part></tp:taxon-name></italic> sp. n., from Skagerrak (<named-content xmlns:xlink="http://www.w3.org/1999/xlink" content-type="dwc:institutional_code" xlink:type="simple">ZMBN</named-content> 125434, SPH 316) <bold>B, C</bold><tp:taxon-name><tp:taxon-name-part taxon-name-part-type="genus" reg="Sphaerodoridium">Sphaerodoridium</tp:taxon-name-part><tp:taxon-name-part taxon-name-part-type="uncertainty-rank">cf.</tp:taxon-name-part><tp:taxon-name-part taxon-name-part-type="species" reg="minutum">minutum</tp:taxon-name-part></tp:taxon-name> from the UK (<named-content xmlns:xlink="http://www.w3.org/1999/xlink" content-type="dwc:institutional_code" xlink:type="simple">ZMBN</named-content> 127346 SPH 320, <named-content xmlns:xlink="http://www.w3.org/1999/xlink" content-type="dwc:institutional_code" xlink:type="simple">ZMBN</named-content> 127347 SPH 321, respectively).</p></caption><graphic xmlns:xlink="http://www.w3.org/1999/xlink" xlink:href="zookeys-845-001-g027.jpg" position="float" orientation="portrait" xlink:type="simple" id="oo_300994.jpg"/></fig></tp:treatment-sec><tp:treatment-sec sec-type="variation" id="SECID0EBAGK"><title>Variation.</title><p>Paratypes measuring 1.1–6.0 mm long, 0.4–0.9 mm wide, with 16–30 chaetigers. Most specimens measuring ca. 2–4 mm in length, 0.4–0.7 mm in width <!--PageBreak  -->with 20–25 chaetigers. Two dark dorsal eyes behind lateral antennae observed in many paratypes. Some variation occurring in number of papillae and spurs on head appendages: lateral antennae and palps with at least four spurs and tentacular cirri with two short papillae near base. Macrotubercles numbering 7–11 on first chaetiger and usually 10–12 in mid-body. Small papilla at base of macrotubercle stalk not distinguished in all specimens, not related to size or degree of contraction of stalks or body. Short stalk of body papillae (dorsum and ventrum) not always distinguished. Variation in number and distribution of body, ventrum, and parapodial papillae similar to holotype. Pharynx extending over 3–4 chaetigers. Sexual dimorphism not observed in paratypes or additional material examined; several females with oocytes observed.</p></tp:treatment-sec><tp:treatment-sec sec-type="remarks" id="SECID0EJAGK"><title>Remarks.</title><p><italic><tp:taxon-name><tp:taxon-name-part taxon-name-part-type="genus" reg="Sphaerodoridium">Sphaerodoridium</tp:taxon-name-part><tp:taxon-name-part taxon-name-part-type="species" reg="celiae">celiae</tp:taxon-name-part></tp:taxon-name></italic> sp. n. is characterized by the unique combination of following features: head appendages with up to ten spurs or basal papillae, 10–12 <!--PageBreak  -->stalked macrotubercles per mid-body chaetiger, many body papillae among rows of macrotubercles (up to 50 per chaetiger), ventrum of each mid-body chaetiger with at least 20 papillae, and chaetae with blades up to 8–9 times as long as wide.</p><p><tp:taxon-name><tp:taxon-name-part taxon-name-part-type="genus" reg="Sphaerodoridium">Sphaerodoridium</tp:taxon-name-part><tp:taxon-name-part taxon-name-part-type="uncertainty-rank">cf.</tp:taxon-name-part><tp:taxon-name-part taxon-name-part-type="species" reg="minutum">minutum</tp:taxon-name-part></tp:taxon-name>, from European waters (see below), also presents a similar range of variation in the number of macrotubercles, many dorsal additional papillae between consecutive rows of macrotubercles and ca. 20 papillae per chaetiger on ventrum. However, <italic><tp:taxon-name><tp:taxon-name-part taxon-name-part-type="genus" reg="Sphaerodoridium">Sphaerodoridium</tp:taxon-name-part><tp:taxon-name-part taxon-name-part-type="species" reg="celiae">celiae</tp:taxon-name-part></tp:taxon-name></italic> sp. n. bears more dorsal papillae per chaetiger showing a more “crowded” appearance (up to 50–60) and parapodial papillae are more numerous (7–8 vs. 3). <italic><tp:taxon-name><tp:taxon-name-part taxon-name-part-type="genus" reg="Sphaerodoridium">Sphaerodoridium</tp:taxon-name-part><tp:taxon-name-part taxon-name-part-type="species" reg="guerritai">guerritai</tp:taxon-name-part></tp:taxon-name></italic> is also similar to <italic><tp:taxon-name><tp:taxon-name-part taxon-name-part-type="genus" reg="Sphaerodoridium">Sphaerodoridium</tp:taxon-name-part></tp:taxon-name></italic><tp:taxon-name><tp:taxon-name-part taxon-name-part-type="genus" reg="Sphaerodoridium"/><tp:taxon-name-part taxon-name-part-type="species" reg="celiae">celiae</tp:taxon-name-part></tp:taxon-name> sp. n. in general body appearance and size but dorsal body papillae are less numerous being dorsal side of chaetigers more “smooth”; stalk of macrotubercles are usually provided with at least a small papilla (sometimes up to three) while in <italic><tp:taxon-name><tp:taxon-name-part taxon-name-part-type="genus" reg="Sphaerodoridium">Sphaerodoridium</tp:taxon-name-part><tp:taxon-name-part taxon-name-part-type="species" reg="celiae">celiae</tp:taxon-name-part></tp:taxon-name></italic> sp. n. the presence of the only papilla is more variable across specimens or at least harder to distinguish. The number of parapodial papillae is similar between <!--PageBreak  -->both species but they differ in their distribution, mostly in the presence in <italic><tp:taxon-name><tp:taxon-name-part taxon-name-part-type="genus" reg="Sphaerodoridium">S.</tp:taxon-name-part><tp:taxon-name-part taxon-name-part-type="species" reg="guerritai">guerritai</tp:taxon-name-part></tp:taxon-name></italic> of one papilla on the anterior lateral surface that is lacking in <italic><tp:taxon-name><tp:taxon-name-part taxon-name-part-type="genus" reg="Sphaerodoridium">Sphaerodoridium</tp:taxon-name-part><tp:taxon-name-part taxon-name-part-type="species" reg="celiae">celiae</tp:taxon-name-part></tp:taxon-name></italic> sp. n.; the former presents, in turn, one anterior papilla that is present instead on the dorsal surface (cf. Fig. <xref ref-type="fig" rid="F5">5U</xref>).</p><p>The three species recently described from Arctic waters (<italic><tp:taxon-name><tp:taxon-name-part taxon-name-part-type="genus" reg="Sphaerodoridium">S.</tp:taxon-name-part><tp:taxon-name-part taxon-name-part-type="species" reg="evgenovi">evgenovi</tp:taxon-name-part></tp:taxon-name></italic> Gagaev, 2015; <italic><tp:taxon-name><tp:taxon-name-part taxon-name-part-type="genus" reg="Sphaerodoridium">S.</tp:taxon-name-part><tp:taxon-name-part taxon-name-part-type="species" reg="kolchaki">kolchaki</tp:taxon-name-part></tp:taxon-name></italic> Gagaev, 2015; <italic><tp:taxon-name><tp:taxon-name-part taxon-name-part-type="genus" reg="Sphaerodoridium">S.</tp:taxon-name-part><tp:taxon-name-part taxon-name-part-type="species" reg="kupetskii">kupetskii</tp:taxon-name-part></tp:taxon-name></italic> Gagaev, 2015) also present up to 10–14 macrotubercles per chaetiger and dorsal body papillae. However, the original description does not mention explicitly how many papillae are between two consecutive rows of macrotubercles. Furthermore, the drawings of the stalk of the macrotubercles of the three species show a small basal papilla that is not mentioned in the description, and is similar to that present in <italic><tp:taxon-name><tp:taxon-name-part taxon-name-part-type="genus" reg="Sphaerodoridium">S.</tp:taxon-name-part><tp:taxon-name-part taxon-name-part-type="species" reg="guerritai">guerritai</tp:taxon-name-part></tp:taxon-name></italic> and <italic><tp:taxon-name><tp:taxon-name-part taxon-name-part-type="genus" reg="Sphaerodorodium">Sphaerodorodium</tp:taxon-name-part><tp:taxon-name-part taxon-name-part-type="species" reg="celiae">celiae</tp:taxon-name-part></tp:taxon-name></italic> sp. n. The aforementioned species differ, however, from <italic><tp:taxon-name><tp:taxon-name-part taxon-name-part-type="genus" reg="Sphaerodoridium">Sphaerodoridium</tp:taxon-name-part><tp:taxon-name-part taxon-name-part-type="species" reg="celiae">celiae</tp:taxon-name-part></tp:taxon-name></italic> sp. n. in the number and distribution of parapodial papillae (only 2–3). On the other hand, <xref ref-type="bibr" rid="B37">Gagaev (2015)</xref> characterizes <italic><tp:taxon-name><tp:taxon-name-part taxon-name-part-type="genus" reg="Sphaerodoridium">S.</tp:taxon-name-part><tp:taxon-name-part taxon-name-part-type="species" reg="evgenovi">evgenovi</tp:taxon-name-part></tp:taxon-name></italic>, <italic><tp:taxon-name><tp:taxon-name-part taxon-name-part-type="genus" reg="Sphaerodoridium">S.</tp:taxon-name-part><tp:taxon-name-part taxon-name-part-type="species" reg="kolchaki">kolchaki</tp:taxon-name-part></tp:taxon-name></italic> and <italic><tp:taxon-name><tp:taxon-name-part taxon-name-part-type="genus" reg="Sphaerodoridium">S.</tp:taxon-name-part><tp:taxon-name-part taxon-name-part-type="species" reg="kupetskii">kupetskii</tp:taxon-name-part></tp:taxon-name></italic> according to the relative length of anal cirri, macrotubercle stalk and body length but these characters may show variation according to the state of contraction of specimens. Otherwise, they are morphologically close to <italic><tp:taxon-name><tp:taxon-name-part taxon-name-part-type="genus" reg="Sphaerodoridium">S.</tp:taxon-name-part><tp:taxon-name-part taxon-name-part-type="species" reg="guerritai">guerritai</tp:taxon-name-part></tp:taxon-name></italic> and a comparative review of the four species would be desirable (<xref ref-type="bibr" rid="B21">Capa et al. 2016b</xref>).</p></tp:treatment-sec><tp:treatment-sec sec-type="etymology" id="SECID0EQHGK"><title>Etymology.</title><p>This new species is dedicated to Celia Moreira, in regard of her support and friendship to her brother, JM.</p></tp:treatment-sec><tp:treatment-sec sec-type="distribution" id="SECID0EVHGK"><title>Distribution.</title><p>Around Iceland and coastal Norwegian waters from the Skagerrak in the south to Finnmark in the north.</p></tp:treatment-sec><tp:treatment-sec sec-type="habitat" id="SECID0E1HGK"><title>Habitat.</title><p>Soft bottoms, from gravelly sand to silt, at depths of 120–2074 m.</p></tp:treatment-sec><tp:treatment-sec><!--Section generated to contain objects referenced in tp:taxon-treatment.--><fig id="F5" position="float" orientation="portrait"><label>Figure 5.</label><caption><p>Stylized drawings of parapodia, showing the relative position and arrangement of parapodial lobes, cirri, and papillae, in mid-body chaetigers of all sphaerodorid species reported in the North East Atlantic waters.</p></caption><graphic xmlns:xlink="http://www.w3.org/1999/xlink" xlink:href="zookeys-845-001-g005.jpg" position="float" orientation="portrait" xlink:type="simple" id="oo_300972.jpg"/></fig><fig id="F23" position="float" orientation="portrait"><label>Figure 23.</label><caption><p>Stylized drawings of selected dorsal and ventral segments of species of <italic><tp:taxon-name><tp:taxon-name-part taxon-name-part-type="genus" reg="Sphaerodoridium">Sphaerodoridium</tp:taxon-name-part></tp:taxon-name></italic>, showing number and arrangement of epithelial tubercles and papillae.</p></caption><graphic xmlns:xlink="http://www.w3.org/1999/xlink" xlink:href="zookeys-845-001-g023.jpg" position="float" orientation="portrait" xlink:type="simple" id="oo_300990.jpg"/></fig></tp:treatment-sec><ref-list><ref id="B37"><mixed-citation xmlns:xlink="http://www.w3.org/1999/xlink" xlink:type="simple"><person-group><name name-style="western"><surname>Gagaev</surname><given-names>SY</given-names></name></person-group> (<year>2015</year>) <article-title>Three new species of <italic><tp:taxon-name><tp:taxon-name-part taxon-name-part-type="genus">Sphaerodoridium</tp:taxon-name-part></tp:taxon-name></italic> (<tp:taxon-name><tp:taxon-name-part taxon-name-part-type="class">Polychaeta</tp:taxon-name-part></tp:taxon-name>: <tp:taxon-name><tp:taxon-name-part taxon-name-part-type="family">Sphaerodoridae</tp:taxon-name-part></tp:taxon-name>) from the Arctic Ocean.</article-title><source>Russian Journal of Marine Biology</source><volume>41</volume>(<issue>4</issue>): <fpage>244</fpage>–<lpage>249</lpage>. <ext-link xlink:type="simple" ext-link-type="doi" xlink:href="10.1134/s1063074015040082">https://doi.org/10.1134/s1063074015040082</ext-link></mixed-citation></ref><ref id="B21"><mixed-citation xmlns:xlink="http://www.w3.org/1999/xlink" xlink:type="simple"><person-group><name name-style="western"><surname>Capa</surname><given-names>M</given-names></name><name name-style="western"><surname>Osborn</surname><given-names>K</given-names></name><name name-style="western"><surname>Bakken</surname><given-names>T</given-names></name></person-group> (<year>2016b</year>) <article-title><tp:taxon-name><tp:taxon-name-part taxon-name-part-type="family">Sphaerodoridae</tp:taxon-name-part></tp:taxon-name> (<tp:taxon-name><tp:taxon-name-part taxon-name-part-type="phylum">Annelida</tp:taxon-name-part></tp:taxon-name>) of the deep Northwestern Atlantic, including remarkable new species of <italic><tp:taxon-name><tp:taxon-name-part taxon-name-part-type="genus">Euritmia</tp:taxon-name-part></tp:taxon-name></italic> and <italic><tp:taxon-name><tp:taxon-name-part taxon-name-part-type="genus">Sphaerephesia</tp:taxon-name-part></tp:taxon-name></italic>.</article-title><source>ZooKeys</source><volume>615</volume>: <fpage>1</fpage>–<lpage>32</lpage>. <ext-link xlink:type="simple" ext-link-type="doi" xlink:href="10.3897/zookeys.615.9530.figure1">https://doi.org/10.3897/zookeys.615.9530.figure1</ext-link></mixed-citation></ref></ref-list></tp:taxon-treatment>
