# Supplementary material for: Systematic re-structure and new species of Sphaerodoridae (Annelida) after morphological revision and molecular phylogenetic analyses of the North East Atlantic fauna
Source: Zookeys. 2019 May 15;845:1–97. doi: 10.3897/zookeys.845.32428 (PMC6531415; doi:10.3897/zookeys.845.32428)
Supplement: XML Treatment for Sphaerodoridium claparedii [file zookeys.845.32428-treatment28.xml]

<!DOCTYPE tp:taxon-treatment
  PUBLIC "-//TaxonX//DTD Taxonomic Treatment Publishing DTD v0 20100105//EN" "tax-treatment-NSO.dtd">
<tp:taxon-treatment xmlns:tp="http://www.plazi.org/taxpub"><tp:treatment-meta><kwd-group><label>Taxon classification</label><kwd><named-content xmlns:xlink="http://www.w3.org/1999/xlink" content-type="kingdom">Animalia</named-content></kwd><kwd><named-content xmlns:xlink="http://www.w3.org/1999/xlink" content-type="order">Phyllodocida</named-content></kwd><kwd><named-content xmlns:xlink="http://www.w3.org/1999/xlink" content-type="family">Sphaerodoridae</named-content></kwd></kwd-group><mixed-citation publication-type="journal"><person-group><name><surname>Capa</surname><given-names>María</given-names></name><name><surname>Nygren</surname><given-names>Arne</given-names></name><name><surname>Parapar</surname><given-names>Julio</given-names></name><name><surname>Bakken</surname><given-names>Torkild</given-names></name><name><surname>Meißner</surname><given-names>Karin</given-names></name><name><surname>Moreira</surname><given-names>Juan</given-names></name></person-group><article-title>Systematic re-structure and new species of <tp:taxon-name><tp:taxon-name-part taxon-name-part-type="family">Sphaerodoridae</tp:taxon-name-part></tp:taxon-name> (<tp:taxon-name><tp:taxon-name-part taxon-name-part-type="phylum">Annelida</tp:taxon-name-part></tp:taxon-name>) after morphological revision and molecular phylogenetic analyses of the North East Atlantic fauna</article-title><source>Zookeys</source><day>15</day><month>5</month><year>2019</year><volume>845</volume><fpage>1</fpage><lpage>97</lpage><pub-id pub-id-type="doi">10.3897/zookeys.845.32428</pub-id></mixed-citation></tp:treatment-meta><tp:nomenclature><tp:taxon-name>
              <tp:taxon-name-part taxon-name-part-type="genus" reg="Sphaerodoridium">Sphaerodoridium</tp:taxon-name-part>
              <tp:taxon-name-part taxon-name-part-type="species" reg="claparedii">claparedii</tp:taxon-name-part>
            </tp:taxon-name><tp:taxon-authority>(Greeff, 1866)</tp:taxon-authority><xref ref-type="fig" rid="F5">Fig. 5V</xref><xref ref-type="fig" rid="F23">, 23G, H</xref><xref ref-type="fig" rid="F28">, 28</xref><tp:nomenclature-citation-list><tp:nomenclature-citation><tp:taxon-name>
                  <tp:taxon-name-part taxon-name-part-type="genus" reg="Sphaerodorum">Sphaerodorum</tp:taxon-name-part>
                  <tp:taxon-name-part taxon-name-part-type="species" reg="claparedii">claparedii</tp:taxon-name-part>
                </tp:taxon-name><comment>Greeff, 1866: 338–350, Taf 6. figs 1–14. <xref ref-type="bibr" rid="B91">Southern 1914</xref>: 89–90; <xref ref-type="bibr" rid="B33">Fauvel 1923</xref>: 379–380; <xref ref-type="bibr" rid="B3">Amoureux et al. 1978</xref>: 88.</comment></tp:nomenclature-citation><tp:nomenclature-citation><tp:taxon-name>
                  <tp:taxon-name-part taxon-name-part-type="genus" reg="Sphaerodoridium">Sphaerodoridium</tp:taxon-name-part>
                  <tp:taxon-name-part taxon-name-part-type="species" reg="claparedii">claparedii</tp:taxon-name-part>
                </tp:taxon-name><comment>Lützen, 1961: 415; <xref ref-type="bibr" rid="B31">Fauchald 1974</xref>: 270. ? <xref ref-type="bibr" rid="B16">Campoy 1982</xref>: 464–465; ? <xref ref-type="bibr" rid="B69">Moreira 2012</xref>: 26–28, Fig. <xref ref-type="fig" rid="F5">5</xref>; ? <xref ref-type="bibr" rid="B94">Wehe and Fiege 2002</xref>: 138.</comment></tp:nomenclature-citation></tp:nomenclature-citation-list></tp:nomenclature><tp:treatment-sec sec-type="type locality" id="SECID0EKLGK"><title>Type locality.</title><p>Dieppe, France, English Channel.</p></tp:treatment-sec><tp:treatment-sec sec-type="material" id="SECID0EPLGK"><title>Material examined.</title><p>(3 specs). <bold>Ireland</bold>: NMINH: 1908.77 (1 spec.), St. Ballynakill xxviii, 0.2 m, 10 Apr 1899; NMINH:1914.313 (1 spec.), St. W236, Blacksod Bay, Co. Mayo, 1.8 m, on 25 Sept 1911; NMINH:1914.313, (1 spec.) Station W181, Blacksod Bay, Co. Mayo, 5.5 m, on 15 Mar 1911.</p></tp:treatment-sec><tp:treatment-sec sec-type="diagnosis" id="SECID0EXLGK"><title>Diagnosis.</title><p>Body ellipsoid. Prostomial appendages digitiform, elongated. Median antenna smooth, shorter than lateral antennae. Lateral antennae similar in length to palps, with 3–4 basal papillae (spurs). Tentacular cirri digitiform, smooth, slightly shorter than lateral appendages. Dorsal macrotubercles stalked, smooth, arranged in eight longitudinal rows in mid-body chaetigers; stalk as long as or shorter than tuber<!--PageBreak  --><!--PageBreak  -->cle. Dorsum with additional 10–12 rounded papillae between transverse rows of macrotubercles somewhat arranged in a zig-zag pattern. Ventrum with 3–4 transverse rows of papillae per segment. Parapodia with digitiform, large ventral cirri, and acicular lobe; parapodia without papillae, or with a spherical papilla in anterior surface. Approximately six chaetae per parapodium, with short blades (ca. four times as long as wide).</p></tp:treatment-sec><tp:treatment-sec sec-type="material" id="SECID0EAMGK"><title>Description of Irish material.</title><p><italic>Measurements and general morphology.</italic> Body ellipsoid, with rounded anterior and posterior ends, with convex dorsal surface and flat ventrum. Segmentation inconspicuous and pigmentation absent (Fig. <xref ref-type="fig" rid="F28">28A, B</xref>).</p><fig id="F28" position="float" orientation="portrait"><label>Figure 28.</label><caption><p><italic><tp:taxon-name><tp:taxon-name-part taxon-name-part-type="genus" reg="Sphaerodoridium">Sphaerodoridium</tp:taxon-name-part><tp:taxon-name-part taxon-name-part-type="species" reg="claparedii">claparedii</tp:taxon-name-part></tp:taxon-name></italic>, line drawings (MNINH 1908.77.31). <bold>A</bold> Anterior end, dorsal view <bold>B</bold> anterior end, ventral view, detail <bold>C</bold> detail of anterior end, ventral view <bold>D</bold> mid-body chaetigers, dorsal view <bold>E</bold> same, ventral view <bold>F</bold> posterior end, dorsal view <bold>G</bold> chaetiger 5, left side, dorsal view <bold>H</bold>&amp;nbsp;chaetiger 5, right side, ventral view <bold>I</bold> chaetiger 6, left side, dorsal view <bold>K</bold> chaetiger 8, left side, dorsal view</p></caption><graphic xmlns:xlink="http://www.w3.org/1999/xlink" xlink:href="zookeys-845-001-g028.jpg" position="float" orientation="portrait" xlink:type="simple" id="oo_300995.jpg"/></fig><p><italic>Head.</italic> Prostomium fused to first segment (Fig. <xref ref-type="fig" rid="F28">28A, B</xref>). Prostomial appendages including palps and lateral antennae similar in shape and size, digitiform and longer than wide, except for median antenna that is shorter and similar to other rounded prostomial papillae. Lateral antennae with 3–4 basal papillae or spurs (Fig. <xref ref-type="fig" rid="F28">28C</xref>). Tentacular cirri, similar in size and shape to prostomial appendages (Fig. <xref ref-type="fig" rid="F28">28B</xref>).</p><p><italic>Tubercles.</italic> Dorsal macrotubercles, spherical, smooth, and with a short stalk, arranged in eight longitudinal rows from second chaetiger (six in first chaetiger), and one transverse dorsal row per chaetiger (Figs <xref ref-type="fig" rid="F23">23H</xref>, <xref ref-type="fig" rid="F28">28A, C, D</xref>). All macrotubercles similar in size. Approximately 10–12 spherical papillae per segment over dorsum (less in anterior and posterior segments), arranged in three irregular transverse rows (Fig. <xref ref-type="fig" rid="F28">28A, D</xref>). Ventral papillae hemispherical, arranged in four longitudinal rows (Fig. <xref ref-type="fig" rid="F28">28B</xref>).</p><p><italic>Parapodia.</italic> Parapodia conical, slightly longer than wide (Fig. <xref ref-type="fig" rid="F28">28G–J</xref>). Ventral cirri digitiform, similar on shape and size to the acicular lobe (Fig. <xref ref-type="fig" rid="F28">28G–J</xref>). Parapodial papillae absent or in some parapodia, one spherical papilla in anterior surface, close to the base of parapodium (Figs <xref ref-type="fig" rid="F5">5V</xref>, <xref ref-type="fig" rid="F28">28G–J</xref>).</p><p><italic>Chaetae.</italic> Four to six compound chaetae on each parapodium, with short and wide blades (ca. four times as long as wide), unidentate, finely serrated; all similar in size and shape. A single straight acicula per parapodium.</p><p><italic>Pygidium.</italic> Pygidium with paired anal cirri resembling macrotubercles and medio-ventral digitiform anal papilla.</p><p><italic>Internal features.</italic> Two dark eyes visible dorsally inside the head of holotype. Pharynx extending over two chaetigers.</p><p><italic>Reproductive features.</italic> Not described. Sexual structures not observed in Irish material.</p></tp:treatment-sec><tp:treatment-sec sec-type="variation" id="SECID0EAQGK"><title>Variation.</title><p>The species was described as bearing six rows of longitudinal and stalked macrotubercles (Fig. <xref ref-type="fig" rid="F23">23G</xref>). The number of longitudinal rows of macrotubercles counted in the Irish material is eight (Fig. <xref ref-type="fig" rid="F23">23H</xref>), but two of the lateralmost rows were difficult to assess given the strongly convex dorsum of specimens, that hide them below the animal, in specimens flattened by the microscopy slides (Fig. <xref ref-type="fig" rid="F28">28A, C</xref>). This could also be the case in the holotype. Some features were not addressed in the original description but found in the Irish specimens (<xref ref-type="bibr" rid="B91">Southern 1914</xref>). These are the presence of a short median antenna, and a pygidial median papilla. These attributes seem to be the norm in other sphaerodorids and therefore considered as present in <italic><tp:taxon-name><tp:taxon-name-part taxon-name-part-type="genus" reg="Sphaerodoridium">S.</tp:taxon-name-part><tp:taxon-name-part taxon-name-part-type="species" reg="claparedii">claparedii</tp:taxon-name-part></tp:taxon-name></italic> comb. n. Irish specimens were smaller than the holotype, all (including mature adults) with less than 18 chaetigers and measuring up to 1.8 mm long. An important note on the variation observed among the studies reported in the literature concerns the number of <!--PageBreak  -->ventral papillae. While the species was described with four transverse rows of papillae in the ventrum (<xref ref-type="bibr" rid="B38">Greeff 1866</xref>), the material collected in Claire Island has small papillae scattered in the ventrum, resembling the dorsal papillae (<xref ref-type="bibr" rid="B91">Southern 1914</xref>). Parapodia were described without papillae but in the Irish specimens, a spherical papilla is present in the anterior side of some parapodia.</p></tp:treatment-sec><tp:treatment-sec sec-type="remarks" id="SECID0ELRGK"><title>Remarks.</title><p>This species has only been reported twice, from Dieppe, France (<xref ref-type="bibr" rid="B38">Greeff 1866</xref>, original description), and Claire Island, Ireland (<xref ref-type="bibr" rid="B91">Southern 1914</xref>, complementary morphological features). There are reports of this species across European coasts (Atlantic and Mediterranean) and the Red Sea but <abbrev xmlns:xlink="http://www.w3.org/1999/xlink" xlink:title="nuchal organ pits" id="ABBRID0EZRGK" xlink:type="simple">no</abbrev> description was provided (e.g., <xref ref-type="bibr" rid="B86">Saldanha 1974</xref>, <xref ref-type="bibr" rid="B3">Amoureux et al. 1978</xref>, <xref ref-type="bibr" rid="B66">Méndez and Cardell 1996</xref>). For instance, <xref ref-type="bibr" rid="B67">Mòllica (1995)</xref> considers the presence of this species in Italy as doubtful.</p><p><italic><tp:taxon-name><tp:taxon-name-part taxon-name-part-type="genus" reg="Sphaerodoridium">Sphaerodoridium</tp:taxon-name-part><tp:taxon-name-part taxon-name-part-type="species" reg="claparedii">claparedii</tp:taxon-name-part></tp:taxon-name></italic> is distinguished from other congeners by the presence of only eight rows of stalked macrotubercles, a feature that is shared by <italic><tp:taxon-name><tp:taxon-name-part taxon-name-part-type="genus" reg="Sphaerodoridium">S.</tp:taxon-name-part><tp:taxon-name-part taxon-name-part-type="species" reg="amoureuxi">amoureuxi</tp:taxon-name-part></tp:taxon-name></italic> comb. n. (if macrotubercles are considered with a short stalk), <italic><tp:taxon-name><tp:taxon-name-part taxon-name-part-type="genus" reg="Sphaerodoridium">S.</tp:taxon-name-part><tp:taxon-name-part taxon-name-part-type="species" reg="campanulata">campanulata</tp:taxon-name-part></tp:taxon-name></italic> comb. n. and <italic><tp:taxon-name><tp:taxon-name-part taxon-name-part-type="genus" reg="Sphaerodoridium">S.</tp:taxon-name-part><tp:taxon-name-part taxon-name-part-type="species" reg="guerritai">guerritai</tp:taxon-name-part></tp:taxon-name></italic>. <italic><tp:taxon-name><tp:taxon-name-part taxon-name-part-type="genus" reg="Sphaerodoridium">Sphaerodoridium</tp:taxon-name-part><tp:taxon-name-part taxon-name-part-type="species" reg="guerritai">guerritai</tp:taxon-name-part></tp:taxon-name></italic> is clearly distinguished from <italic><tp:taxon-name><tp:taxon-name-part taxon-name-part-type="genus" reg="Sphaerodoridium">S.</tp:taxon-name-part><tp:taxon-name-part taxon-name-part-type="species" reg="claparedii">claparedii</tp:taxon-name-part></tp:taxon-name></italic> in the presence of stalked macrotubercles with papillae prostomial appendages also with spurs, and 5–6 parapodial papillae. <italic><tp:taxon-name><tp:taxon-name-part taxon-name-part-type="genus" reg="Sphaerodoridium">Sphaerodoridium</tp:taxon-name-part><tp:taxon-name-part taxon-name-part-type="species" reg="campanulata">campanulata</tp:taxon-name-part></tp:taxon-name></italic> comb. n. was described as bearing different sized bell-shaped macrotubercles, not arranged in clear longitudinal or transverse rows (<xref ref-type="bibr" rid="B13">Borowski 1994</xref>), unlike the turgid and in line dorsal tubercles of <italic><tp:taxon-name><tp:taxon-name-part taxon-name-part-type="genus" reg="Sphaerodoridium">S.</tp:taxon-name-part><tp:taxon-name-part taxon-name-part-type="species" reg="claparedii">claparedii</tp:taxon-name-part></tp:taxon-name></italic>.</p></tp:treatment-sec><tp:treatment-sec sec-type="distribution" id="SECID0ELVGK"><title>Distribution.</title><p>English Channel and western coast UK. ? Atlantic coast of Iberian Peninsula, ? Mediterranean, ? Red Sea (<xref ref-type="bibr" rid="B16">Campoy 1982</xref>, <xref ref-type="bibr" rid="B94">Wehe and Fiege 2002</xref>).</p></tp:treatment-sec><tp:treatment-sec sec-type="habitat" id="SECID0EZVGK"><title>Habitat.</title><p>Among algae and shallow sediments (1–5 m). Also collected in planktonic samples (Southern, 1914).</p></tp:treatment-sec><tp:treatment-sec><!--Section generated to contain objects referenced in tp:taxon-treatment.--><fig id="F5" position="float" orientation="portrait"><label>Figure 5.</label><caption><p>Stylized drawings of parapodia, showing the relative position and arrangement of parapodial lobes, cirri, and papillae, in mid-body chaetigers of all sphaerodorid species reported in the North East Atlantic waters.</p></caption><graphic xmlns:xlink="http://www.w3.org/1999/xlink" xlink:href="zookeys-845-001-g005.jpg" position="float" orientation="portrait" xlink:type="simple" id="oo_300972.jpg"/></fig><fig id="F23" position="float" orientation="portrait"><label>Figure 23.</label><caption><p>Stylized drawings of selected dorsal and ventral segments of species of <italic><tp:taxon-name><tp:taxon-name-part taxon-name-part-type="genus" reg="Sphaerodoridium">Sphaerodoridium</tp:taxon-name-part></tp:taxon-name></italic>, showing number and arrangement of epithelial tubercles and papillae.</p></caption><graphic xmlns:xlink="http://www.w3.org/1999/xlink" xlink:href="zookeys-845-001-g023.jpg" position="float" orientation="portrait" xlink:type="simple" id="oo_300990.jpg"/></fig></tp:treatment-sec><ref-list><ref id="B91"><mixed-citation xmlns:xlink="http://www.w3.org/1999/xlink" xlink:type="simple"><person-group><name name-style="western"><surname>Southern</surname><given-names>R</given-names></name></person-group> (<year>1914</year>) <article-title>Nemathelmaia, <tp:taxon-name><tp:taxon-name-part taxon-name-part-type="class">Kinorhyncha</tp:taxon-name-part></tp:taxon-name>, and <tp:taxon-name><tp:taxon-name-part taxon-name-part-type="phylum">Chaetognatha</tp:taxon-name-part></tp:taxon-name> (Clare Island Survey, Part 54).</article-title><source>Proceedings of the the Royal Irish Academy</source><volume>31</volume>: <fpage>1</fpage>–<lpage>80</lpage>.</mixed-citation></ref><ref id="B33"><mixed-citation xmlns:xlink="http://www.w3.org/1999/xlink" xlink:type="simple"><person-group><name name-style="western"><surname>Fauvel</surname><given-names>P</given-names></name></person-group> (<year>1923</year>) <article-title>Polychètes errantes. Faune de France.</article-title><source>Librairie de la Faculté des Sciences, Paris</source><volume>5</volume>: <fpage>1</fpage>–<lpage>488</lpage>.</mixed-citation></ref><ref id="B3"><mixed-citation xmlns:xlink="http://www.w3.org/1999/xlink" xlink:type="simple"><person-group><name name-style="western"><surname>Amoureux</surname><given-names>L</given-names></name><name name-style="western"><surname>Rullier</surname><given-names>F</given-names></name><name name-style="western"><surname>Fishelson</surname><given-names>L</given-names></name></person-group> (<year>1978</year>) <article-title>Systématique et écologie d’annélides polychètes de la Presqu’île du Sinaï.</article-title><source>Israel Journal of Zoology</source><volume>27</volume>: <fpage>57</fpage>–<lpage>163</lpage>.</mixed-citation></ref><ref id="B31"><mixed-citation xmlns:xlink="http://www.w3.org/1999/xlink" xlink:type="simple"><person-group><name name-style="western"><surname>Fauchald</surname><given-names>K</given-names></name></person-group> (<year>1974</year>) <article-title><tp:taxon-name><tp:taxon-name-part taxon-name-part-type="family">Sphaerodoridae</tp:taxon-name-part></tp:taxon-name> (<tp:taxon-name><tp:taxon-name-part taxon-name-part-type="class">Polychaeta</tp:taxon-name-part></tp:taxon-name>: <tp:taxon-name><tp:taxon-name-part taxon-name-part-type="class">Errantia</tp:taxon-name-part></tp:taxon-name>) from world-wide areas.</article-title><source>Journal of Natural History</source><volume>8</volume>: <fpage>257</fpage>–<lpage>289</lpage>. <ext-link xlink:type="simple" ext-link-type="doi" xlink:href="10.1080/00222937400770241">https://doi.org/10.1080/00222937400770241</ext-link></mixed-citation></ref><ref id="B16"><mixed-citation xmlns:xlink="http://www.w3.org/1999/xlink" xlink:type="simple"><person-group><name name-style="western"><surname>Campoy</surname><given-names>A</given-names></name></person-group> (<year>1982</year>) <article-title>Fauna de España. Fauna de Anélidos poliquetos de la Península Ibérica.</article-title><source>Publicaciones de Biología de la Universidad de Navarra, Serie Zoología</source><volume>7</volume>: <fpage>1</fpage>–<lpage>781</lpage>. <ext-link xlink:type="simple" ext-link-type="doi" xlink:href="10.3989/egeol.84401-2650">https://doi.org/10.3989/egeol.84401-2650</ext-link></mixed-citation></ref><ref id="B69"><mixed-citation xmlns:xlink="http://www.w3.org/1999/xlink" xlink:type="simple"><person-group><name name-style="western"><surname>Moreira</surname><given-names>J</given-names></name></person-group> (<year>2012</year>) Familia <tp:taxon-name><tp:taxon-name-part taxon-name-part-type="family">Sphaerodoridae</tp:taxon-name-part></tp:taxon-name> Malmgren, 1867. In: Parapar J, Alós C, Núñez J, Moreira J, López E, Aguirrezabalaga F, Besteiro C, Martínez A, Ramos MA, et al. (Eds) <tp:taxon-name><tp:taxon-name-part taxon-name-part-type="phylum">Annelida</tp:taxon-name-part></tp:taxon-name><tp:taxon-name><tp:taxon-name-part taxon-name-part-type="class">Polychaeta</tp:taxon-name-part></tp:taxon-name> III. Fauna Ibérica vol. 36. Museo Nacional de Ciencias Naturales, CSIC, Madrid, 16–43. [In Spanish] <ext-link xlink:type="simple" ext-link-type="doi" xlink:href="10.3989/scimar.2006.70n1159">https://doi.org/10.3989/scimar.2006.70n1159</ext-link></mixed-citation></ref><ref id="B94"><mixed-citation xmlns:xlink="http://www.w3.org/1999/xlink" xlink:type="simple"><person-group><name name-style="western"><surname>Wehe</surname><given-names>T</given-names></name><name name-style="western"><surname>Fiege</surname><given-names>D</given-names></name></person-group> (<year>2002</year>) <article-title>Annotated checklist of the polychaete species of the seas surrounding the Arabian Peninsula: Red Sea, Gulf of Aden, Arabian Sea, Gulf of Oman, Arabian Gulf.</article-title><source>Fauna of Arabia</source><volume>19</volume>(<issue>7</issue>): <fpage>7</fpage>–<lpage>238</lpage>. <ext-link xlink:type="simple" ext-link-type="doi" xlink:href="10.4337/9781784718091.00009">https://doi.org/10.4337/9781784718091.00009</ext-link></mixed-citation></ref><ref id="B38"><mixed-citation xmlns:xlink="http://www.w3.org/1999/xlink" xlink:type="simple"><person-group><name name-style="western"><surname>Greeff</surname><given-names>R</given-names></name></person-group> (<year>1866</year>) <article-title>Ueber die Anneliden-Gattung <italic><tp:taxon-name><tp:taxon-name-part taxon-name-part-type="genus">Sphaerodorum</tp:taxon-name-part></tp:taxon-name></italic> Orst., und einen Repräsentatnen derselben, <italic><tp:taxon-name><tp:taxon-name-part taxon-name-part-type="genus">Sphaerodorum</tp:taxon-name-part><tp:taxon-name-part taxon-name-part-type="species">claparedii</tp:taxon-name-part></tp:taxon-name></italic>.</article-title><source>Archiv für Naturgeschichte</source><volume>32</volume>: <fpage>338</fpage>–<lpage>351</lpage>. [Berlin]</mixed-citation></ref><ref id="B86"><mixed-citation xmlns:xlink="http://www.w3.org/1999/xlink" xlink:type="simple"><person-group><name name-style="western"><surname>Saldanha</surname><given-names>L</given-names></name></person-group> (<year>1974</year>) Estudo do povoamento dos horizontes superiores da rocha litoral da costa da Arrábida (Portugal). Arquivos do Museu Bocage, 2ª série 5: 1–382.</mixed-citation></ref><ref id="B66"><mixed-citation xmlns:xlink="http://www.w3.org/1999/xlink" xlink:type="simple"><person-group><name name-style="western"><surname>Méndez</surname><given-names>N</given-names></name><name name-style="western"><surname>Cardell</surname><given-names>MJ</given-names></name></person-group> (<year>1996</year>) <article-title>Littoral annelid polychaetes inhabiting soft bottoms of the Barcelonès (Catalonia, NE Spain).</article-title><source>Miscellània Zoollògica</source><volume>9</volume>(<issue>1</issue>): <fpage>119</fpage>–<lpage>147</lpage>.</mixed-citation></ref><ref id="B67"><mixed-citation xmlns:xlink="http://www.w3.org/1999/xlink" xlink:type="simple"><person-group><name name-style="western"><surname>Mòllica</surname><given-names>E</given-names></name></person-group> (<year>1995</year>) <article-title>Censimento dei policheti dei mari italiani: <tp:taxon-name><tp:taxon-name-part taxon-name-part-type="family">Sphaerodoridae</tp:taxon-name-part></tp:taxon-name> Malmgren, 1867. Atti della Società Toscana di Scienze Naturali Residenti in Pisa, Memorie.</article-title><source>Serie B</source><volume>102</volume>: <fpage>55</fpage>–<lpage>58</lpage>. <ext-link xlink:type="simple" ext-link-type="doi" xlink:href="10.5962/bhl.title.40048">https://doi.org/10.5962/bhl.title.40048</ext-link></mixed-citation></ref><ref id="B13"><mixed-citation xmlns:xlink="http://www.w3.org/1999/xlink" xlink:type="simple"><person-group><name name-style="western"><surname>Borowski</surname><given-names>C</given-names></name></person-group> (<year>1994</year>) <article-title>Three new deep-sea species of <tp:taxon-name><tp:taxon-name-part taxon-name-part-type="family">Sphaerodoridae</tp:taxon-name-part></tp:taxon-name> (<tp:taxon-name><tp:taxon-name-part taxon-name-part-type="phylum">Annelida</tp:taxon-name-part></tp:taxon-name>, <tp:taxon-name><tp:taxon-name-part taxon-name-part-type="class">Polychaeta</tp:taxon-name-part></tp:taxon-name>) from the eastern tropical South Pacific.</article-title><source>Zoologica Scripta</source><volume>23</volume>: <fpage>193</fpage>–<lpage>203</lpage>. <ext-link xlink:type="simple" ext-link-type="doi" xlink:href="10.1111/j.1463-6409.1994.tb00384.x">https://doi.org/10.1111/j.1463-6409.1994.tb00384.x</ext-link></mixed-citation></ref></ref-list></tp:taxon-treatment>
