# Supplementary material for: Systematic re-structure and new species of Sphaerodoridae (Annelida) after morphological revision and molecular phylogenetic analyses of the North East Atlantic fauna
Source: Zookeys. 2019 May 15;845:1–97. doi: 10.3897/zookeys.845.32428 (PMC6531415; doi:10.3897/zookeys.845.32428)
Supplement: XML Treatment for Sphaerodoridium gudmunduri [file zookeys.845.32428-treatment29.xml]

<!DOCTYPE tp:taxon-treatment
  PUBLIC "-//TaxonX//DTD Taxonomic Treatment Publishing DTD v0 20100105//EN" "tax-treatment-NSO.dtd">
<tp:taxon-treatment xmlns:tp="http://www.plazi.org/taxpub"><tp:treatment-meta><kwd-group><label>Taxon classification</label><kwd><named-content xmlns:xlink="http://www.w3.org/1999/xlink" content-type="kingdom">Animalia</named-content></kwd><kwd><named-content xmlns:xlink="http://www.w3.org/1999/xlink" content-type="order">Phyllodocida</named-content></kwd><kwd><named-content xmlns:xlink="http://www.w3.org/1999/xlink" content-type="family">Sphaerodoridae</named-content></kwd></kwd-group><mixed-citation publication-type="journal"><person-group><name><surname>Capa</surname><given-names>María</given-names></name><name><surname>Nygren</surname><given-names>Arne</given-names></name><name><surname>Parapar</surname><given-names>Julio</given-names></name><name><surname>Bakken</surname><given-names>Torkild</given-names></name><name><surname>Meißner</surname><given-names>Karin</given-names></name><name><surname>Moreira</surname><given-names>Juan</given-names></name></person-group><article-title>Systematic re-structure and new species of <tp:taxon-name><tp:taxon-name-part taxon-name-part-type="family">Sphaerodoridae</tp:taxon-name-part></tp:taxon-name> (<tp:taxon-name><tp:taxon-name-part taxon-name-part-type="phylum">Annelida</tp:taxon-name-part></tp:taxon-name>) after morphological revision and molecular phylogenetic analyses of the North East Atlantic fauna</article-title><source>Zookeys</source><day>15</day><month>5</month><year>2019</year><volume>845</volume><fpage>1</fpage><lpage>97</lpage><pub-id pub-id-type="doi">10.3897/zookeys.845.32428</pub-id></mixed-citation></tp:treatment-meta><tp:nomenclature><tp:taxon-name>
              <tp:taxon-name-part taxon-name-part-type="genus" reg="Sphaerodoridium">Sphaerodoridium</tp:taxon-name-part>
              <tp:taxon-name-part taxon-name-part-type="species" reg="gudmunduri">gudmunduri</tp:taxon-name-part>
            </tp:taxon-name><tp:taxon-authority>(Moreira &amp; Parapar, 2012)</tp:taxon-authority><tp:taxon-status xmlns:xlink="http://www.w3.org/1999/xlink" xlink:type="simple">comb. n.</tp:taxon-status><xref ref-type="fig" rid="F5">Figs 5W</xref><xref ref-type="fig" rid="F23">, 23I, J</xref><xref ref-type="fig" rid="F29">, 29</xref><tp:nomenclature-citation-list><tp:nomenclature-citation><tp:taxon-name>
                  <tp:taxon-name-part taxon-name-part-type="genus" reg="Sphaerodoropsis">Sphaerodoropsis</tp:taxon-name-part>
                  <tp:taxon-name-part taxon-name-part-type="species" reg="gudmunduri">gudmunduri</tp:taxon-name-part>
                </tp:taxon-name><comment>Moreira &amp; Parapar, 2012: 585–588, figs 1A, 2–3, 6A–C.</comment></tp:nomenclature-citation></tp:nomenclature-citation-list></tp:nomenclature><tp:treatment-sec sec-type="type locality" id="SECID0E3XGK"><title>Type locality.</title><p>Northwest Iceland, <named-content xmlns:xlink="http://www.w3.org/1999/xlink" content-type="dwc:verbatimCoordinates" xlink:type="simple"><named-content content-type="geo-json" specific-use="{&#34;type&#34;:&#34;Point&#34;,&#34;coordinates&#34;:[-20.011833,66.565833]}" id="NCID0EFYGK" xlink:type="simple">66°33.95'N, 20°00.71'W</named-content></named-content>, 97 m.</p></tp:treatment-sec><tp:treatment-sec sec-type="material" id="SECID0EKYGK"><title>Material examined.</title><p>(11 specs) <bold>South Greenland</bold>: <named-content xmlns:xlink="http://www.w3.org/1999/xlink" content-type="dwc:institutional_code" xlink:type="simple">ZMBN</named-content> 127350 (5 spec.), <named-content xmlns:xlink="http://www.w3.org/1999/xlink" content-type="dwc:verbatimCoordinates" xlink:type="simple"><named-content content-type="geo-json" specific-use="{&#34;type&#34;:&#34;Point&#34;,&#34;coordinates&#34;:[-52.283333,63.116667]}" id="NCID0E1YGK" xlink:type="simple">63°07'N, 52°17'W</named-content></named-content>, 162.5 m, 06 Nov 2002; <named-content xmlns:xlink="http://www.w3.org/1999/xlink" content-type="dwc:institutional_code" xlink:type="simple">NTNU-VM</named-content> 74199 (2 specs on <abbrev xmlns:xlink="http://www.w3.org/1999/xlink" xlink:title="Scanning Electron Microscope" xlink:type="simple">SEM</abbrev> stub), <named-content xmlns:xlink="http://www.w3.org/1999/xlink" content-type="dwc:verbatimCoordinates" xlink:type="simple"><named-content content-type="geo-json" specific-use="{&#34;type&#34;:&#34;Point&#34;,&#34;coordinates&#34;:[-52.283333,63.116667]}" id="NCID0EHZGK" xlink:type="simple">63°07'N, 52°17'W</named-content></named-content>, 162.5 m, 06 Nov 2002. <bold>Norwegian Sea</bold>: <named-content xmlns:xlink="http://www.w3.org/1999/xlink" content-type="dwc:institutional_code" xlink:type="simple">ZMBN</named-content> 127349 (6 spec.) <named-content xmlns:xlink="http://www.w3.org/1999/xlink" content-type="dwc:verbatimCoordinates" xlink:type="simple"><named-content content-type="geo-json" specific-use="{&#34;type&#34;:&#34;Point&#34;,&#34;coordinates&#34;:[-11.170000,64.435000]}" id="NCID0EWZGK" xlink:type="simple">64°26.1'N, 11°10.2'W</named-content></named-content>, 400 m, 07 Jun 1983.</p></tp:treatment-sec><tp:treatment-sec sec-type="diagnosis" id="SECID0E2ZGK"><title>Diagnosis.</title><p>Body short and ellipsoid, less than 2 mm long. Prostomial appendages smooth, lacking spurs. Median antenna as long or slightly shorter than other prostomial appendages. Lateral antennae, palps, and tentacular cirri of similar shape and length. Antenniform papillae absent. 8–12 longitudinal rows of large spherical and sessile macrotubercles in one transverse row per mid-body segment. Dorsum without papillae; ventrum with seven (♂) or 9 (♀) spherical papillae per segment. Parapodia with 1–4 papillae. Acicular lobe from chaetigers 3–4, digitiform. Ventral cirri digiti<!--PageBreak  -->form, projecting well beyond acicular lobe. Compound chaetae with short blades (less than five times its maximum width), showing little dorso-ventral gradation; unidentate and fine spinulation along its cutting margin.</p></tp:treatment-sec><tp:treatment-sec sec-type="remarks" id="SECID0ED1GK"><title>Remarks.</title><p>This is the first report of this species from southern Greenland. Specimens show some minor variations to original description. The species was described with 20–25 chaetigers but specimens with less segments have been found (16–19, Fig. <xref ref-type="fig" rid="F29">29A</xref>), measuring 1.5–2 mm long, 0.5–0.8 mm wide, and with maximum number of macrotubercles in mid-dorsal segments of eight (Fig. <xref ref-type="fig" rid="F29">29A</xref>) instead of the 10–12 previously described (<xref ref-type="bibr" rid="B72">Moreira and Parapar 2012</xref>). This variation could be size related, since the specimens examined for this study are smaller and have less segments than those from original description. Females with small oocytes visible through epidermis. Males observed with a pair of digitiform and distally opened sexual structures between parapodia or segments 7–8 (Fig. <xref ref-type="fig" rid="F23">23J</xref>), as in original description (<xref ref-type="bibr" rid="B72">Moreira and Parapar 2012</xref>). Other diagnostic features are shared by the North East and South Greenland specimens.</p><fig id="F29" position="float" orientation="portrait"><label>Figure 29.</label><caption><p><italic><tp:taxon-name><tp:taxon-name-part taxon-name-part-type="genus" reg="Sphaerodoridium">Sphaerodoridium</tp:taxon-name-part><tp:taxon-name-part taxon-name-part-type="species" reg="gudmunduri">gudmunduri</tp:taxon-name-part></tp:taxon-name></italic> (<named-content xmlns:xlink="http://www.w3.org/1999/xlink" content-type="dwc:institutional_code" xlink:type="simple">NTNU-VM</named-content> 74199), scanning electron micrographs. <bold>A</bold> Complete specimen, dorsal view <bold>B</bold> anterior end, frontal view <bold>C</bold> detail of head, frontal view <bold>D</bold> complete specimen, ventral view <bold>E</bold> parapodium, chaetiger 1, anterior view <bold>F</bold> parapodium, anterior chaetiger, dorsal view <bold>G</bold> parapodium, mid-body chaetiger, side view <bold>H</bold> parapodia, mid-body chaetigers, anterior view <bold>I, J</bold> detail of chaetae, mid-body chaetigers.</p></caption><graphic xmlns:xlink="http://www.w3.org/1999/xlink" xlink:href="zookeys-845-001-g029.jpg" position="float" orientation="portrait" xlink:type="simple" id="oo_300996.jpg"/></fig><p><!--PageBreak  -->Differences between this species and other congeners are the large, sessile, and spherical macrotubercles, arranged in one single transversal row of up to 12 per segment, and absence of any other dorsal papillae (Fig. <xref ref-type="fig" rid="F29">29A</xref>). Other members of <italic><tp:taxon-name><tp:taxon-name-part taxon-name-part-type="genus" reg="Sphaerodoridium">Sphaerodoridium</tp:taxon-name-part></tp:taxon-name></italic> with sessile macrotubercles bear also additional papillae between transverse rows. In addition, <italic><tp:taxon-name><tp:taxon-name-part taxon-name-part-type="genus" reg="Sphaerodoridium">S.</tp:taxon-name-part><tp:taxon-name-part taxon-name-part-type="species" reg="gudmunduri">gudmunduri</tp:taxon-name-part></tp:taxon-name></italic> comb. n. presents large papillae in ventrum, especially close to the lateral edges, nearby the parapodia (Fig. <xref ref-type="fig" rid="F29">29D</xref>). All other <italic><tp:taxon-name><tp:taxon-name-part taxon-name-part-type="genus" reg="Sphaerodoridium">Sphaerodoridium</tp:taxon-name-part></tp:taxon-name></italic> bear smaller ventral papillae.</p></tp:treatment-sec><tp:treatment-sec sec-type="distribution" id="SECID0ER4GK"><title>Distribution.</title><p>From East Iceland to South Greenland, Norwegian Sea (<xref ref-type="bibr" rid="B72">Moreira and Parapar 2012</xref>, present study).</p></tp:treatment-sec><tp:treatment-sec sec-type="habitat" id="SECID0E24GK"><title>Habitat.</title><p>Silty sand, at depths of 88–400 m (<xref ref-type="bibr" rid="B72">Moreira and Parapar 2012</xref>, this study).</p></tp:treatment-sec><tp:treatment-sec><!--Section generated to contain objects referenced in tp:taxon-treatment.--><fig id="F5" position="float" orientation="portrait"><label>Figure 5.</label><caption><p>Stylized drawings of parapodia, showing the relative position and arrangement of parapodial lobes, cirri, and papillae, in mid-body chaetigers of all sphaerodorid species reported in the North East Atlantic waters.</p></caption><graphic xmlns:xlink="http://www.w3.org/1999/xlink" xlink:href="zookeys-845-001-g005.jpg" position="float" orientation="portrait" xlink:type="simple" id="oo_300972.jpg"/></fig><fig id="F23" position="float" orientation="portrait"><label>Figure 23.</label><caption><p>Stylized drawings of selected dorsal and ventral segments of species of <italic><tp:taxon-name><tp:taxon-name-part taxon-name-part-type="genus" reg="Sphaerodoridium">Sphaerodoridium</tp:taxon-name-part></tp:taxon-name></italic>, showing number and arrangement of epithelial tubercles and papillae.</p></caption><graphic xmlns:xlink="http://www.w3.org/1999/xlink" xlink:href="zookeys-845-001-g023.jpg" position="float" orientation="portrait" xlink:type="simple" id="oo_300990.jpg"/></fig></tp:treatment-sec><ref-list><ref id="B72"><mixed-citation xmlns:xlink="http://www.w3.org/1999/xlink" xlink:type="simple"><person-group><name name-style="western"><surname>Moreira</surname><given-names>J</given-names></name><name name-style="western"><surname>Parapar</surname><given-names>J</given-names></name></person-group> (<year>2012</year>) <article-title>Two new species of <italic><tp:taxon-name><tp:taxon-name-part taxon-name-part-type="genus">Sphaerodoropsis</tp:taxon-name-part></tp:taxon-name></italic> Hartman &amp; Fauchald, 1971 (<tp:taxon-name><tp:taxon-name-part taxon-name-part-type="class">Polychaeta</tp:taxon-name-part></tp:taxon-name>: <tp:taxon-name><tp:taxon-name-part taxon-name-part-type="family">Sphaerodoridae</tp:taxon-name-part></tp:taxon-name>) from Iceland (BIOICE programme).</article-title><source>Marine Biology Research</source><volume>8</volume>: <fpage>584</fpage>–<lpage>593</lpage>. <ext-link xlink:type="simple" ext-link-type="doi" xlink:href="10.1080/17451000.2011.638929">https://doi.org/10.1080/17451000.2011.638929</ext-link></mixed-citation></ref></ref-list></tp:taxon-treatment>
