# Supplementary material for: Systematic re-structure and new species of Sphaerodoridae (Annelida) after morphological revision and molecular phylogenetic analyses of the North East Atlantic fauna
Source: Zookeys. 2019 May 15;845:1–97. doi: 10.3897/zookeys.845.32428 (PMC6531415; doi:10.3897/zookeys.845.32428)
Supplement: XML Treatment for Sphaerodoridium guerritai [file zookeys.845.32428-treatment30.xml]

<!DOCTYPE tp:taxon-treatment
  PUBLIC "-//TaxonX//DTD Taxonomic Treatment Publishing DTD v0 20100105//EN" "tax-treatment-NSO.dtd">
<tp:taxon-treatment xmlns:tp="http://www.plazi.org/taxpub"><tp:treatment-meta><kwd-group><label>Taxon classification</label><kwd><named-content xmlns:xlink="http://www.w3.org/1999/xlink" content-type="kingdom">Animalia</named-content></kwd><kwd><named-content xmlns:xlink="http://www.w3.org/1999/xlink" content-type="order">Phyllodocida</named-content></kwd><kwd><named-content xmlns:xlink="http://www.w3.org/1999/xlink" content-type="family">Sphaerodoridae</named-content></kwd></kwd-group><mixed-citation publication-type="journal"><person-group><name><surname>Capa</surname><given-names>María</given-names></name><name><surname>Nygren</surname><given-names>Arne</given-names></name><name><surname>Parapar</surname><given-names>Julio</given-names></name><name><surname>Bakken</surname><given-names>Torkild</given-names></name><name><surname>Meißner</surname><given-names>Karin</given-names></name><name><surname>Moreira</surname><given-names>Juan</given-names></name></person-group><article-title>Systematic re-structure and new species of <tp:taxon-name><tp:taxon-name-part taxon-name-part-type="family">Sphaerodoridae</tp:taxon-name-part></tp:taxon-name> (<tp:taxon-name><tp:taxon-name-part taxon-name-part-type="phylum">Annelida</tp:taxon-name-part></tp:taxon-name>) after morphological revision and molecular phylogenetic analyses of the North East Atlantic fauna</article-title><source>Zookeys</source><day>15</day><month>5</month><year>2019</year><volume>845</volume><fpage>1</fpage><lpage>97</lpage><pub-id pub-id-type="doi">10.3897/zookeys.845.32428</pub-id></mixed-citation></tp:treatment-meta><tp:nomenclature><tp:taxon-name>
              <tp:taxon-name-part taxon-name-part-type="genus" reg="Sphaerodoridium">Sphaerodoridium</tp:taxon-name-part>
              <tp:taxon-name-part taxon-name-part-type="species" reg="guerritai">guerritai</tp:taxon-name-part>
            </tp:taxon-name><tp:taxon-authority>Moreira &amp; Parapar, 2015</tp:taxon-authority><xref ref-type="fig" rid="F5">Figs 5X</xref><xref ref-type="fig" rid="F23">, 23K, L</xref><tp:nomenclature-citation-list><tp:nomenclature-citation><tp:taxon-name>
                  <tp:taxon-name-part taxon-name-part-type="genus" reg="Sphaerodoridium">Sphaerodoridium</tp:taxon-name-part>
                  <tp:taxon-name-part taxon-name-part-type="species" reg="guerritai">guerritai</tp:taxon-name-part>
                </tp:taxon-name><comment>Moreira &amp; Parapar, 2015: 93–103, figs 1–6.</comment></tp:nomenclature-citation></tp:nomenclature-citation-list></tp:nomenclature><tp:treatment-sec sec-type="type locality" id="SECID0E56GK"><title>Type locality.</title><p>Northern Iceland, <named-content xmlns:xlink="http://www.w3.org/1999/xlink" content-type="dwc:verbatimCoordinates" xlink:type="simple"><named-content content-type="geo-json" specific-use="{&#34;type&#34;:&#34;Point&#34;,&#34;coordinates&#34;:[-16.629500,67.281000]}" id="NCID0EHAHK" xlink:type="simple">67°16.86'N, 16°37.77'W</named-content></named-content>, 600 m.</p></tp:treatment-sec><tp:treatment-sec sec-type="material" id="SECID0EMAHK"><title>Material examined.</title><p>(51 specs) <bold>Iceland</bold>, <named-content xmlns:xlink="http://www.w3.org/1999/xlink" content-type="dwc:institutional_code" xlink:type="simple">SMF</named-content> 25299 (8 specs), North-East Iceland, Norwegian Sea, <named-content xmlns:xlink="http://www.w3.org/1999/xlink" content-type="dwc:verbatimCoordinates" xlink:type="simple"><named-content content-type="geo-json" specific-use="{&#34;type&#34;:&#34;Point&#34;,&#34;coordinates&#34;:[-12.874667,66.543833]}" id="NCID0E3AHK" xlink:type="simple">66°32.63'N, 012°52.48'W</named-content></named-content>, 317,2 m; <named-content xmlns:xlink="http://www.w3.org/1999/xlink" content-type="dwc:institutional_code" xlink:type="simple">SMF</named-content> 23900 (1 spec. used for DNA sequencing SPH 058), North-East Iceland, Norwegian Sea, <named-content xmlns:xlink="http://www.w3.org/1999/xlink" content-type="dwc:verbatimCoordinates" xlink:type="simple"><named-content content-type="geo-json" specific-use="{&#34;type&#34;:&#34;Point&#34;,&#34;coordinates&#34;:[-12.874667,66.543833]}" id="NCID0EJBHK" xlink:type="simple">66°32.63'N, 12°52.48'W</named-content></named-content>, 317,2 m; <named-content xmlns:xlink="http://www.w3.org/1999/xlink" content-type="dwc:institutional_code" xlink:type="simple">SMF</named-content> 24845 (1 spec. used for DNA sequencing, SPH 059), North-East Iceland, Norwegian Sea, <named-content xmlns:xlink="http://www.w3.org/1999/xlink" content-type="dwc:verbatimCoordinates" xlink:type="simple"><named-content content-type="geo-json" specific-use="{&#34;type&#34;:&#34;Point&#34;,&#34;coordinates&#34;:[-12.874667,66.543833]}" id="NCID0EWBHK" xlink:type="simple">66°32.63'N, 12°52.48'W</named-content></named-content> , 317,2 m; <bold>Svalbard</bold>, <named-content xmlns:xlink="http://www.w3.org/1999/xlink" content-type="dwc:institutional_code" xlink:type="simple">NTNU-VM</named-content> 73794 (2 specs), Svalbard, Hinlopen, <named-content xmlns:xlink="http://www.w3.org/1999/xlink" content-type="dwc:verbatimCoordinates" xlink:type="simple"><named-content content-type="geo-json" specific-use="{&#34;type&#34;:&#34;Point&#34;,&#34;coordinates&#34;:[18.331667,79.718333]}" id="NCID0EFCHK" xlink:type="simple">79°43.1'N, 18°19.9'E</named-content></named-content>, 433 m, 17 Aug 2003; <named-content xmlns:xlink="http://www.w3.org/1999/xlink" content-type="dwc:institutional_code" xlink:type="simple">NTNU-VM</named-content> 73795 (1 spec.), Svalbard, Hinlopen trench, <named-content xmlns:xlink="http://www.w3.org/1999/xlink" content-type="dwc:verbatimCoordinates" xlink:type="simple"><named-content content-type="geo-json" specific-use="{&#34;type&#34;:&#34;Point&#34;,&#34;coordinates&#34;:[16.198333,80.396667]}" id="NCID0ESCHK" xlink:type="simple">80°23.8'N, 16°11.9'E</named-content></named-content>, 420 m, 29 Aug 2003; <named-content xmlns:xlink="http://www.w3.org/1999/xlink" content-type="dwc:institutional_code" xlink:type="simple">ZMBN</named-content> 127357 (3 specs), <named-content xmlns:xlink="http://www.w3.org/1999/xlink" content-type="dwc:verbatimCoordinates" xlink:type="simple"><named-content content-type="geo-json" specific-use="{&#34;type&#34;:&#34;Point&#34;,&#34;coordinates&#34;:[16.935400,80.152400]}" id="NCID0E6CHK" xlink:type="simple">80°9.144'N, 16°56.124'E</named-content></named-content>, 340 m, 28 Aug 2009; <named-content xmlns:xlink="http://www.w3.org/1999/xlink" content-type="dwc:institutional_code" xlink:type="simple">ZMBN</named-content> 127356 (1 spec. SPH278), <named-content xmlns:xlink="http://www.w3.org/1999/xlink" content-type="dwc:verbatimCoordinates" xlink:type="simple"><named-content content-type="geo-json" specific-use="{&#34;type&#34;:&#34;Point&#34;,&#34;coordinates&#34;:[16.935400,80.152400]}" id="NCID0EMDHK" xlink:type="simple">80°9.144'N, 16°56.124'E</named-content></named-content>, 340 m, 28 Aug 2009; <named-content xmlns:xlink="http://www.w3.org/1999/xlink" content-type="dwc:institutional_code" xlink:type="simple">ZMBN</named-content> 127358 (1 spec. used for DNA sequencing, SPH 327), <named-content xmlns:xlink="http://www.w3.org/1999/xlink" content-type="dwc:verbatimCoordinates" xlink:type="simple"><named-content content-type="geo-json" specific-use="{&#34;type&#34;:&#34;Point&#34;,&#34;coordinates&#34;:[16.935400,80.152400]}" id="NCID0EZDHK" xlink:type="simple">80°9.144'N, 16°56.124'E</named-content></named-content>, 340 m, 01 Sep 2009; <bold>Norwegian Sea</bold>: <named-content xmlns:xlink="http://www.w3.org/1999/xlink" content-type="dwc:institutional_code" xlink:type="simple">ZMBN</named-content> 127351 (9 specs), <named-content xmlns:xlink="http://www.w3.org/1999/xlink" content-type="dwc:verbatimCoordinates" xlink:type="simple"><named-content content-type="geo-json" specific-use="{&#34;type&#34;:&#34;Point&#34;,&#34;coordinates&#34;:[1.721667,62.491667]}" id="NCID0EIEHK" xlink:type="simple">62°29.5'N, 01°43.3'E</named-content></named-content>, 604 m, 21 Jan 1982; <named-content xmlns:xlink="http://www.w3.org/1999/xlink" content-type="dwc:institutional_code" xlink:type="simple">ZMBN</named-content> 127352 (2 specs), <named-content xmlns:xlink="http://www.w3.org/1999/xlink" content-type="dwc:verbatimCoordinates" xlink:type="simple"><named-content content-type="geo-json" specific-use="{&#34;type&#34;:&#34;Point&#34;,&#34;coordinates&#34;:[1.793333,62.585000]}" id="NCID0EVEHK" xlink:type="simple">62°35.1'N, 1°47.6'E</named-content></named-content>, 656 m, 23 May 1984; <named-content xmlns:xlink="http://www.w3.org/1999/xlink" content-type="dwc:institutional_code" xlink:type="simple">ZMBN</named-content> 127353 (9 specs), <named-content xmlns:xlink="http://www.w3.org/1999/xlink" content-type="dwc:verbatimCoordinates" xlink:type="simple"><named-content content-type="geo-json" specific-use="{&#34;type&#34;:&#34;Point&#34;,&#34;coordinates&#34;:[0.796667,63.048333]}" id="NCID0ECFHK" xlink:type="simple">63°02.9'N, 00°47.8'E</named-content></named-content>, 1293 m, 12 Jan 1985; <named-content xmlns:xlink="http://www.w3.org/1999/xlink" content-type="dwc:institutional_code" xlink:type="simple">ZMBN</named-content> 127354 (1 spec.), <named-content xmlns:xlink="http://www.w3.org/1999/xlink" content-type="dwc:verbatimCoordinates" xlink:type="simple"><named-content content-type="geo-json" specific-use="{&#34;type&#34;:&#34;Point&#34;,&#34;coordinates&#34;:[1.431667,62.843333]}" id="NCID0EPFHK" xlink:type="simple">62°50.6'N, 1°25.9'E</named-content></named-content>, 951 m, 15 Aug 1986; <named-content xmlns:xlink="http://www.w3.org/1999/xlink" content-type="dwc:institutional_code" xlink:type="simple">ZMBN</named-content>, 127355 (&gt;10 specs), <named-content xmlns:xlink="http://www.w3.org/1999/xlink" content-type="dwc:verbatimCoordinates" xlink:type="simple"><named-content content-type="geo-json" specific-use="{&#34;type&#34;:&#34;Point&#34;,&#34;coordinates&#34;:[4.689000,63.037167]}" id="NCID0E3FHK" xlink:type="simple">63°2.23'N, 4°41.34'E</named-content></named-content>, 760 m, 30 Sep 2013; <named-content xmlns:xlink="http://www.w3.org/1999/xlink" content-type="dwc:institutional_code" xlink:type="simple">SMF</named-content> 25300 (1 spec.), East Iceland, <named-content xmlns:xlink="http://www.w3.org/1999/xlink" content-type="dwc:verbatimCoordinates" xlink:type="simple"><named-content content-type="geo-json" specific-use="{&#34;type&#34;:&#34;Point&#34;,&#34;coordinates&#34;:[-12.373000,66.301000]}" id="NCID0EJGHK" xlink:type="simple">66°18.060'N, 012°22.380'W</named-content></named-content>, 730,8 m, 22 Sep 2011.</p></tp:treatment-sec><tp:treatment-sec sec-type="diagnosis" id="SECID0EOGHK"><title>Diagnosis.</title><p>Body ellipsoid, up to 8 mm long. Median antenna and prostomial appendages digitiform, elongated. Median antenna smooth, near half of length of lateral antennae. Lateral antennae longer than palps, with 6–10 basal papillae (spurs). Antenniform papillae absent. Tentacular cirri digitiform, with two elongated papillae on proximal third. Dorsal macrotubercles stalked, without terminal papilla, arranged in 11–12 longitudinal rows in mid-body chaetigers; stalk as long as or slightly longer than tubercle, with 1–3 small papillae along proximal half. Dorsum with additional 10–16 hemispherical spherical papillae in front of each row of macrotubercles, somewhat arranged in two irregular transverse rows following a zig-zag pattern. Ventrum <!--PageBreak  -->with 10–18 papillae per chaetiger, arranged in three more or less defined transverse rows. Parapodia with digitiform acicular lobe from chaetiger 3; large ventral cirri, not surpassing the length of acicular lobe; midbody parapodia with 5–6 papillae. Chaetae blades showing gradation in length within and between chaetigers, slightly shorter in mid-body to posterior chaetigers; ca. six times longer than maximum width.</p></tp:treatment-sec><tp:treatment-sec sec-type="remarks" id="SECID0EWGHK"><title>Remarks.</title><p>The description of this species is complete and <abbrev xmlns:xlink="http://www.w3.org/1999/xlink" xlink:title="nuchal organ pits" id="ABBRID0E3GHK" xlink:type="simple">no</abbrev> amendments or comments are needed.</p></tp:treatment-sec><tp:treatment-sec sec-type="distribution" id="SECID0EAHHK"><title>Distribution.</title><p>First record of the species in Svalbard and Norwegian Waters. Already reported around Iceland (<xref ref-type="bibr" rid="B73">Moreira and Parapar 2015</xref>).</p></tp:treatment-sec><tp:treatment-sec sec-type="habitat" id="SECID0EKHHK"><title>Habitat.</title><p>Mostly in muddy sediments (sandy silt and silt), 49–1253 m depth (<xref ref-type="bibr" rid="B73">Moreira and Parapar 2015</xref>, present study).</p></tp:treatment-sec><tp:treatment-sec><!--Section generated to contain objects referenced in tp:taxon-treatment.--><fig id="F5" position="float" orientation="portrait"><label>Figure 5.</label><caption><p>Stylized drawings of parapodia, showing the relative position and arrangement of parapodial lobes, cirri, and papillae, in mid-body chaetigers of all sphaerodorid species reported in the North East Atlantic waters.</p></caption><graphic xmlns:xlink="http://www.w3.org/1999/xlink" xlink:href="zookeys-845-001-g005.jpg" position="float" orientation="portrait" xlink:type="simple" id="oo_300972.jpg"/></fig><fig id="F23" position="float" orientation="portrait"><label>Figure 23.</label><caption><p>Stylized drawings of selected dorsal and ventral segments of species of <italic><tp:taxon-name><tp:taxon-name-part taxon-name-part-type="genus" reg="Sphaerodoridium">Sphaerodoridium</tp:taxon-name-part></tp:taxon-name></italic>, showing number and arrangement of epithelial tubercles and papillae.</p></caption><graphic xmlns:xlink="http://www.w3.org/1999/xlink" xlink:href="zookeys-845-001-g023.jpg" position="float" orientation="portrait" xlink:type="simple" id="oo_300990.jpg"/></fig></tp:treatment-sec><ref-list><ref id="B73"><mixed-citation xmlns:xlink="http://www.w3.org/1999/xlink" xlink:type="simple"><person-group><name name-style="western"><surname>Moreira</surname><given-names>J</given-names></name><name name-style="western"><surname>Parapar</surname><given-names>J</given-names></name></person-group> (<year>2015</year>) <article-title>A new species of <italic><tp:taxon-name><tp:taxon-name-part taxon-name-part-type="genus">Sphaerodoridium</tp:taxon-name-part></tp:taxon-name></italic> Lützen, 1961 from Iceland (<tp:taxon-name><tp:taxon-name-part taxon-name-part-type="class">Polychaeta</tp:taxon-name-part></tp:taxon-name>: <tp:taxon-name><tp:taxon-name-part taxon-name-part-type="family">Sphaerodoridae</tp:taxon-name-part></tp:taxon-name>).</article-title><source>Zootaxa</source><volume>3911</volume>: <fpage>91</fpage>–<lpage>105</lpage>. <ext-link xlink:type="simple" ext-link-type="doi" xlink:href="10.11646/zootaxa.3911.1.5">https://doi.org/10.11646/zootaxa.3911.1.5</ext-link></mixed-citation></ref></ref-list></tp:taxon-treatment>
