# Supplementary material for: Systematic re-structure and new species of Sphaerodoridae (Annelida) after morphological revision and molecular phylogenetic analyses of the North East Atlantic fauna
Source: Zookeys. 2019 May 15;845:1–97. doi: 10.3897/zookeys.845.32428 (PMC6531415; doi:10.3897/zookeys.845.32428)
Supplement: XML Treatment for Sphaerodoridium cf. minutum [file zookeys.845.32428-treatment31.xml]

<!DOCTYPE tp:taxon-treatment
  PUBLIC "-//TaxonX//DTD Taxonomic Treatment Publishing DTD v0 20100105//EN" "tax-treatment-NSO.dtd">
<tp:taxon-treatment xmlns:tp="http://www.plazi.org/taxpub"><tp:treatment-meta><kwd-group><label>Taxon classification</label><kwd><named-content xmlns:xlink="http://www.w3.org/1999/xlink" content-type="kingdom">Animalia</named-content></kwd><kwd><named-content xmlns:xlink="http://www.w3.org/1999/xlink" content-type="order">Phyllodocida</named-content></kwd><kwd><named-content xmlns:xlink="http://www.w3.org/1999/xlink" content-type="family">Sphaerodoridae</named-content></kwd></kwd-group><mixed-citation publication-type="journal"><person-group><name><surname>Capa</surname><given-names>María</given-names></name><name><surname>Nygren</surname><given-names>Arne</given-names></name><name><surname>Parapar</surname><given-names>Julio</given-names></name><name><surname>Bakken</surname><given-names>Torkild</given-names></name><name><surname>Meißner</surname><given-names>Karin</given-names></name><name><surname>Moreira</surname><given-names>Juan</given-names></name></person-group><article-title>Systematic re-structure and new species of <tp:taxon-name><tp:taxon-name-part taxon-name-part-type="family">Sphaerodoridae</tp:taxon-name-part></tp:taxon-name> (<tp:taxon-name><tp:taxon-name-part taxon-name-part-type="phylum">Annelida</tp:taxon-name-part></tp:taxon-name>) after morphological revision and molecular phylogenetic analyses of the North East Atlantic fauna</article-title><source>Zookeys</source><day>15</day><month>5</month><year>2019</year><volume>845</volume><fpage>1</fpage><lpage>97</lpage><pub-id pub-id-type="doi">10.3897/zookeys.845.32428</pub-id></mixed-citation></tp:treatment-meta><tp:nomenclature><tp:taxon-name>
              <tp:taxon-name-part taxon-name-part-type="genus" reg="Sphaerodoridium">Sphaerodoridium</tp:taxon-name-part>
              <tp:taxon-name-part taxon-name-part-type="uncertainty-rank">cf.</tp:taxon-name-part>
              <tp:taxon-name-part taxon-name-part-type="species" reg="minutum">minutum</tp:taxon-name-part>
            </tp:taxon-name><tp:taxon-authority>(Webster &amp; Benedict, 1887)</tp:taxon-authority><xref ref-type="fig" rid="F5">Figs 5Y</xref><xref ref-type="fig" rid="F23">, 23M, N</xref><xref ref-type="fig" rid="F27">, 27B, C</xref><xref ref-type="fig" rid="F30">, 30</xref><tp:nomenclature-citation-list><tp:nomenclature-citation><tp:taxon-name>
                  <tp:taxon-name-part taxon-name-part-type="genus" reg="Ephesia">Ephesia</tp:taxon-name-part>
                  <tp:taxon-name-part taxon-name-part-type="species" reg="minuta">minuta</tp:taxon-name-part>
                </tp:taxon-name><comment>Webster &amp; Benedict, 1887: 728–729, pl. IV, figs 64–66.</comment></tp:nomenclature-citation><tp:nomenclature-citation><tp:taxon-name>
                  <tp:taxon-name-part taxon-name-part-type="genus" reg="Sphaerodoropsis">Sphaerodoropsis</tp:taxon-name-part>
                  <tp:taxon-name-part taxon-name-part-type="species" reg="minuta">minuta</tp:taxon-name-part>
                </tp:taxon-name><comment>.– <xref ref-type="bibr" rid="B54">Imajima 1969</xref>: 153–154, fig. 2; <xref ref-type="bibr" rid="B48">Hartmann-Schröder 1996</xref>: 237; <xref ref-type="bibr" rid="B69">Moreira 2012</xref>: 39–41, fig. 13.</comment></tp:nomenclature-citation><tp:nomenclature-citation><tp:taxon-name>
                  <tp:taxon-name-part taxon-name-part-type="genus" reg="Sphaerodorum">Sphaerodorum</tp:taxon-name-part>
                  <tp:taxon-name-part taxon-name-part-type="species" reg="minutum">minutum</tp:taxon-name-part>
                </tp:taxon-name><comment>.– <xref ref-type="bibr" rid="B11">Berkeley and Berkeley 1948</xref>: 27–28, fig. 34.</comment></tp:nomenclature-citation><tp:nomenclature-citation><tp:taxon-name>
                  <tp:taxon-name-part taxon-name-part-type="genus" reg="Sphaerodoridium">Sphaerodoridium</tp:taxon-name-part>
                  <tp:taxon-name-part taxon-name-part-type="species" reg="minutum">minutum</tp:taxon-name-part>
                </tp:taxon-name><comment>.– <xref ref-type="bibr" rid="B61">Lützen 1961</xref>: 415; <xref ref-type="bibr" rid="B21">Capa et al. 2016b</xref>: 19–23, fig. 7.</comment></tp:nomenclature-citation></tp:nomenclature-citation-list></tp:nomenclature><tp:treatment-sec sec-type="type locality" id="SECID0EXLHK"><title>Type locality.</title><p>Off Maine, United States, North Atlantic Ocean, shelf depths.</p></tp:treatment-sec><tp:treatment-sec sec-type="material" id="SECID0E3LHK"><title>Material examined.</title><p><bold>Lectotype</bold>: USNM 393, Eastport, Maine, United States, North Atlantic Ocean, coll. Webster, H. E; <bold>Paralectotypes</bold>: USNM 1407984 (11 specs and 4 slides), Eastport, Maine, United States, North Atlantic Ocean, coll. Webster, H. E. Paratypes: USNM 22873 (29 specs, 3 for <abbrev xmlns:xlink="http://www.w3.org/1999/xlink" xlink:title="Scanning Electron Microscope" xlink:type="simple">SEM</abbrev>) Eastport, Maine, United States, North Atlantic Ocean, coll. Webster, H. E.</p></tp:treatment-sec><tp:treatment-sec sec-type="material" id="SECID0EGMHK"><title>Additional material.</title><p>(13 specs) <bold>South Greenland</bold>, <named-content xmlns:xlink="http://www.w3.org/1999/xlink" content-type="dwc:institutional_code" xlink:type="simple">ZMBN</named-content> 127345 (1 spec.), <named-content xmlns:xlink="http://www.w3.org/1999/xlink" content-type="dwc:verbatimCoordinates" xlink:type="simple"><named-content content-type="geo-json" specific-use="{&#34;type&#34;:&#34;Point&#34;,&#34;coordinates&#34;:[-52.583333,63.350000]}" id="NCID0EWMHK" xlink:type="simple">63°21'N, 52°35'W</named-content></named-content>, 105,5 m, 07 Nov 2002; <bold>Svalbard</bold>, <named-content xmlns:xlink="http://www.w3.org/1999/xlink" content-type="dwc:institutional_code" xlink:type="simple">ZMBN</named-content> 127344 (1 spec. for DNA sequencing SPH277), <named-content xmlns:xlink="http://www.w3.org/1999/xlink" content-type="dwc:verbatimCoordinates" xlink:type="simple"><named-content content-type="geo-json" specific-use="{&#34;type&#34;:&#34;Point&#34;,&#34;coordinates&#34;:[11.092500,79.723900]}" id="NCID0EFNHK" xlink:type="simple">79°43.434'N, 11°5.55'E</named-content></named-content>, 216 m, 27 Aug 2009; <bold>Barents Sea</bold>, <named-content xmlns:xlink="http://www.w3.org/1999/xlink" content-type="dwc:institutional_code" xlink:type="simple">ZMBN</named-content> 129500 (1 spec. in <abbrev xmlns:xlink="http://www.w3.org/1999/xlink" xlink:title="Scanning Electron Microscope" xlink:type="simple">SEM</abbrev> stub), Finnmark, <named-content xmlns:xlink="http://www.w3.org/1999/xlink" content-type="dwc:verbatimCoordinates" xlink:type="simple"><named-content content-type="geo-json" specific-use="{&#34;type&#34;:&#34;Point&#34;,&#34;coordinates&#34;:[25.219500,71.337700]}" id="NCID0EUNHK" xlink:type="simple">71°20.262'N, 25°13.17'E</named-content></named-content>, 297 m, 23 Apr 2011. <bold>Great Britain</bold>: <named-content xmlns:xlink="http://www.w3.org/1999/xlink" content-type="dwc:institutional_code" xlink:type="simple">ZMBN</named-content> 127346 (1 spec. for DNA sequencing SPH 320), Plymoouth, Mount Sant Michelle, <named-content xmlns:xlink="http://www.w3.org/1999/xlink" content-type="dwc:verbatimCoordinates" xlink:type="simple"><named-content content-type="geo-json" specific-use="{&#34;type&#34;:&#34;Point&#34;,&#34;coordinates&#34;:[-5.473650,50.119133]}" id="NCID0EDOHK" xlink:type="simple">50°7.148'N, 5°28.419'W</named-content></named-content>, 15 m, 16 Mar 2011; <named-content xmlns:xlink="http://www.w3.org/1999/xlink" content-type="dwc:institutional_code" xlink:type="simple">ZMBN</named-content> 127347 (1 spec. for DNA sequencing SPH 321), The Sound, Plymoouth, <named-content xmlns:xlink="http://www.w3.org/1999/xlink" content-type="dwc:verbatimCoordinates" xlink:type="simple"><named-content content-type="geo-json" specific-use="{&#34;type&#34;:&#34;Point&#34;,&#34;coordinates&#34;:[-4.148333,50.358333]}" id="NCID0EQOHK" xlink:type="simple">50°21.5'N, 4°8.9'W</named-content></named-content>, 15 m, 16 Mar 2011; <named-content xmlns:xlink="http://www.w3.org/1999/xlink" content-type="dwc:institutional_code" xlink:type="simple">ZMBN</named-content> 127348 (1 spec. for DNA sequencing SPH 322), The Sound, Plymoouth, <named-content xmlns:xlink="http://www.w3.org/1999/xlink" content-type="dwc:verbatimCoordinates" xlink:type="simple"><named-content content-type="geo-json" specific-use="{&#34;type&#34;:&#34;Point&#34;,&#34;coordinates&#34;:[-4.148333,50.358333]}" id="NCID0E4OHK" xlink:type="simple">50°21.5'N, 4°8.9'W</named-content></named-content>, 15 m, 16 Mar 2011.</p></tp:treatment-sec><tp:treatment-sec sec-type="diagnosis" id="SECID0ECPHK"><title>Diagnosis.</title><p>Body short and ellipsoid. Prostomial appendages digitiform, smooth, lacking spurs; median antenna as long as or slightly shorter than other head appendages. Antenniform papillae absent. Ten to twelve longitudinal rows of spherical and stalked macrotubercles in one transverse row per segment, in mid-body segments. Additional spherical papillae arranged in three transverse rows per segment, in dorsum and ventrum. Parapodia with acicular lobe from chaetiger 3, digitiform; ventral cirri digitiform, project<!--PageBreak  --><!--PageBreak  -->ing well beyond acicular lobe; four spherical parapodial papillae. Compound chaetae with medium length blades (6–7 times as long as wide), showing little dorso-ventral gradation.</p></tp:treatment-sec><tp:treatment-sec sec-type="material" id="SECID0ELPHK"><title>Description of NEA material.</title><p><italic>Measurements and general morphology.</italic> Body with oval contour strongly convex dorsum and flat ventrum. Size range of material examined 20–27 chaetigers; 2–5 mm long; 0.8–0.9 mm wide. Segmentation not distinct. Pigmentation absent in live or fixed material (Figs <xref ref-type="fig" rid="F27">27B, C</xref>, <xref ref-type="fig" rid="F30">30A</xref>).</p><fig id="F30" position="float" orientation="portrait"><label>Figure 30.</label><caption><p><tp:taxon-name><tp:taxon-name-part taxon-name-part-type="genus" reg="Sphaerodoridium">Sphaerodoridium</tp:taxon-name-part><tp:taxon-name-part taxon-name-part-type="uncertainty-rank">cf.</tp:taxon-name-part><tp:taxon-name-part taxon-name-part-type="species" reg="minutum">minutum</tp:taxon-name-part></tp:taxon-name>, from Barents Sea (<named-content xmlns:xlink="http://www.w3.org/1999/xlink" content-type="dwc:institutional_code" xlink:type="simple">ZMBN</named-content> 129500), scanning electron micrographs. <bold>A</bold> Complete specimen, dorsal view <bold>B</bold> anterior chaetigers, ventral view <bold>C</bold> dorsal macrotubercles (slightly stalked) and epithelial papillae, mid-body chaetigers <bold>D</bold> detached macrotubercle, showing short peduncle <bold>E</bold> ventral papillae, mid-body chaetigers <bold>F</bold> parapodia, chaetigers 1–4, side view <bold>G</bold> parapodium, chaetiger 5, anterior view <bold>H</bold> parapodium, chaetiger 3, posterior view <bold>I</bold> parapodium, chaetiger 5 <bold>J</bold> chaetal fascicle, mid-body chaetiger <bold>K</bold> chaetae, detail.</p></caption><graphic xmlns:xlink="http://www.w3.org/1999/xlink" xlink:href="zookeys-845-001-g030.jpg" position="float" orientation="portrait" xlink:type="simple" id="oo_300997.jpg"/></fig><p><italic>Head.</italic> Prostomium with five short and digitiform appendages, including a pair of palps and lateral antennae, similar in size and shape, and a shorter median antenna (Fig. <xref ref-type="fig" rid="F30">30B</xref>). Tentacular cirri shorter than lateral antennae and palps. A few rounded small papillae scattered around head appendages (Fig. <xref ref-type="fig" rid="F30">30B</xref>).</p><p><italic>Tubercles.</italic> First chaetiger with eight dorsal macrotubercles; following chaetigers each with one transverse row of dorsal macrotubercles increasing to 10–12 tubercles per segment from chaetiger 5 (Fig. <xref ref-type="fig" rid="F23">23M</xref>). Macrotubercles spherical to club-shaped with a short and smooth stalk (Fig. <xref ref-type="fig" rid="F30">30C, D</xref>); all macrotubercles similar in shape and size. Additional spherical and sessile papillae in different sizes over dorsum, arranged in 2–3 irregular transverse rows per chaetiger; 20–30 papillae on each mid-body chaetiger (Fig. <xref ref-type="fig" rid="F30">30A, C</xref>). Ventral surface with spherical papillae in different sizes, arranged in 2–3 transverse rows in a zig-zag pattern, with ca. 20 per segment in mid-body (Fig. <xref ref-type="fig" rid="F23">23N</xref>); numbers decreasing towards posterior end (Fig. <xref ref-type="fig" rid="F30">30E, F</xref>).</p><p><italic>Parapodia.</italic> Parapodia sub-conical, increasing in size towards chaetiger 3, ca. 2 times longer than wide (Fig. <xref ref-type="fig" rid="F30">30F, G</xref>). Acicular lobe anterior to chaetae, digitiform to clavate, longer than parapodial papillae and projecting distally (Fig. <xref ref-type="fig" rid="F30">30G, H</xref>). Ventral cirri digitiform projecting 1/2 to 2/3 as long as acicular lobe on anterior and mid-body segments, almost as long as in posterior segments (Fig. <xref ref-type="fig" rid="F30">30 F–I</xref>). Parapodia with three spherical to clavate papillae: one on antero-dorsal surface, one on antero-basal position, and one on the posterior surface (Fig. <xref ref-type="fig" rid="F30">30 F–I</xref>).</p><p><italic>Chaetae.</italic> All parapodia with 4–7 compound chaetae, arranged in a curved transverse row around acicular lobe (Fig. <xref ref-type="fig" rid="F30">30G–I</xref>). Serrated, long blades, 4–5 times longer than maximum width, with a curved tip (Fig. <xref ref-type="fig" rid="F30">30J, K</xref>), similar throughout.</p><p><italic>Pygidium.</italic> Pygidium terminal, with one mid-ventral digitiform anal cirrus projecting beyond parapodia, and one pair of clavate anal cirri, at base on median cirrus.</p><p><italic>Internal features.</italic> Specimens are all opaque after fixation and preservation and internal features not observable.</p><p><italic>Reproductive features.</italic> Sexual structures or eggs not seen in type specimens.</p></tp:treatment-sec><tp:treatment-sec sec-type="remarks" id="SECID0EAUHK"><title>Remarks.</title><p><italic><tp:taxon-name><tp:taxon-name-part taxon-name-part-type="genus" reg="Sphaerodoridium">Sphaerodoridium</tp:taxon-name-part><tp:taxon-name-part taxon-name-part-type="species" reg="minutum">minutum</tp:taxon-name-part></tp:taxon-name></italic> (as re-described by <xref ref-type="bibr" rid="B21">Capa et al. 2016b</xref>) is characterized by having up to 10–12 macrotubercles in mid-body, a parapodium that bears three (sometimes four) parapodial papillae and compound chaetae with blades 4–5 times as long as maximum width on mid-body chaetigers. Furthermore, the macrotubercles have a short stalk that was overlooked until <xref ref-type="bibr" rid="B21">Capa et al. 2016b</xref> reported their morphology. This species was originally described from NW Atlantic coasts (<xref ref-type="bibr" rid="B93">Webster and Benedict 1887</xref>) and since then has been reported worldwide (see <xref ref-type="bibr" rid="B21">Capa et al. 2016b</xref> for a comparison with related species). However, it is likely that many records from other oceans might refer to other similar, yet undescribed species. Specimens examined from NE Atlantic reported here differ from those of NW Atlantic in having chaetae <!--PageBreak  -->with slightly longer blades (6–7 times as long as wide) and four parapodial papillae. They might represent a new species but to truly assess this possibility more material from other European localities (both Atlantic and Mediterranean) should be examined. Anyway, NE Atlantic specimens could be distinguished from <italic><tp:taxon-name><tp:taxon-name-part taxon-name-part-type="genus" reg="Sphaerodoridium">S.</tp:taxon-name-part><tp:taxon-name-part taxon-name-part-type="species" reg="celiae">celiae</tp:taxon-name-part></tp:taxon-name></italic> sp. n. and <italic><tp:taxon-name><tp:taxon-name-part taxon-name-part-type="genus" reg="Sphaerodoridium">S.</tp:taxon-name-part><tp:taxon-name-part taxon-name-part-type="species" reg="guerritai">guerritai</tp:taxon-name-part></tp:taxon-name></italic> because the latter bear prostomial appendages with spurs, the stalk of the macrotubercles are longer and parapodia are provided with more papillae (6–7 and 7–8 respectively).</p></tp:treatment-sec><tp:treatment-sec sec-type="distribution" id="SECID0EZVHK"><title>Distribution.</title><p>Reported as a common species in the North Atlantic and Arctic. However, some records should be reviewed as they could be misidentifications (e.g., <xref ref-type="bibr" rid="B69">Moreira 2012</xref>).</p></tp:treatment-sec><tp:treatment-sec sec-type="habitat" id="SECID0EDWHK"><title>Habitat.</title><p>Shelf or slope depths (<xref ref-type="bibr" rid="B69">Moreira 2012</xref>, <xref ref-type="bibr" rid="B21">Capa et al. 2016b</xref>).</p></tp:treatment-sec><tp:treatment-sec><!--Section generated to contain objects referenced in tp:taxon-treatment.--><fig id="F5" position="float" orientation="portrait"><label>Figure 5.</label><caption><p>Stylized drawings of parapodia, showing the relative position and arrangement of parapodial lobes, cirri, and papillae, in mid-body chaetigers of all sphaerodorid species reported in the North East Atlantic waters.</p></caption><graphic xmlns:xlink="http://www.w3.org/1999/xlink" xlink:href="zookeys-845-001-g005.jpg" position="float" orientation="portrait" xlink:type="simple" id="oo_300972.jpg"/></fig><fig id="F23" position="float" orientation="portrait"><label>Figure 23.</label><caption><p>Stylized drawings of selected dorsal and ventral segments of species of <italic><tp:taxon-name><tp:taxon-name-part taxon-name-part-type="genus" reg="Sphaerodoridium">Sphaerodoridium</tp:taxon-name-part></tp:taxon-name></italic>, showing number and arrangement of epithelial tubercles and papillae.</p></caption><graphic xmlns:xlink="http://www.w3.org/1999/xlink" xlink:href="zookeys-845-001-g023.jpg" position="float" orientation="portrait" xlink:type="simple" id="oo_300990.jpg"/></fig><fig id="F27" position="float" orientation="portrait"><label>Figure 27.</label><caption><p>Photographs of live specimens, dorsal view. <bold>A</bold><italic><tp:taxon-name><tp:taxon-name-part taxon-name-part-type="genus" reg="Sphaerodoridium">Sphaerodoridium</tp:taxon-name-part><tp:taxon-name-part taxon-name-part-type="species" reg="celiae">celiae</tp:taxon-name-part></tp:taxon-name></italic> sp. n., from Skagerrak (<named-content xmlns:xlink="http://www.w3.org/1999/xlink" content-type="dwc:institutional_code" xlink:type="simple">ZMBN</named-content> 125434, SPH 316) <bold>B, C</bold><tp:taxon-name><tp:taxon-name-part taxon-name-part-type="genus" reg="Sphaerodoridium">Sphaerodoridium</tp:taxon-name-part><tp:taxon-name-part taxon-name-part-type="uncertainty-rank">cf.</tp:taxon-name-part><tp:taxon-name-part taxon-name-part-type="species" reg="minutum">minutum</tp:taxon-name-part></tp:taxon-name> from the UK (<named-content xmlns:xlink="http://www.w3.org/1999/xlink" content-type="dwc:institutional_code" xlink:type="simple">ZMBN</named-content> 127346 SPH 320, <named-content xmlns:xlink="http://www.w3.org/1999/xlink" content-type="dwc:institutional_code" xlink:type="simple">ZMBN</named-content> 127347 SPH 321, respectively).</p></caption><graphic xmlns:xlink="http://www.w3.org/1999/xlink" xlink:href="zookeys-845-001-g027.jpg" position="float" orientation="portrait" xlink:type="simple" id="oo_300994.jpg"/></fig></tp:treatment-sec><ref-list><ref id="B54"><mixed-citation xmlns:xlink="http://www.w3.org/1999/xlink" xlink:type="simple"><!--PageBreak  --><person-group><name name-style="western"><surname>Imajima</surname><given-names>M</given-names></name></person-group> (<year>1969</year>) <article-title>Three species of the family <tp:taxon-name><tp:taxon-name-part taxon-name-part-type="family">Sphaerodoridae</tp:taxon-name-part></tp:taxon-name> (Polychaetous Annelids) from Japan.</article-title><source>Bulletin of the Natural Science Museum, Tokyo</source><volume>12</volume>(<issue>1</issue>): <fpage>151</fpage>–<lpage>156</lpage>.</mixed-citation></ref><ref id="B48"><mixed-citation xmlns:xlink="http://www.w3.org/1999/xlink" xlink:type="simple"><person-group><name name-style="western"><surname>Hartmann-Schröder</surname><given-names>G</given-names></name></person-group> (<year>1996</year>) <source><tp:taxon-name><tp:taxon-name-part taxon-name-part-type="phylum">Annelida</tp:taxon-name-part></tp:taxon-name>, Borstenwürmer, <tp:taxon-name><tp:taxon-name-part taxon-name-part-type="class">Polychaeta</tp:taxon-name-part></tp:taxon-name> (2<sup>nd</sup> edn). Die Tierwelt Deutschlands und der angrenzenden Meeresteile nach ihren Merkmalen und nach ihrer Lebensweise. 58.</source><publisher-name>Gustav Fischer</publisher-name>, <publisher-loc>Jena</publisher-loc>, <size units="page">648 pp</size>. [In German] <ext-link xlink:type="simple" ext-link-type="doi" xlink:href="10.1038/134648b0">https://doi.org/10.1038/134648b0</ext-link></mixed-citation></ref><ref id="B69"><mixed-citation xmlns:xlink="http://www.w3.org/1999/xlink" xlink:type="simple"><person-group><name name-style="western"><surname>Moreira</surname><given-names>J</given-names></name></person-group> (<year>2012</year>) Familia <tp:taxon-name><tp:taxon-name-part taxon-name-part-type="family">Sphaerodoridae</tp:taxon-name-part></tp:taxon-name> Malmgren, 1867. In: Parapar J, Alós C, Núñez J, Moreira J, López E, Aguirrezabalaga F, Besteiro C, Martínez A, Ramos MA, et al. (Eds) <tp:taxon-name><tp:taxon-name-part taxon-name-part-type="phylum">Annelida</tp:taxon-name-part></tp:taxon-name><tp:taxon-name><tp:taxon-name-part taxon-name-part-type="class">Polychaeta</tp:taxon-name-part></tp:taxon-name> III. Fauna Ibérica vol. 36. Museo Nacional de Ciencias Naturales, CSIC, Madrid, 16–43. [In Spanish] <ext-link xlink:type="simple" ext-link-type="doi" xlink:href="10.3989/scimar.2006.70n1159">https://doi.org/10.3989/scimar.2006.70n1159</ext-link></mixed-citation></ref><ref id="B11"><mixed-citation xmlns:xlink="http://www.w3.org/1999/xlink" xlink:type="simple"><person-group><name name-style="western"><surname>Berkeley</surname><given-names>E</given-names></name><name name-style="western"><surname>Berkeley</surname><given-names>C</given-names></name></person-group> (<year>1948</year>) <article-title><tp:taxon-name><tp:taxon-name-part taxon-name-part-type="phylum">Annelida</tp:taxon-name-part></tp:taxon-name> – <tp:taxon-name><tp:taxon-name-part taxon-name-part-type="class">Polychaeta</tp:taxon-name-part></tp:taxon-name><tp:taxon-name><tp:taxon-name-part taxon-name-part-type="class">Errantia</tp:taxon-name-part></tp:taxon-name>.</article-title><source>Canadian Pacific Fauna</source><volume>9</volume>(<issue>1</issue>): <fpage>1</fpage>–<lpage>100</lpage>.</mixed-citation></ref><ref id="B61"><mixed-citation xmlns:xlink="http://www.w3.org/1999/xlink" xlink:type="simple"><person-group><name name-style="western"><surname>Lützen</surname><given-names>J</given-names></name></person-group> (<year>1961</year>) <article-title>Sur une nouvelle espèce de polychète <italic><tp:taxon-name><tp:taxon-name-part taxon-name-part-type="genus">Sphaerodoridium</tp:taxon-name-part><tp:taxon-name-part taxon-name-part-type="species">commensalis</tp:taxon-name-part></tp:taxon-name></italic> n. gen., n. spec. (<tp:taxon-name><tp:taxon-name-part taxon-name-part-type="class">Polychaeta</tp:taxon-name-part></tp:taxon-name><tp:taxon-name><tp:taxon-name-part taxon-name-part-type="class">Errantia</tp:taxon-name-part></tp:taxon-name>, famille des <tp:taxon-name><tp:taxon-name-part taxon-name-part-type="family">Sphaerodoridae</tp:taxon-name-part></tp:taxon-name>) vivant en commensal de <italic><tp:taxon-name><tp:taxon-name-part taxon-name-part-type="genus">Terebellides</tp:taxon-name-part><tp:taxon-name-part taxon-name-part-type="species">stroemi</tp:taxon-name-part></tp:taxon-name></italic> Sars.</article-title><source>Cahiers de Biologie Marine</source><volume>2</volume>: <fpage>409</fpage>–<lpage>416</lpage>. [In French]</mixed-citation></ref><ref id="B21"><mixed-citation xmlns:xlink="http://www.w3.org/1999/xlink" xlink:type="simple"><person-group><name name-style="western"><surname>Capa</surname><given-names>M</given-names></name><name name-style="western"><surname>Osborn</surname><given-names>K</given-names></name><name name-style="western"><surname>Bakken</surname><given-names>T</given-names></name></person-group> (<year>2016b</year>) <article-title><tp:taxon-name><tp:taxon-name-part taxon-name-part-type="family">Sphaerodoridae</tp:taxon-name-part></tp:taxon-name> (<tp:taxon-name><tp:taxon-name-part taxon-name-part-type="phylum">Annelida</tp:taxon-name-part></tp:taxon-name>) of the deep Northwestern Atlantic, including remarkable new species of <italic><tp:taxon-name><tp:taxon-name-part taxon-name-part-type="genus">Euritmia</tp:taxon-name-part></tp:taxon-name></italic> and <italic><tp:taxon-name><tp:taxon-name-part taxon-name-part-type="genus">Sphaerephesia</tp:taxon-name-part></tp:taxon-name></italic>.</article-title><source>ZooKeys</source><volume>615</volume>: <fpage>1</fpage>–<lpage>32</lpage>. <ext-link xlink:type="simple" ext-link-type="doi" xlink:href="10.3897/zookeys.615.9530.figure1">https://doi.org/10.3897/zookeys.615.9530.figure1</ext-link></mixed-citation></ref><ref id="B93"><mixed-citation xmlns:xlink="http://www.w3.org/1999/xlink" xlink:type="simple"><person-group><name name-style="western"><surname>Webster</surname><given-names>HE</given-names></name><name name-style="western"><surname>Benedict</surname><given-names>JE</given-names></name></person-group> (<year>1887</year>) <article-title>The <tp:taxon-name><tp:taxon-name-part taxon-name-part-type="phylum">Annelida</tp:taxon-name-part></tp:taxon-name><tp:taxon-name><tp:taxon-name-part taxon-name-part-type="subclass">Chaetopoda</tp:taxon-name-part></tp:taxon-name>, from 630 Eastport, Maine.</article-title><source>Annual Report of the United States Commission of Fish and Fisheries, Washington</source><volume>1885</volume>: <fpage>707</fpage>–<lpage>758</lpage>.</mixed-citation></ref></ref-list></tp:taxon-treatment>
